# Supplementary material for: Integrative analysis of young genes, positively selected genes and lncRNAs in the development of Drosophila melanogaster
Source: BMC Evol Biol. 2014 Dec 4;14:241. doi: 10.1186/s12862-014-0241-9 (PMC4258281; doi:10.1186/s12862-014-0241-9)
Supplement: Additional file 1: — Transcriptome data used in this study. [file 12862_2014_241_MOESM1_ESM.xls]

## Sheet: Sheet1
Sample	SampleName	species name
SRS004668	embryos, 0-2 hr	Drosophila melanogaster
SRS004669	embryos, 2-4 hr	Drosophila melanogaster
SRS004670	embryos, 4-6 hr	Drosophila melanogaster
SRS004671	embryos, 6-8 hr	Drosophila melanogaster
SRS004672	embryos, 8-10 hr	Drosophila melanogaster
SRS004673	embryos, 10-12 hr	Drosophila melanogaster
SRS004674	embryos, 12-14 hr	Drosophila melanogaster
SRS004675	embryos, 14-16 hr	Drosophila melanogaster
SRS004676	embryos, 16-18 hr	Drosophila melanogaster
SRS004677	embryos, 18-20 hr	Drosophila melanogaster
SRS004678	embryos, 20-22 hr	Drosophila melanogaster
SRS004679	embryos, 22-24 hr	Drosophila melanogaster
SRS004680	L1 stage larvae	Drosophila melanogaster
SRS004681	L2 stage larvae	Drosophila melanogaster
SRS004682	L3 stage larvae, 12 hr post-molt	Drosophila melanogaster
SRS004686	L3 stage larvae, dark blue gut PS(1-2)	Drosophila melanogaster
SRS004687	L3 stage larvae, light blue gut PS(3-6)	Drosophila melanogaster
SRS004689	adult female, 1 day after eclosion	Drosophila melanogaster
SRS004692	adult female, 30 days after eclosion	Drosophila melanogaster
SRS004693	adult female, 5 days after eclosion	Drosophila melanogaster
SRS004695	adult male, 1 day after eclosion	Drosophila melanogaster
SRS004696	adult male, 5 days after eclosion	Drosophila melanogaster
SRS004697	adult male, 30 days after eclosion	Drosophila melanogaster
SRS004701	pupae, 12 hr after WPP	Drosophila melanogaster
SRS004702	pupae, 24 hrs after WPP	Drosophila melanogaster
SRS004703	pupae, 4 days after WPP	Drosophila melanogaster
SRS004867	L3 stage larvae, clear gut PS(7-9)	Drosophila melanogaster
SRS004868	WPP	Drosophila melanogaster
SRS004869	pupae, 2 days after WPP	Drosophila melanogaster
SRS004870	pupae, 3 days after WPP	Drosophila melanogaster
SRS118258	Adult Mated Female 1 day Post-eclosion Heads	Drosophila melanogaster
SRS118259	Adult Mated Female 20 days Post-eclosion Heads	Drosophila melanogaster
SRS118260	Adult Mated Female 4 days Post-eclosion Heads	Drosophila melanogaster
SRS118261	Adult Mated Female 4 days Post-eclosion Ovaries	Drosophila melanogaster
SRS118262	Adult Mated Male 1 day Post-eclosion Heads	Drosophila melanogaster
SRS118263	Adult Mated Male 20 days Post-eclosion Heads	Drosophila melanogaster
SRS118264	Adult Mated Male 4 days Post-eclosion AccessoryGlands	Drosophila melanogaster
SRS118265	Adult Mated Male 4 days Post-eclosion Heads	Drosophila melanogaster
SRS118266	Adult Mated Male 4 days Post-eclosion Testes	Drosophila melanogaster
SRS118267	Adult Mixed Male and Female 1 day Post-eclosion Carcass	Drosophila melanogaster
SRS118268	Adult Mixed Male and Female 1 day Post-eclosion Digestive System	Drosophila melanogaster
SRS118269	Adult Mixed Male and Female 20 days Post-eclosion Carcass	Drosophila melanogaster
SRS118270	Adult Mixed Male and Female 20 days Post-eclosion Digestive System	Drosophila melanogaster
SRS118271	Adult Mixed Male and Female 4 days Post-eclosion Carcass	Drosophila melanogaster
SRS118272	Adult Mixed Male and Female 4 days Post-eclosion Digestive System	Drosophila melanogaster
SRS118273	Adult Virgin Female 1 day Post-eclosion Heads	Drosophila melanogaster
SRS118274	Adult Virgin Female 20 days Post-eclosion Heads	Drosophila melanogaster
SRS118275	Adult Virgin Female 4 days Post-eclosion Heads	Drosophila melanogaster
SRS118276	Adult Virgin Female 4 days Post-eclosion Ovaries	Drosophila melanogaster
SRS118277	L3 Carcass	Drosophila melanogaster
SRS118278	L3 CNS	Drosophila melanogaster
SRS118279	L3 Digestive System	Drosophila melanogaster
SRS118280	L3 Fat body	Drosophila melanogaster
SRS118281	L3 Imaginal Discs	Drosophila melanogaster
SRS118282	L3 Salivary Glands	Drosophila melanogaster
SRS118283	WPP+2 days CNS	Drosophila melanogaster
SRS118284	WPP+2 days Fat	Drosophila melanogaster
SRS118285	WPP Fat Body	Drosophila melanogaster
SRS118286	WPP Salivary Glands	Drosophila melanogaster
SRR768435	adult whole animal	Drosophila yakuba
SRR768436	adult whole animal	Drosophila yakuba
SRR768437	adult whole animal	Drosophila ananassae
SRR768438	adult whole animal	Drosophila ananassae
SRR768439	adult whole animal	Drosophila virilis
SRR768440	adult whole animal	Drosophila virilis
SRR166811	adult whole animal	Drosophila simulans
SRR166812	adult whole animal	Drosophila simulans
SRR166813	adult whole animal	Drosophila simulans
SRR166814	adult whole animal	Drosophila simulans
SRR166815	adult whole animal	Drosophila simulans
SRR166816	adult whole animal	Drosophila simulans
SRR166817	adult whole animal	Drosophila simulans
SRR166818	adult whole animal	Drosophila simulans
SRR166820	adult whole animal	Drosophila yakuba
SRR166821	adult whole animal	Drosophila yakuba
SRR166824	adult whole animal	Drosophila ananassae
SRR166825	adult whole animal	Drosophila ananassae
SRR166828	adult whole animal	Drosophila pseudoobscura
SRR166829	adult whole animal	Drosophila pseudoobscura
SRR166830	adult whole animal	Drosophila pseudoobscura
SRR166831	adult whole animal	Drosophila pseudoobscura
SRR166832	adult whole animal	Drosophila mojavensis
SRR166833	adult whole animal	Drosophila mojavensis
SRR166834	adult whole animal	Drosophila mojavensis
SRR166835	adult whole animal	Drosophila mojavensis
SRR166836	adult whole animal	Drosophila virilis
SRR166837	adult whole animal	Drosophila virilis
