# Supplementary material for: Integrative analysis of young genes, positively selected genes and lncRNAs in the development of Drosophila melanogaster
Source: BMC Evol Biol. 2014 Dec 4;14:241. doi: 10.1186/s12862-014-0241-9 (PMC4258281; doi:10.1186/s12862-014-0241-9)
Supplement: Additional file 2: — Coexpression modules identified in this study labeled numerically and in color. [file 12862_2014_241_MOESM2_ESM.xls]

## Sheet: Sheet1
modules labeled numerically	amodules labeled by color	whether coexpression network
M1	darkorange2	Yes
M2	paleturquoise	Yes
M3	lightcyan1	Yes
M4	floralwhite	Yes
M5	sienna3	Yes
M6	turquoise	Yes
M7	salmon	Yes
M8	steelblue	Yes
M9	darkred	Yes
M10	skyblue	Yes
M11	tan	Yes
M12	magenta	Yes
M13	blue	Yes
M14	brown	Yes
M15	orangered4	Yes
M16	grey60	Yes
M17	white	Yes
M18	lightcyan	Yes
M19	plum1	Yes
M20	darkorange	Yes
M21	darkturquoise	Yes
M22	skyblue3	Yes
M23	greenyellow	Yes
M24	lightgreen	Yes
M25	cyan	Yes
M26	orange	Yes
M27	mediumpurple3	Yes
M28	red	Yes
M29	black	Yes
M30	purple	Yes
M31	darkmagenta	Yes
M32	royalblue	Yes
M33	darkgreen	Yes
M34	green	Yes
M35	brown4	Yes
M36	saddlebrown	Yes
M37	darkolivegreen	Yes
M38	lightsteelblue1	Yes
M39	darkgrey	Yes
M40	yellowgreen	Yes
M41	violet	Yes
M42	ivory	Yes
M43	lightyellow	Yes
M44	yellow	Yes
M45	midnightblue	Yes
M46	pink	Yes
M47	grey	No
