# Supplementary material for: Integrative analysis of young genes, positively selected genes and lncRNAs in the development of Drosophila melanogaster
Source: BMC Evol Biol. 2014 Dec 4;14:241. doi: 10.1186/s12862-014-0241-9 (PMC4258281; doi:10.1186/s12862-014-0241-9)
Supplement: Additional file 3: — Table presenting the correlations (and corresponding p-values) between modules and developmental stages and adult tissues. [file 12862_2014_241_MOESM3_ESM.xls]

## Sheet: Sheet1
modules labeled numerically		embryos0.2hr	embryos2.4hr	embryos4.6hr	embryos6.8hr	embryos8.10hr	embryos10.12hr	embryos12.14hr	embryos14.16hr	embryos16.18hr	embryos18.20hr	embryos20.22hr	embryos22.24hr	L1stagelarvae	L2stagelarvae	L3stagelarvae12hrpost.molt	L3stagelarvaedarkbluegutPS1.2	L3stagelarvaelightbluegutPS3.6	adultfemale1dayaftereclosion	adultfemale30daysaftereclosion	adultfemale5daysaftereclosion	adultmale1dayaftereclosion	adultmale5daysaftereclosion	adultmale30daysaftereclosion	pupae12hrafterWPP	pupae24hrsafterWPP	pupae4daysafterWPP	L3stagelarvaecleargutPS7.9	WPP	pupae2daysafterWPP	pupae3daysafterWPP	AdultMatedFemale1dayPost.eclosionHeads	AdultMatedFemale20daysPost.eclosionHeads	AdultMatedFemale4daysPost.eclosionHeads	AdultMatedFemale4daysPost.eclosionOvaries	AdultMatedMale1dayPost.eclosionHeads	AdultMatedMale20daysPost.eclosionHeads	AdultMatedMale4daysPost.eclosionAccessoryGls	AdultMatedMale4daysPost.eclosionHeads	AdultMatedMale4daysPost.eclosionTestes	AdultMixedMaleFemale1dayPost.eclosionCarcass	AdultMixedMaleFemale1dayPost.eclosionDigestiveSystem	AdultMixedMaleFemale20daysPost.eclosionCarcass	AdultMixedMaleFemale20daysPost.eclosionDigestiveSystem	AdultMixedMaleFemale4daysPost.eclosionCarcass	AdultMixedMaleFemale4daysPost.eclosionDigestiveSystem	AdultVirginFemale1dayPost.eclosionHeads	AdultVirginFemale20daysPost.eclosionHeads	AdultVirginFemale4daysPost.eclosionHeads
M1	Z-score	−0.03	0.31	0.9	0.19	0.097	0.042	0.028	−0.012	−0.0066	0.0025	−0.03	−0.019	−0.025	−0.032	−0.032	−0.04	−0.0093	−0.041	−0.042	−0.04	0.006	−0.003	−0.0041	0.038	0.02	−0.021	0.022	−0.01	0.022	−0.0088	−0.049	−0.038	−0.039	−0.056	−0.038	−0.035	−0.046	−0.033	−0.039	−0.053	−0.046	−0.049	−0.048	−0.047	−0.048	−0.045	−0.037	−0.049
M1	p-value	-0.8	-0.02	8e−22	-0.2	-0.5	-0.8	-0.8	-0.9	1	1	-0.8	-0.9	-0.9	-0.8	-0.8	-0.8	-0.9	-0.8	-0.8	-0.8	1	1	1	-0.8	-0.9	-0.9	-0.9	-0.9	-0.9	-0.9	-0.7	-0.8	-0.8	-0.7	-0.8	-0.8	-0.7	-0.8	-0.8	-0.7	-0.7	-0.7	-0.7	-0.7	-0.7	-0.7	-0.8	-0.7
M2	Z-score	0.077	0.98	0.11	0.02	0.0052	0.016	−0.0056	−0.015	−0.018	−0.014	−0.0087	−0.014	0.0016	−0.027	−0.011	−0.029	−0.013	−0.027	−0.029	−0.023	−0.017	−0.0014	−2e−04	−0.0091	0.019	−0.022	−0.023	0.0045	−0.0087	−0.018	−0.03	−0.031	−0.029	−0.033	−0.021	−0.023	−0.034	−0.025	−0.03	−0.037	−0.035	−0.035	−0.03	−0.035	−0.029	−0.035	−0.029	−0.033
M2	p-value	-0.6	5e−42	-0.4	-0.9	1	-0.9	1	-0.9	-0.9	-0.9	-0.9	-0.9	1	-0.8	-0.9	-0.8	-0.9	-0.8	-0.8	-0.9	-0.9	1	1	-0.9	-0.9	-0.9	-0.9	1	-0.9	-0.9	-0.8	-0.8	-0.8	-0.8	-0.9	-0.9	-0.8	-0.9	-0.8	-0.8	-0.8	-0.8	-0.8	-0.8	-0.8	-0.8	-0.8	-0.8
M3	Z-score	−0.064	0.051	−0.01	0.025	0.045	0.028	0.086	−0.0099	0.022	0.045	0.074	0.0052	0.0032	0.074	0.11	−0.048	0.047	−0.061	−0.037	−0.038	−0.011	0.033	−0.0027	0.025	0.0046	0.011	0.0054	0.011	−0.0066	−0.015	−0.056	−0.06	−0.056	−0.057	−0.053	−0.035	−0.027	−0.043	0.028	−0.054	−0.066	−0.052	−0.065	−0.065	−0.065	−0.061	−0.048	−0.064
M3	p-value	-0.6	-0.7	-0.9	-0.9	-0.7	-0.8	-0.5	-0.9	-0.9	-0.7	-0.6	1	1	-0.6	-0.4	-0.7	-0.7	-0.6	-0.8	-0.8	-0.9	-0.8	1	-0.9	1	-0.9	1	-0.9	1	-0.9	-0.7	-0.7	-0.7	-0.7	-0.7	-0.8	-0.8	-0.7	-0.8	-0.7	-0.6	-0.7	-0.6	-0.6	-0.6	-0.6	-0.7	-0.6
M4	Z-score	−0.013	0.018	−0.039	−0.013	−0.0089	0.035	0.04	−0.033	−0.048	−0.0029	0.046	−0.031	0.004	0.014	−0.027	−0.056	−0.031	−0.05	−0.0065	−0.029	−0.028	0.022	−0.059	0.0024	−0.045	0.019	−0.03	0.05	−0.04	0.0063	−0.037	−0.047	−0.021	0.0047	−0.032	−0.011	−0.044	−0.0055	−0.015	0.0065	−0.036	−0.029	−0.046	−0.026	−0.033	−0.042	−0.037	−0.031
M4	p-value	-0.9	-0.9	-0.8	-0.9	-0.9	-0.8	-0.8	-0.8	-0.7	1	-0.7	-0.8	1	-0.9	-0.8	-0.7	-0.8	-0.7	1	-0.8	-0.8	-0.9	-0.7	1	-0.7	-0.9	-0.8	-0.7	-0.8	1	-0.8	-0.7	-0.9	1	-0.8	-0.9	-0.7	1	-0.9	1	-0.8	-0.8	-0.7	-0.8	-0.8	-0.8	-0.8	-0.8
M5	Z-score	0.2	0.1	0.058	0.05	0.049	0.021	−0.0029	−0.073	−0.084	−0.12	−0.094	−0.096	−0.093	−0.1	−0.12	−0.12	−0.081	−0.066	0.056	0.045	−0.072	−0.025	−0.03	−0.031	0.0029	−0.11	−0.032	−0.03	−0.027	−0.078	−0.051	−0.094	−0.05	0.4	−0.046	−0.0027	0.084	−0.028	0.5	−0.097	−0.086	−0.064	−0.078	−0.05	−0.045	−0.067	−0.059	−0.041
M5	p-value	-0.1	-0.4	-0.7	-0.7	-0.7	-0.9	1	-0.6	-0.5	-0.4	-0.5	-0.5	-0.5	-0.4	-0.4	-0.4	-0.5	-0.6	-0.7	-0.7	-0.6	-0.9	-0.8	-0.8	1	-0.4	-0.8	-0.8	-0.8	-0.6	-0.7	-0.5	-0.7	-0.002	-0.7	1	-0.5	-0.8	6e−05	-0.5	-0.5	-0.6	-0.6	-0.7	-0.7	-0.6	-0.7	-0.8
M6	Z-score	0.45	0.31	0.28	0.23	0.2	0.14	0.1	0.038	−0.0075	−0.055	−0.019	−0.026	−0.02	−0.042	−0.074	−0.075	−0.028	0.056	0.22	0.2	−0.064	−0.037	−0.023	0.021	0.054	−0.075	0.016	0.02	0.00049	−0.064	−0.11	−0.11	−0.094	0.25	−0.093	−0.056	−0.086	−0.078	−0.025	−0.13	−0.12	−0.11	−0.1	−0.097	−0.089	−0.11	−0.082	−0.098
M6	p-value	4e−04	-0.02	-0.03	-0.08	-0.1	-0.3	-0.4	-0.8	1	-0.7	-0.9	-0.8	-0.9	-0.8	-0.6	-0.6	-0.8	-0.7	-0.1	-0.1	-0.6	-0.8	-0.9	-0.9	-0.7	-0.6	-0.9	-0.9	1	-0.6	-0.4	-0.4	-0.5	-0.06	-0.5	-0.7	-0.5	-0.6	-0.9	-0.3	-0.4	-0.4	-0.4	-0.5	-0.5	-0.4	-0.5	-0.5
M7	Z-score	0.0054	−0.017	−0.017	−0.01	−0.0031	0.0041	0.0061	−0.013	−0.021	−0.028	−0.035	−0.032	−0.05	−0.049	−0.06	−0.048	−0.0093	−0.033	−0.016	−0.02	−0.027	−0.022	−0.01	0.069	0.024	−0.031	0.057	0.11	0.0068	−0.035	−0.053	−0.061	−0.048	−0.0076	−0.043	−0.021	−0.013	−0.039	−0.027	−0.056	−0.044	−0.047	−0.034	−0.05	−0.032	−0.049	−0.037	−0.049
M7	p-value	1	-0.9	-0.9	-0.9	1	1	1	-0.9	-0.9	-0.8	-0.8	-0.8	-0.7	-0.7	-0.7	-0.7	-0.9	-0.8	-0.9	-0.9	-0.8	-0.9	-0.9	-0.6	-0.9	-0.8	-0.7	-0.4	1	-0.8	-0.7	-0.6	-0.7	1	-0.7	-0.9	-0.9	-0.8	-0.8	-0.7	-0.7	-0.7	-0.8	-0.7	-0.8	-0.7	-0.8	-0.7
M8	Z-score	0.00095	−0.026	−0.03	−0.0082	0.0063	0.011	0.0062	−0.013	0.014	0.0028	0.00027	0.0012	0.0066	−0.0022	0.025	0.056	0.079	−0.012	0.031	0.023	−0.0089	0.00081	0.0014	0.023	−0.0021	−0.024	0.071	0.027	0.0018	−0.024	−0.072	−0.07	−0.055	−0.035	−0.066	−0.036	−0.026	−0.053	−0.043	−0.067	−0.027	−0.064	−0.03	−0.065	−0.029	−0.069	−0.051	−0.068
M8	p-value	1	-0.8	-0.8	1	1	-0.9	1	-0.9	-0.9	1	1	1	1	1	-0.9	-0.7	-0.6	-0.9	-0.8	-0.9	-0.9	1	1	-0.9	1	-0.9	-0.6	-0.8	1	-0.9	-0.6	-0.6	-0.7	-0.8	-0.6	-0.8	-0.8	-0.7	-0.7	-0.6	-0.8	-0.6	-0.8	-0.6	-0.8	-0.6	-0.7	-0.6
M9	Z-score	−0.051	−0.05	−0.049	−0.048	−0.044	−0.033	−0.022	0.024	0.073	0.056	−0.0028	0.00052	−0.015	0.014	0.011	−0.027	−0.025	0.011	−0.039	−0.036	0.04	0.0017	−0.0019	−0.0022	−0.017	0.14	−0.02	−0.026	0.12	0.96	−0.026	−0.042	−0.035	−0.054	−0.017	−0.019	−0.044	−0.025	−0.043	0.0098	−0.045	−0.028	−0.044	−0.011	−0.044	−0.011	−0.033	−0.026
M9	p-value	-0.7	-0.7	-0.7	-0.7	-0.7	-0.8	-0.9	-0.9	-0.6	-0.7	1	1	-0.9	-0.9	-0.9	-0.8	-0.9	-0.9	-0.8	-0.8	-0.8	1	1	1	-0.9	-0.3	-0.9	-0.8	-0.4	5e−32	-0.8	-0.8	-0.8	-0.7	-0.9	-0.9	-0.7	-0.9	-0.7	-0.9	-0.7	-0.8	-0.7	-0.9	-0.7	-0.9	-0.8	-0.8
M10	Z-score	−0.032	−0.046	−0.049	−0.042	−0.041	−0.019	−0.025	−0.024	−0.011	0.042	0.021	0.035	−0.004	−0.03	0.0068	−0.031	−0.023	0.046	−0.024	−0.019	0.057	0.045	0.027	0.094	0.014	0.97	0.0048	0.025	0.016	0.02	−0.028	−0.038	−0.028	−0.045	−0.015	−0.012	−0.055	−0.02	−0.049	−0.012	−0.036	−0.024	−0.031	−0.021	−0.033	−0.023	−0.019	−0.038
M10	p-value	-0.8	-0.7	-0.7	-0.8	-0.8	-0.9	-0.9	-0.9	-0.9	-0.8	-0.9	-0.8	1	-0.8	1	-0.8	-0.9	-0.7	-0.9	-0.9	-0.7	-0.7	-0.8	-0.5	-0.9	8e−37	1	-0.9	-0.9	-0.9	-0.8	-0.8	-0.8	-0.7	-0.9	-0.9	-0.7	-0.9	-0.7	-0.9	-0.8	-0.9	-0.8	-0.9	-0.8	-0.9	-0.9	-0.8
M11	Z-score	−0.03	−0.075	−0.087	−0.088	−0.078	−0.03	−0.047	0.022	0.053	0.11	0.12	0.11	0.18	0.14	0.15	0.019	−0.043	0.28	0.015	0.023	0.34	0.25	0.17	−0.073	−0.08	0.47	−0.061	−0.078	−0.0095	0.24	−0.023	−0.065	−0.055	−0.11	−0.00069	−0.018	−0.11	−0.04	−0.063	0.18	−0.062	0.012	−0.077	0.063	−0.075	−0.0045	−0.024	−0.044
M11	p-value	-0.8	-0.6	-0.5	-0.5	-0.6	-0.8	-0.7	-0.9	-0.7	-0.4	-0.4	-0.4	-0.2	-0.3	-0.3	-0.9	-0.7	-0.03	-0.9	-0.9	-0.008	-0.05	-0.2	-0.6	-0.5	2e−04	-0.6	-0.6	-0.9	-0.07	-0.9	-0.6	-0.7	-0.4	1	-0.9	-0.4	-0.8	-0.6	-0.2	-0.6	-0.9	-0.6	-0.6	-0.6	1	-0.9	-0.7
M12	Z-score	−0.031	−0.033	−0.031	−0.027	−0.024	−0.019	−0.017	−0.023	−0.025	−0.027	−0.029	−0.026	−0.025	−0.025	−0.028	−0.029	−0.028	−0.03	−0.029	−0.03	0.12	0.17	0.14	−0.019	−0.022	−0.007	−0.022	−0.021	−0.016	−0.024	−0.03	−0.03	−0.028	−0.034	−0.028	−0.017	0.96	−0.021	0.03	−0.031	−0.024	−0.023	−0.028	−0.023	−0.021	−0.031	−0.022	−0.03
M12	p-value	-0.8	-0.8	-0.8	-0.8	-0.9	-0.9	-0.9	-0.9	-0.9	-0.8	-0.8	-0.8	-0.8	-0.9	-0.8	-0.8	-0.8	-0.8	-0.8	-0.8	-0.4	-0.2	-0.3	-0.9	-0.9	1	-0.9	-0.9	-0.9	-0.9	-0.8	-0.8	-0.8	-0.8	-0.8	-0.9	4e−32	-0.9	-0.8	-0.8	-0.9	-0.9	-0.8	-0.9	-0.9	-0.8	-0.9	-0.8
M13	Z-score	−0.026	−0.044	−0.043	−0.043	−0.042	−0.037	−0.043	−0.046	−0.049	−0.051	−0.054	−0.053	−0.049	−0.051	−0.053	−0.038	−0.0098	−0.045	−0.037	−0.04	0.15	0.24	0.23	0.046	0.09	0.061	0.015	0.01	0.11	0.091	−0.062	−0.064	−0.06	−0.044	−0.056	−0.048	0.073	−0.054	0.82	−0.063	−0.058	−0.057	−0.06	−0.059	−0.055	−0.061	−0.055	−0.06
M13	p-value	-0.8	-0.7	-0.7	-0.7	-0.8	-0.8	-0.7	-0.7	-0.7	-0.7	-0.7	-0.7	-0.7	-0.7	-0.7	-0.8	-0.9	-0.7	-0.8	-0.8	-0.2	-0.07	-0.08	-0.7	-0.5	-0.6	-0.9	-0.9	-0.4	-0.5	-0.6	-0.6	-0.6	-0.7	-0.7	-0.7	-0.6	-0.7	3e−15	-0.6	-0.7	-0.7	-0.7	-0.7	-0.7	-0.6	-0.7	-0.7
M14	Z-score	−0.056	−0.06	−0.059	−0.061	−0.059	−0.057	−0.057	−0.052	−0.052	−0.05	−0.057	−0.053	−0.055	−0.059	−0.06	−0.032	0.0088	−0.033	−0.042	−0.046	0.36	0.5	0.52	0.085	0.15	0.16	0.041	0.028	0.2	0.19	−0.067	−0.064	−0.064	−0.074	−0.059	−0.046	0.0058	−0.055	0.27	−0.06	−0.065	−0.053	−0.065	−0.054	−0.065	−0.067	−0.054	−0.067
M14	p-value	-0.7	-0.6	-0.7	-0.6	-0.7	-0.7	-0.7	-0.7	-0.7	-0.7	-0.7	-0.7	-0.7	-0.7	-0.7	-0.8	-0.9	-0.8	-0.7	-0.7	-0.005	5e−05	3e−05	-0.5	-0.3	-0.2	-0.8	-0.8	-0.1	-0.2	-0.6	-0.6	-0.6	-0.6	-0.7	-0.7	1	-0.7	-0.04	-0.7	-0.6	-0.7	-0.6	-0.7	-0.6	-0.6	-0.7	-0.6
M15	Z-score	−0.073	−0.064	−0.063	−0.06	−0.028	−0.045	−0.029	−0.026	0.081	0.043	0.0096	0.019	−0.014	−0.012	0.017	0.082	0.25	−0.037	−0.057	−0.057	−0.018	−0.021	−0.019	0.024	−0.029	0.0057	0.56	0.14	−0.0018	0.049	−0.039	−0.049	−0.043	−0.073	−0.034	−0.027	−0.072	−0.039	−0.069	−0.022	−0.056	−0.035	−0.054	−0.031	−0.057	−0.034	−0.035	−0.046
M15	p-value	-0.6	-0.6	-0.6	-0.6	-0.8	-0.7	-0.8	-0.8	-0.5	-0.7	-0.9	-0.9	-0.9	-0.9	-0.9	-0.5	-0.06	-0.8	-0.7	-0.7	-0.9	-0.9	-0.9	-0.9	-0.8	1	5e−06	-0.3	1	-0.7	-0.8	-0.7	-0.7	-0.6	-0.8	-0.8	-0.6	-0.8	-0.6	-0.9	-0.7	-0.8	-0.7	-0.8	-0.7	-0.8	-0.8	-0.7
M16	Z-score	−0.024	−0.049	−0.036	−0.024	−0.027	−0.015	0.024	−0.028	−0.026	−0.023	−0.024	0.0034	−0.0092	−0.024	−0.024	0.029	0.11	−0.0014	−0.0075	−0.011	0.012	0.0055	0.00059	0.18	0.086	0.03	0.33	0.87	0.051	−0.011	−0.067	−0.061	−0.06	−0.065	−0.058	−0.038	−0.077	−0.051	−0.064	−0.068	−0.05	−0.064	−0.05	−0.065	−0.056	−0.063	−0.04	−0.061
M16	p-value	-0.9	-0.7	-0.8	-0.9	-0.8	-0.9	-0.9	-0.8	-0.8	-0.9	-0.9	1	-0.9	-0.9	-0.9	-0.8	-0.4	1	1	-0.9	-0.9	1	1	-0.2	-0.5	-0.8	-0.01	4e−19	-0.7	-0.9	-0.6	-0.6	-0.7	-0.6	-0.7	-0.8	-0.6	-0.7	-0.6	-0.6	-0.7	-0.6	-0.7	-0.6	-0.7	-0.6	-0.8	-0.6
M17	Z-score	0.26	0.13	0.087	0.068	0.068	0.077	0.03	−0.011	−0.035	−0.062	−0.075	−0.063	−0.044	0.005	−0.02	0.096	0.23	0.089	0.15	0.13	0.037	0.053	0.08	0.18	0.15	0.052	0.41	0.44	0.079	0.005	−0.15	−0.14	−0.14	−0.039	−0.13	−0.089	−0.12	−0.13	−0.034	−0.14	−0.11	−0.11	−0.1	−0.12	−0.11	−0.15	−0.1	−0.15
M17	p-value	-0.05	-0.3	-0.5	-0.6	-0.6	-0.6	-0.8	-0.9	-0.8	-0.6	-0.6	-0.6	-0.7	1	-0.9	-0.5	-0.08	-0.5	-0.3	-0.3	-0.8	-0.7	-0.5	-0.2	-0.2	-0.7	-0.001	6e−04	-0.6	1	-0.3	-0.3	-0.3	-0.8	-0.3	-0.5	-0.4	-0.3	-0.8	-0.3	-0.4	-0.4	-0.4	-0.4	-0.4	-0.3	-0.5	-0.3
M18	Z-score	−0.053	−0.049	−0.046	−0.04	−0.022	0.022	0.088	0.21	0.081	0.025	−0.022	−0.017	−0.028	0.057	−0.016	−0.037	−0.028	−0.029	−0.037	−0.041	−0.016	−0.026	−0.016	0.047	0.068	0.0087	−0.005	0.011	0.92	0.12	−0.042	−0.048	−0.044	−0.053	−0.034	−0.036	−0.056	−0.037	−0.048	−0.047	−0.059	−0.052	−0.059	−0.049	−0.058	−0.04	−0.037	−0.045
M18	p-value	-0.7	-0.7	-0.7	-0.8	-0.9	-0.9	-0.5	-0.1	-0.5	-0.9	-0.9	-0.9	-0.8	-0.7	-0.9	-0.8	-0.8	-0.8	-0.8	-0.8	-0.9	-0.8	-0.9	-0.7	-0.6	-0.9	1	-0.9	3e−24	-0.3	-0.8	-0.7	-0.7	-0.7	-0.8	-0.8	-0.7	-0.8	-0.7	-0.7	-0.7	-0.7	-0.7	-0.7	-0.7	-0.8	-0.8	-0.7
M19	Z-score	−0.043	−0.034	−0.033	−0.029	−0.024	0.059	0.071	−0.0061	0.093	−0.016	−0.026	0.013	−0.0085	0.00037	−0.031	−0.037	−0.0087	−0.029	0.024	−0.017	−0.03	−0.017	−0.023	0.055	0.97	−0.014	0.013	0.016	0.1	−0.0011	−0.042	−0.038	−0.034	−0.046	−0.038	−0.029	−0.042	−0.036	−0.044	−0.043	−0.047	−0.042	−0.046	−0.042	−0.045	−0.038	−0.028	−0.041
M19	p-value	-0.7	-0.8	-0.8	-0.8	-0.9	-0.7	-0.6	1	-0.5	-0.9	-0.8	-0.9	-0.9	1	-0.8	-0.8	-0.9	-0.8	-0.9	-0.9	-0.8	-0.9	-0.9	-0.7	4e−35	-0.9	-0.9	-0.9	-0.4	1	-0.8	-0.8	-0.8	-0.7	-0.8	-0.8	-0.8	-0.8	-0.7	-0.7	-0.7	-0.8	-0.7	-0.8	-0.7	-0.8	-0.8	-0.8
M20	Z-score	−0.084	−0.065	−0.029	−0.023	−0.011	0.0062	0.042	0.004	−0.0078	−0.021	−0.042	−0.032	−0.034	−0.0056	−0.015	0.014	0.082	−0.03	−0.043	−0.052	0.0015	−0.01	−0.0026	0.59	0.54	0.031	0.17	0.23	0.36	0.092	−0.075	−0.069	−0.063	−0.096	−0.055	−0.034	−0.089	−0.04	−0.084	−0.07	−0.076	−0.069	−0.073	−0.077	−0.078	−0.066	−0.044	−0.066
M20	p-value	-0.5	-0.6	-0.8	-0.9	-0.9	1	-0.8	1	1	-0.9	-0.8	-0.8	-0.8	1	-0.9	-0.9	-0.5	-0.8	-0.7	-0.7	1	-0.9	1	1e−06	9e−06	-0.8	-0.2	-0.08	-0.005	-0.5	-0.6	-0.6	-0.6	-0.5	-0.7	-0.8	-0.5	-0.8	-0.5	-0.6	-0.6	-0.6	-0.6	-0.6	-0.6	-0.6	-0.7	-0.6
M21	Z-score	−0.047	−0.049	−0.043	−0.045	−0.0032	−0.032	−0.02	−0.0016	0.015	0.038	0.009	0.016	−0.015	−0.014	0.011	−0.015	0.0013	−0.015	−0.033	−0.038	−0.00024	−0.011	−0.0065	0.97	0.11	0.065	0.03	0.042	0.086	0.023	−0.036	−0.034	−0.039	−0.058	−0.028	−0.011	−0.044	−0.026	−0.054	−0.033	−0.039	−0.035	−0.039	−0.038	−0.041	−0.025	−0.013	−0.038
M21	p-value	-0.7	-0.7	-0.7	-0.7	1	-0.8	-0.9	1	-0.9	-0.8	-0.9	-0.9	-0.9	-0.9	-0.9	-0.9	1	-0.9	-0.8	-0.8	1	-0.9	1	5e−35	-0.4	-0.6	-0.8	-0.8	-0.5	-0.9	-0.8	-0.8	-0.8	-0.7	-0.8	-0.9	-0.7	-0.8	-0.7	-0.8	-0.8	-0.8	-0.8	-0.8	-0.8	-0.9	-0.9	-0.8
M22	Z-score	−0.035	−0.033	−0.029	−0.029	−0.0048	−0.025	−0.0099	0.0028	0.0015	−0.012	−0.0082	−0.0025	0.06	0.97	0.2	0.0044	−0.018	−0.025	−0.024	−0.029	−0.014	0.035	−0.015	−0.016	−0.028	−0.016	−0.016	−0.02	−0.0097	−0.013	−0.03	−0.025	−0.027	−0.036	−0.028	−0.017	−0.032	−0.026	−0.019	−0.03	−0.024	−0.026	−0.026	−0.029	−0.027	−0.026	−0.023	−0.029
M22	p-value	-0.8	-0.8	-0.8	-0.8	1	-0.9	-0.9	1	1	-0.9	1	1	-0.7	2e−36	-0.1	1	-0.9	-0.9	-0.9	-0.8	-0.9	-0.8	-0.9	-0.9	-0.8	-0.9	-0.9	-0.9	-0.9	-0.9	-0.8	-0.8	-0.8	-0.8	-0.8	-0.9	-0.8	-0.8	-0.9	-0.8	-0.9	-0.8	-0.8	-0.8	-0.8	-0.8	-0.9	-0.8
M23	Z-score	−0.083	−0.082	−0.076	−0.066	−0.055	−0.024	−0.0027	0.052	0.19	0.43	0.54	0.53	0.21	0.09	0.074	0.0078	−0.0066	−0.01	−0.047	−0.052	0.021	0.019	0.034	0.015	−0.016	0.063	0.0073	−0.01	−0.01	0.02	−0.059	−0.053	−0.051	−0.093	−0.043	−0.022	−0.08	−0.041	−0.078	−0.05	−0.05	−0.049	−0.044	−0.051	−0.045	−0.052	−0.027	−0.052
M23	p-value	-0.5	-0.5	-0.6	-0.6	-0.7	-0.9	1	-0.7	-0.1	6e−04	1e−05	1e−05	-0.1	-0.5	-0.6	1	1	-0.9	-0.7	-0.7	-0.9	-0.9	-0.8	-0.9	-0.9	-0.6	1	-0.9	-0.9	-0.9	-0.7	-0.7	-0.7	-0.5	-0.7	-0.9	-0.5	-0.8	-0.6	-0.7	-0.7	-0.7	-0.7	-0.7	-0.7	-0.7	-0.8	-0.7
M24	Z-score	−0.057	−0.077	−0.07	−0.074	−0.063	−0.043	−0.04	−0.019	0.029	0.14	0.36	0.34	0.58	0.31	0.4	0.13	0.026	0.008	−0.019	−0.031	0.023	0.0084	0.021	−0.03	−0.052	−0.0051	−0.013	−0.038	−0.038	−0.037	−0.057	−0.051	−0.055	−0.074	−0.052	−0.035	−0.074	−0.053	−0.068	−0.05	−0.012	−0.052	−0.026	−0.052	−0.026	−0.044	−0.035	−0.06
M24	p-value	-0.7	-0.6	-0.6	-0.6	-0.6	-0.7	-0.8	-0.9	-0.8	-0.3	-0.006	-0.007	1e−06	-0.02	-0.002	-0.3	-0.8	1	-0.9	-0.8	-0.9	-0.9	-0.9	-0.8	-0.7	1	-0.9	-0.8	-0.8	-0.8	-0.7	-0.7	-0.7	-0.6	-0.7	-0.8	-0.6	-0.7	-0.6	-0.7	-0.9	-0.7	-0.8	-0.7	-0.8	-0.7	-0.8	-0.7
M25	Z-score	−0.068	−0.066	−0.063	−0.051	−0.039	0.039	0.1	0.41	0.76	0.3	0.041	0.046	0.013	0.13	0.044	−0.039	−0.035	−0.031	−0.051	−0.056	−0.014	−0.0086	−0.0042	0.034	0.0029	0.017	−0.028	−0.021	0.11	0.11	−0.052	−0.06	−0.053	−0.075	−0.043	−0.042	−0.065	−0.047	−0.062	−0.05	−0.06	−0.05	−0.06	−0.049	−0.059	−0.048	−0.047	−0.053
M25	p-value	-0.6	-0.6	-0.6	-0.7	-0.8	-0.8	-0.4	-0.001	2e−12	-0.02	-0.8	-0.7	-0.9	-0.3	-0.7	-0.8	-0.8	-0.8	-0.7	-0.7	-0.9	-0.9	1	-0.8	1	-0.9	-0.8	-0.9	-0.4	-0.4	-0.7	-0.7	-0.7	-0.6	-0.7	-0.8	-0.6	-0.7	-0.6	-0.7	-0.7	-0.7	-0.7	-0.7	-0.7	-0.7	-0.7	-0.7
M26	Z-score	−0.041	−0.043	−0.043	−0.045	−0.039	−0.038	−0.026	0.036	0.39	0.85	0.081	0.084	0.022	0.052	0.19	−0.021	−0.027	−0.025	−0.039	−0.04	−0.02	−0.023	−0.013	0.081	−0.02	0.033	−0.029	−0.038	−0.0095	0.041	−0.042	−0.045	−0.044	−0.051	−0.039	−0.038	−0.048	−0.04	−0.043	−0.04	−0.047	−0.04	−0.047	−0.038	−0.047	−0.038	−0.041	−0.045
M26	p-value	-0.8	-0.7	-0.7	-0.7	-0.8	-0.8	-0.8	-0.8	-0.002	2e−17	-0.5	-0.5	-0.9	-0.7	-0.1	-0.9	-0.8	-0.9	-0.8	-0.8	-0.9	-0.9	-0.9	-0.5	-0.9	-0.8	-0.8	-0.8	-0.9	-0.8	-0.7	-0.7	-0.7	-0.7	-0.8	-0.8	-0.7	-0.8	-0.7	-0.8	-0.7	-0.8	-0.7	-0.8	-0.7	-0.8	-0.8	-0.7
M27	Z-score	−0.00026	−0.024	−0.018	0.0061	0.026	0.077	0.17	0.89	0.24	−9e−04	−0.035	−0.034	0.011	0.2	−0.0022	−0.039	−0.029	−0.015	0.022	−0.026	−0.025	−0.025	−0.025	−0.02	−0.021	−0.026	−0.016	−0.0027	0.1	0.019	−0.054	−0.052	−0.049	−0.042	−0.048	−0.044	−0.04	−0.048	−0.053	−0.046	−0.051	−0.043	−0.049	−0.045	−0.048	−0.052	−0.042	−0.053
M27	p-value	1	-0.9	-0.9	1	-0.8	-0.6	-0.2	2e−21	-0.07	1	-0.8	-0.8	-0.9	-0.1	1	-0.8	-0.8	-0.9	-0.9	-0.8	-0.9	-0.9	-0.8	-0.9	-0.9	-0.8	-0.9	1	-0.4	-0.9	-0.7	-0.7	-0.7	-0.8	-0.7	-0.7	-0.8	-0.7	-0.7	-0.7	-0.7	-0.7	-0.7	-0.7	-0.7	-0.7	-0.8	-0.7
M28	Z-score	0.13	0.078	0.11	0.15	0.19	0.33	0.22	0.23	0.19	0.14	0.11	0.09	0.27	0.24	0.16	0.018	0.02	0.13	0.14	0.12	0.0047	0.021	0.049	−0.0046	0.015	0.013	0.044	0.03	0.054	0.064	−0.15	−0.12	−0.13	−0.079	−0.14	−0.11	−0.093	−0.13	−0.058	−0.14	−0.11	−0.11	−0.11	−0.12	−0.11	−0.13	−0.075	−0.13
M28	p-value	-0.3	-0.6	-0.4	-0.2	-0.2	-0.01	-0.09	-0.08	-0.2	-0.3	-0.4	-0.5	-0.04	-0.06	-0.2	-0.9	-0.9	-0.3	-0.3	-0.4	1	-0.9	-0.7	1	-0.9	-0.9	-0.7	-0.8	-0.7	-0.6	-0.3	-0.4	-0.3	-0.5	-0.3	-0.4	-0.5	-0.3	-0.7	-0.3	-0.4	-0.4	-0.4	-0.4	-0.4	-0.3	-0.6	-0.3
M29	Z-score	−0.08	−0.043	0.014	0.18	0.25	0.53	0.6	0.25	0.13	0.086	0.0073	0.03	0.056	0.064	0.013	−0.045	0.00064	−0.02	−0.061	−0.059	−0.031	−0.023	−0.016	0.03	0.063	−0.027	0.016	0.075	0.06	−0.005	−0.08	−0.079	−0.076	−0.098	−0.067	−0.057	−0.071	−0.065	−0.07	−0.084	−0.087	−0.078	−0.082	−0.079	−0.08	−0.077	−0.066	−0.077
M29	p-value	-0.5	-0.7	-0.9	-0.2	-0.06	1e−05	5e−07	-0.06	-0.3	-0.5	1	-0.8	-0.7	-0.6	-0.9	-0.7	1	-0.9	-0.6	-0.7	-0.8	-0.9	-0.9	-0.8	-0.6	-0.8	-0.9	-0.6	-0.7	1	-0.5	-0.6	-0.6	-0.5	-0.6	-0.7	-0.6	-0.6	-0.6	-0.5	-0.5	-0.6	-0.5	-0.6	-0.5	-0.6	-0.6	-0.6
M30	Z-score	−0.045	0.11	0.37	0.5	0.45	0.31	0.26	0.12	0.062	0.029	−0.017	−0.0037	−0.03	−0.062	−0.08	−0.064	−0.014	−0.059	−0.06	−0.061	−0.052	−0.049	−0.038	0.071	0.12	−0.047	0.034	0.056	0.053	−0.023	−0.077	−0.083	−0.073	−0.078	−0.057	−0.042	−0.094	−0.052	−0.087	−0.096	−0.1	−0.089	−0.087	−0.091	−0.088	−0.075	−0.066	−0.07
M30	p-value	-0.7	-0.4	-0.003	5e−05	3e−04	-0.02	-0.05	-0.4	-0.6	-0.8	-0.9	1	-0.8	-0.6	-0.5	-0.6	-0.9	-0.7	-0.7	-0.6	-0.7	-0.7	-0.8	-0.6	-0.4	-0.7	-0.8	-0.7	-0.7	-0.9	-0.6	-0.5	-0.6	-0.6	-0.7	-0.8	-0.5	-0.7	-0.5	-0.5	-0.4	-0.5	-0.5	-0.5	-0.5	-0.6	-0.6	-0.6
M31	Z-score	−0.072	−0.08	−0.073	−0.081	−0.071	−0.063	−0.057	−0.049	−0.04	−0.025	−0.014	−0.0017	0.018	0.023	0.11	0.24	0.21	−0.034	−0.03	−0.046	−0.013	−0.019	−0.013	0.028	0.00097	−0.014	0.093	0.034	−0.01	−0.024	−0.025	0.03	0.0052	−0.07	−0.027	0.041	−0.082	−0.0087	−0.078	−0.019	−0.053	0.03	−0.062	−0.016	−0.058	−0.022	0.084	−0.018
M31	p-value	-0.6	-0.5	-0.6	-0.5	-0.6	-0.6	-0.7	-0.7	-0.8	-0.9	-0.9	1	-0.9	-0.9	-0.4	-0.06	-0.1	-0.8	-0.8	-0.7	-0.9	-0.9	-0.9	-0.8	1	-0.9	-0.5	-0.8	-0.9	-0.9	-0.9	-0.8	1	-0.6	-0.8	-0.8	-0.5	-0.9	-0.6	-0.9	-0.7	-0.8	-0.6	-0.9	-0.7	-0.9	-0.5	-0.9
M32	Z-score	−0.053	−0.066	−0.066	−0.057	−0.047	−0.026	−0.019	−0.03	−0.041	−0.047	−0.041	−0.037	−0.032	−0.041	−0.021	0.0095	0.082	−0.033	−0.033	−0.044	−0.027	−0.038	−0.031	0.099	0.045	−0.017	0.16	0.21	0.033	−0.027	−0.034	−0.011	−0.016	−0.056	−0.032	0.0083	−0.084	−0.021	−0.071	−0.038	−0.057	−0.019	−0.057	−0.038	−0.052	−0.033	0.031	−0.028
M32	p-value	-0.7	-0.6	-0.6	-0.7	-0.7	-0.8	-0.9	-0.8	-0.8	-0.7	-0.8	-0.8	-0.8	-0.8	-0.9	-0.9	-0.5	-0.8	-0.8	-0.7	-0.8	-0.8	-0.8	-0.5	-0.7	-0.9	-0.2	-0.1	-0.8	-0.8	-0.8	-0.9	-0.9	-0.7	-0.8	1	-0.5	-0.9	-0.6	-0.8	-0.7	-0.9	-0.7	-0.8	-0.7	-0.8	-0.8	-0.8
M33	Z-score	−0.032	−0.057	−0.056	−0.049	−0.044	−0.036	−0.035	−0.045	−0.035	−0.033	−0.028	−0.018	−0.023	−0.02	−0.015	0.066	0.12	−0.038	−0.03	−0.034	−0.033	−0.025	−0.023	0.039	−0.008	−0.045	0.2	0.17	−0.032	−0.049	−0.05	−0.055	−0.047	−0.035	−0.04	−0.011	−0.043	−0.034	−0.044	−0.058	0.055	−0.042	0.07	−0.052	0.041	−0.055	−0.028	−0.048
M33	p-value	-0.8	-0.7	-0.7	-0.7	-0.7	-0.8	-0.8	-0.7	-0.8	-0.8	-0.8	-0.9	-0.9	-0.9	-0.9	-0.6	-0.4	-0.8	-0.8	-0.8	-0.8	-0.9	-0.9	-0.8	1	-0.7	-0.1	-0.2	-0.8	-0.7	-0.7	-0.7	-0.7	-0.8	-0.8	-0.9	-0.7	-0.8	-0.7	-0.7	-0.7	-0.7	-0.6	-0.7	-0.8	-0.7	-0.8	-0.7
M34	Z-score	−0.074	−0.09	−0.088	−0.083	−0.076	−0.064	−0.058	−0.042	−0.0041	0.04	0.11	0.12	0.095	0.099	0.07	0.091	0.019	0.047	0.011	−0.0033	0.059	0.074	0.085	−0.035	−0.06	−0.013	0.0022	−0.027	−0.065	−0.067	−0.075	−0.071	−0.07	−0.081	−0.068	−0.042	−0.054	−0.061	−0.051	−0.064	0.53	−0.048	0.48	−0.06	0.45	−0.072	−0.05	−0.074
M34	p-value	-0.6	-0.5	-0.5	-0.5	-0.6	-0.6	-0.7	-0.8	1	-0.8	-0.4	-0.4	-0.5	-0.5	-0.6	-0.5	-0.9	-0.7	-0.9	1	-0.7	-0.6	-0.5	-0.8	-0.6	-0.9	1	-0.8	-0.6	-0.6	-0.6	-0.6	-0.6	-0.5	-0.6	-0.8	-0.7	-0.6	-0.7	-0.6	1e−05	-0.7	1e−04	-0.7	3e−04	-0.6	-0.7	-0.6
M35	Z-score	−0.029	−0.024	−0.034	−0.013	0.024	0.19	−0.021	−0.013	0.068	−0.028	−0.018	−0.024	−0.01	−0.028	−0.0061	0.043	0.97	−0.0087	0.042	−0.021	−0.0092	−0.023	−0.012	−0.011	−0.011	−0.0097	−0.023	0.019	−0.019	−0.015	−0.034	−0.033	−0.034	−0.034	−0.034	−0.034	−0.033	−0.034	−0.028	−0.034	−0.034	−0.034	−0.034	−0.034	−0.034	−0.034	−0.034	−0.034
M35	p-value	-0.8	-0.9	-0.8	-0.9	-0.9	-0.2	-0.9	-0.9	-0.6	-0.8	-0.9	-0.9	-0.9	-0.8	1	-0.7	3e−35	-0.9	-0.8	-0.9	-0.9	-0.9	-0.9	-0.9	-0.9	-0.9	-0.9	-0.9	-0.9	-0.9	-0.8	-0.8	-0.8	-0.8	-0.8	-0.8	-0.8	-0.8	-0.8	-0.8	-0.8	-0.8	-0.8	-0.8	-0.8	-0.8	-0.8	-0.8
M36	Z-score	−0.045	−0.046	−0.049	−0.016	−0.034	−0.013	−0.011	−0.013	−0.0014	0.017	0.029	0.02	0.1	0.19	0.93	0.19	0.043	−0.024	−0.029	−0.035	−0.016	−0.021	−0.023	−0.021	−0.014	0.016	0.013	−0.015	−0.013	−0.0094	−0.041	−0.036	−0.041	−0.052	−0.038	−0.028	−0.046	−0.039	−0.048	−0.037	−0.039	−0.038	−0.045	−0.041	−0.043	−0.035	−0.027	−0.041
M36	p-value	-0.7	-0.7	-0.7	-0.9	-0.8	-0.9	-0.9	-0.9	1	-0.9	-0.8	-0.9	-0.4	-0.2	4e−27	-0.1	-0.7	-0.9	-0.8	-0.8	-0.9	-0.9	-0.9	-0.9	-0.9	-0.9	-0.9	-0.9	-0.9	-0.9	-0.8	-0.8	-0.8	-0.7	-0.8	-0.8	-0.7	-0.8	-0.7	-0.8	-0.8	-0.8	-0.7	-0.8	-0.7	-0.8	-0.8	-0.8
M37	Z-score	−0.055	−0.054	−0.052	−0.052	−0.048	−0.044	−0.041	−0.045	−0.037	−0.028	−0.016	−0.012	0.02	0.034	0.13	0.82	0.45	−0.013	−0.025	−0.026	−0.0011	0.0022	−9e−04	−0.0036	−0.023	−0.024	0.21	0.024	−0.024	−0.014	−0.051	−0.041	−0.047	−0.059	−0.047	−0.038	−0.053	−0.046	−0.047	−0.047	−0.031	−0.041	−0.037	−0.045	−0.039	−0.051	−0.032	−0.049
M37	p-value	-0.7	-0.7	-0.7	-0.7	-0.7	-0.7	-0.8	-0.7	-0.8	-0.8	-0.9	-0.9	-0.9	-0.8	-0.3	3e−15	3e−04	-0.9	-0.8	-0.8	1	1	1	1	-0.9	-0.9	-0.1	-0.9	-0.9	-0.9	-0.7	-0.8	-0.7	-0.7	-0.7	-0.8	-0.7	-0.7	-0.7	-0.7	-0.8	-0.8	-0.8	-0.7	-0.8	-0.7	-0.8	-0.7
M38	Z-score	−0.074	−0.076	−0.072	−0.07	−0.067	−0.064	−0.064	−0.057	−0.037	0.013	0.12	0.15	0.26	0.25	0.25	0.53	0.29	−0.011	−0.033	−0.034	−0.021	−0.0095	−0.017	−0.051	−0.056	−0.056	0.15	0.016	−0.059	−0.061	−0.078	−0.077	−0.078	−0.079	−0.076	−0.072	−0.069	−0.076	−0.063	−0.075	0.1	−0.072	0.052	−0.073	0.055	−0.078	−0.071	−0.078
M38	p-value	-0.6	-0.6	-0.6	-0.6	-0.6	-0.6	-0.6	-0.7	-0.8	-0.9	-0.4	-0.3	-0.04	-0.05	-0.05	1e−05	-0.03	-0.9	-0.8	-0.8	-0.9	-0.9	-0.9	-0.7	-0.7	-0.7	-0.2	-0.9	-0.7	-0.6	-0.6	-0.6	-0.6	-0.6	-0.6	-0.6	-0.6	-0.6	-0.6	-0.6	-0.4	-0.6	-0.7	-0.6	-0.7	-0.6	-0.6	-0.6
M39	Z-score	−0.031	−0.038	−0.037	−0.037	−0.034	−0.034	−0.035	−0.036	−0.026	−0.029	−0.031	−0.026	−0.032	−0.037	−0.035	−0.02	−0.031	0.19	0.72	0.62	−0.026	−0.029	−0.024	−0.026	−0.029	−0.03	−0.03	−0.032	−0.026	−0.035	−0.04	−0.039	−0.035	0.12	−0.039	−0.04	−0.039	−0.038	−0.034	−0.015	−0.016	0.004	−0.022	0.014	−0.0084	−0.039	−0.035	−0.04
M39	p-value	-0.8	-0.8	-0.8	-0.8	-0.8	-0.8	-0.8	-0.8	-0.8	-0.8	-0.8	-0.8	-0.8	-0.8	-0.8	-0.9	-0.8	-0.1	2e−10	1e−07	-0.8	-0.8	-0.9	-0.8	-0.8	-0.8	-0.8	-0.8	-0.8	-0.8	-0.8	-0.8	-0.8	-0.4	-0.8	-0.8	-0.8	-0.8	-0.8	-0.9	-0.9	1	-0.9	-0.9	-0.9	-0.8	-0.8	-0.8
M40	Z-score	−0.075	−0.074	−0.074	−0.076	−0.072	−0.062	−0.055	−0.052	−0.043	−0.054	−0.06	−0.049	−0.064	−0.057	−0.059	−0.06	−0.058	0.072	0.064	0.052	0.1	0.14	0.13	−0.053	−0.057	−0.0069	−0.048	−0.043	−0.049	−0.035	−0.001	−0.019	0.013	−0.063	−0.0047	0.038	−0.047	0.021	−0.055	0.41	0.044	0.56	−0.0025	0.58	0.028	−0.0036	0.0092	0.00012
M40	p-value	-0.6	-0.6	-0.6	-0.6	-0.6	-0.6	-0.7	-0.7	-0.7	-0.7	-0.7	-0.7	-0.6	-0.7	-0.7	-0.6	-0.7	-0.6	-0.6	-0.7	-0.4	-0.3	-0.3	-0.7	-0.7	1	-0.7	-0.7	-0.7	-0.8	1	-0.9	-0.9	-0.6	1	-0.8	-0.7	-0.9	-0.7	-0.001	-0.7	4e−06	1	2e−06	-0.8	1	-0.9	1
M41	Z-score	−0.047	−0.036	−0.031	−0.036	−0.024	−0.027	−0.016	−0.023	0.007	−0.024	−0.044	−0.027	−0.045	−0.028	−0.042	−0.042	−0.033	−0.049	−0.037	−0.031	−0.018	−0.013	−0.027	0.022	0.035	−0.027	−0.019	−0.0038	0.14	0.045	−0.024	−0.022	−0.022	−0.044	−0.024	−0.0012	−0.026	0.0016	0.00016	−0.016	−0.024	−0.02	−0.038	−0.012	−0.031	−0.019	−0.0024	−0.024
M41	p-value	-0.7	-0.8	-0.8	-0.8	-0.9	-0.8	-0.9	-0.9	1	-0.9	-0.7	-0.8	-0.7	-0.8	-0.8	-0.8	-0.8	-0.7	-0.8	-0.8	-0.9	-0.9	-0.8	-0.9	-0.8	-0.8	-0.9	1	-0.3	-0.7	-0.9	-0.9	-0.9	-0.7	-0.9	1	-0.8	1	1	-0.9	-0.9	-0.9	-0.8	-0.9	-0.8	-0.9	1	-0.9
M42	Z-score	−0.084	−0.06	−0.035	−0.021	−0.013	−0.0042	0.0097	−0.0037	−0.027	−0.047	−0.055	−0.043	−0.047	−0.065	−0.069	−0.059	−0.00093	−0.08	−0.081	−0.076	−0.073	−0.069	−0.06	0.055	0.083	−0.063	0.041	0.056	0.01	−0.06	0.034	−0.019	0.017	−0.048	0.039	0.047	−0.046	0.066	−0.056	−0.063	−0.084	−0.054	−0.077	−0.036	−0.052	0.019	−0.018	0.025
M42	p-value	-0.5	-0.7	-0.8	-0.9	-0.9	1	-0.9	1	-0.8	-0.7	-0.7	-0.7	-0.7	-0.6	-0.6	-0.7	1	-0.5	-0.5	-0.6	-0.6	-0.6	-0.7	-0.7	-0.5	-0.6	-0.8	-0.7	-0.9	-0.7	-0.8	-0.9	-0.9	-0.7	-0.8	-0.7	-0.7	-0.6	-0.7	-0.6	-0.5	-0.7	-0.6	-0.8	-0.7	-0.9	-0.9	-0.9
M43	Z-score	−0.13	−0.13	−0.12	−0.11	−0.096	−0.054	−0.016	0.11	0.22	0.3	0.24	0.25	0.23	−0.0095	−0.084	−0.11	−0.079	−0.033	−0.097	−0.1	0.044	0.061	0.091	−0.0077	0.027	0.091	−0.053	−0.05	0.098	0.13	0.073	0.039	0.082	−0.14	0.21	0.22	−0.12	0.2	−0.12	−0.089	−0.13	−0.095	−0.12	−0.086	−0.12	0.079	0.11	0.085
M43	p-value	-0.3	-0.3	-0.4	-0.4	-0.5	-0.7	-0.9	-0.4	-0.1	-0.02	-0.07	-0.05	-0.07	-0.9	-0.5	-0.4	-0.6	-0.8	-0.5	-0.4	-0.7	-0.6	-0.5	1	-0.8	-0.5	-0.7	-0.7	-0.5	-0.3	-0.6	-0.8	-0.5	-0.3	-0.1	-0.1	-0.4	-0.1	-0.4	-0.5	-0.3	-0.5	-0.4	-0.5	-0.4	-0.6	-0.4	-0.5
M44	Z-score	−0.088	−0.091	−0.08	−0.07	−0.062	−0.045	−0.0079	0.01	0.027	0.033	0.011	0.03	0.013	−0.074	−0.1	−0.11	−0.075	−0.068	−0.086	−0.087	−0.034	−0.027	−0.017	−0.0038	0.039	−0.025	−0.049	−0.04	0.069	0.03	0.16	0.047	0.15	−0.077	0.26	0.22	−0.088	0.27	−0.1	−0.068	−0.11	−0.081	−0.1	−0.064	−0.096	0.15	0.089	0.17
M44	p-value	-0.5	-0.5	-0.5	-0.6	-0.6	-0.7	1	-0.9	-0.8	-0.8	-0.9	-0.8	-0.9	-0.6	-0.4	-0.4	-0.6	-0.6	-0.5	-0.5	-0.8	-0.8	-0.9	1	-0.8	-0.8	-0.7	-0.8	-0.6	-0.8	-0.2	-0.7	-0.3	-0.6	-0.05	-0.09	-0.5	-0.04	-0.5	-0.6	-0.4	-0.5	-0.4	-0.6	-0.5	-0.2	-0.5	-0.2
M45	Z-score	−0.1	−0.12	−0.12	−0.11	−0.11	−0.096	−0.088	−0.081	−0.069	−0.054	−0.039	−0.032	−0.028	−0.043	−0.005	−0.024	−0.048	0.033	0.028	−0.01	0.12	0.12	0.12	−0.032	−0.057	0.033	−0.065	−0.061	−0.06	−0.066	0.076	0.28	0.18	−0.11	0.091	0.34	−0.087	0.16	−0.087	0.12	−0.054	0.31	−0.053	0.15	−0.06	0.09	0.52	0.15
M45	p-value	-0.4	-0.4	-0.4	-0.4	-0.4	-0.5	-0.5	-0.5	-0.6	-0.7	-0.8	-0.8	-0.8	-0.7	1	-0.9	-0.7	-0.8	-0.8	-0.9	-0.4	-0.4	-0.3	-0.8	-0.7	-0.8	-0.6	-0.6	-0.6	-0.6	-0.6	-0.03	-0.2	-0.4	-0.5	-0.008	-0.5	-0.2	-0.5	-0.4	-0.7	-0.02	-0.7	-0.3	-0.6	-0.5	2e−05	-0.3
M46	Z-score	−0.08	−0.094	−0.094	−0.09	−0.086	−0.082	−0.07	−0.061	−0.045	−0.026	−0.026	−0.016	−0.025	−0.065	−0.076	−0.079	−0.071	−0.019	−0.057	−0.059	0.03	0.032	0.053	−0.05	−0.05	0.027	−0.063	−0.064	−0.032	0.012	0.25	0.15	0.23	−0.075	0.37	0.42	−0.076	0.39	−0.081	−0.033	−0.079	−0.034	−0.075	−0.03	−0.069	0.26	0.25	0.27
M46	p-value	-0.5	-0.5	-0.5	-0.5	-0.5	-0.5	-0.6	-0.6	-0.7	-0.8	-0.8	-0.9	-0.9	-0.6	-0.6	-0.6	-0.6	-0.9	-0.7	-0.7	-0.8	-0.8	-0.7	-0.7	-0.7	-0.8	-0.6	-0.6	-0.8	-0.9	-0.05	-0.3	-0.07	-0.6	-0.003	8e−04	-0.6	-0.002	-0.5	-0.8	-0.5	-0.8	-0.6	-0.8	-0.6	-0.05	-0.05	-0.04
M47	Z-score	−0.029	0.022	−0.041	−0.027	−0.045	0.0053	0.019	−0.024	0.024	0.013	−0.023	−0.013	0.017	−0.028	−0.00046	−0.033	−0.031	−0.024	−0.036	−0.031	0.00094	0.015	−0.0063	−0.026	−0.03	−0.028	0.004	−0.028	−0.0084	−0.024	0.0019	−0.1	−0.037	−0.032	0.011	−0.036	0.0038	0.00019	−0.017	−0.033	−0.034	−0.033	−0.0093	−0.019	−0.035	−0.043	0.98	0.0047
M47	p-value	-0.8	-0.9	-0.8	-0.8	-0.7	1	-0.9	-0.9	-0.9	-0.9	-0.9	-0.9	-0.9	-0.8	1	-0.8	-0.8	-0.9	-0.8	-0.8	1	-0.9	1	-0.8	-0.8	-0.8	1	-0.8	-0.9	-0.9	1	-0.4	-0.8	-0.8	-0.9	-0.8	1	1	-0.9	-0.8	-0.8	-0.8	-0.9	-0.9	-0.8	-0.7	6e−44	1
[truncated: 11 more columns]
