# Supplementary material for: Integrative analysis of young genes, positively selected genes and lncRNAs in the development of Drosophila melanogaster
Source: BMC Evol Biol. 2014 Dec 4;14:241. doi: 10.1186/s12862-014-0241-9 (PMC4258281; doi:10.1186/s12862-014-0241-9)
Supplement: Additional file 7: — Gene ontology analysis of genes in the M6 module, with the results from DAVID and GOseq. [file 12862_2014_241_MOESM7_ESM.xls]

## Sheet: M6_DAVID
Category	Term	Count	%	PValue	Genes	List Total	Pop Hits	Pop Total	Fold Enrichment	Bonferroni	Benjamini	FDR
GOTERM_CC_FAT	GO:0031981~nuclear lumen	259	7.44681	7.71e-64	FBGN0000618, FBGN0000617, FBGN0001179, FBGN0022063, FBGN0002183, FBGN0033845, FBGN0022936, FBGN0024291, FBGN0000611, FBGN0026143, FBGN0038300, FBGN0015621, FBGN0032847, FBGN0032321, FBGN0013347, FBGN0034707, FBGN0038903, FBGN0053868, FBGN0032298, FBGN0037540, FBGN0037926, FBGN0034975, FBGN0004556, FBGN0028274, FBGN0019686, FBGN0000629, FBGN0013753, FBGN0003175, FBGN0023216, FBGN0025140, FBGN00538…	1314	387	4786	2.43762	4.31e-61	4.31e-61	1.13e-60
GOTERM_BP_FAT	GO:0051276~chromosome organization	205	5.89419	1.22e-62	FBGN0015218, FBGN0000618, FBGN0033845, FBGN0003023, FBGN0024291, FBGN0026143, FBGN0038300, FBGN0032321, FBGN0053864, FBGN0053863, FBGN0053866, FBGN0027783, FBGN0053865, FBGN0053860, FBGN0053862, FBGN0053861, FBGN0053868, FBGN0053867, FBGN0053869, FBGN0044324, FBGN0034975, FBGN0003567, FBGN0000629, FBGN0029094, FBGN0053877, FBGN0037659, FBGN0053876, FBGN0053875, FBGN0053874, FBGN0053873, FBGN00148…	2045	282	7937	2.82142	3.52e-59	3.52e-59	2.19e-59
GOTERM_BP_FAT	GO:0006396~RNA processing	218	6.26797	1.07e-61	FBGN0033842, FBGN0022063, FBGN0035692, FBGN0015621, FBGN0033450, FBGN0032690, FBGN0004185, FBGN0004183, FBGN0033454, FBGN0027784, FBGN0032194, FBGN0022069, FBGN0037255, FBGN0033556, FBGN0032298, FBGN0004187, FBGN0023167, FBGN0034703, FBGN0033554, FBGN0004186, FBGN0004556, FBGN0033859, FBGN0005411, FBGN0014870, FBGN0022943, FBGN0022942, FBGN0033160, FBGN0035294, FBGN0031883, FBGN0033548, FBGN00109…	2045	312	7937	2.71185	3.08e-58	1.54e-58	1.92e-58
GOTERM_CC_FAT	GO:0005654~nucleoplasm	198	5.69293	2.39e-60	FBGN0000618, FBGN0001179, FBGN0000617, FBGN0022063, FBGN0002183, FBGN0033845, FBGN0022936, FBGN0024291, FBGN0000611, FBGN0038300, FBGN0026143, FBGN0015621, FBGN0032847, FBGN0032321, FBGN0013347, FBGN0034707, FBGN0053868, FBGN0032298, FBGN0037540, FBGN0037926, FBGN0034975, FBGN0028274, FBGN0019686, FBGN0000629, FBGN0013753, FBGN0003175, FBGN0023216, FBGN0053876, FBGN0053874, FBGN0033166, FBGN00513…	1314	265	4786	2.72143	1.34e-57	6.68e-58	3.5e-57
GOTERM_CC_FAT	GO:0005694~chromosome	207	5.9517	4.14e-52	FBGN0010602, FBGN0031696, FBGN0002183, FBGN0000042, FBGN0033846, FBGN0028525, FBGN0038300, FBGN0053864, FBGN0053863, FBGN0053866, FBGN0027783, FBGN0053865, FBGN0053860, FBGN0053862, FBGN0023509, FBGN0032698, FBGN0053861, FBGN0053868, FBGN0053867, FBGN0053869, FBGN0044324, FBGN0034975, FBGN0000629, FBGN0039164, FBGN0031549, FBGN0053877, FBGN0027903, FBGN0053876, FBGN0053875, FBGN0053874, FBGN00538…	1314	304	4786	2.48013	2.31e-49	7.71e-50	6.05e-49
GOTERM_CC_FAT	GO:0044451~nucleoplasm part	175	5.03163	2e-50	FBGN0000618, FBGN0000617, FBGN0001179, FBGN0002183, FBGN0022063, FBGN0022936, FBGN0000611, FBGN0026143, FBGN0015621, FBGN0032847, FBGN0013347, FBGN0032321, FBGN0034707, FBGN0053868, FBGN0037540, FBGN0037926, FBGN0034975, FBGN0028274, FBGN0000629, FBGN0019686, FBGN0013753, FBGN0053876, FBGN0053874, FBGN0051390, FBGN0053872, FBGN0023211, FBGN0053870, FBGN0037555, FBGN0053878, FBGN0001197, FBGN00045…	1314	240	4786	2.65585	1.12e-47	2.79e-48	2.92e-47
GOTERM_MF_FAT	GO:0003677~DNA binding	409	11.7596	4.72e-45	FBGN0000618, FBGN0001179, FBGN0000617, FBGN0002183, FBGN0033846, FBGN0000611, FBGN0029912, FBGN0053864, FBGN0032321, FBGN0053863, FBGN0027783, FBGN0053866, FBGN0053865, FBGN0053860, FBGN0053862, FBGN0033459, FBGN0000810, FBGN0023509, FBGN0053861, FBGN0038601, FBGN0053868, FBGN0053867, FBGN0003028, FBGN0053869, FBGN0001168, FBGN0003567, FBGN0000629, FBGN0023215, FBGN0029905, FBGN0053877, FBGN00538…	2181	830	7918	1.78898	5.83e-42	5.83e-42	7.66e-42
GOTERM_BP_FAT	GO:0006259~DNA metabolic process	156	4.48534	1.03e-44	FBGN0002914, FBGN0038608, FBGN0001179, FBGN0002183, FBGN0033846, FBGN0028525, FBGN0024732, FBGN0026143, FBGN0038805, FBGN0025355, FBGN0031868, FBGN0023509, FBGN0032698, FBGN0015553, FBGN0010382, FBGN0037141, FBGN0010278, FBGN0034878, FBGN0026751, FBGN0000246, FBGN0015546, FBGN0034976, FBGN0002891, FBGN0004698, FBGN0039164, FBGN0038035, FBGN0027903, FBGN0041171, FBGN0010173, FBGN0005696, FBGN00297…	2045	221	7937	2.73965	2.96e-41	9.86e-42	1.84e-41
GOTERM_CC_FAT	GO:0044427~chromosomal part	168	4.83036	3.04e-43	FBGN0031696, FBGN0010602, FBGN0033846, FBGN0000042, FBGN0028525, FBGN0038300, FBGN0053864, FBGN0053863, FBGN0027783, FBGN0053866, FBGN0053865, FBGN0053860, FBGN0053862, FBGN0023509, FBGN0053861, FBGN0032698, FBGN0053868, FBGN0053867, FBGN0053869, FBGN0034975, FBGN0044324, FBGN0000629, FBGN0031549, FBGN0027903, FBGN0053877, FBGN0053876, FBGN0053875, FBGN0053874, FBGN0053873, FBGN0053872, FBGN00538…	1314	243	4786	2.51814	1.7e-40	3.39e-41	4.44e-40
GOTERM_BP_FAT	GO:0016071~mRNA metabolic process	154	4.42783	8.4e-44	FBGN0003741, FBGN0033842, FBGN0040235, FBGN0022063, FBGN0029992, FBGN0031493, FBGN0036733, FBGN0031492, FBGN0036734, FBGN0036735, FBGN0035692, FBGN0052533, FBGN0003165, FBGN0015621, FBGN0033450, FBGN0032690, FBGN0004185, FBGN0041164, FBGN0004183, FBGN0027784, FBGN0031868, FBGN0028474, FBGN0032194, FBGN0036314, FBGN0037255, FBGN0033556, FBGN0033554, FBGN0023167, FBGN0004187, FBGN0004186, FBGN00322…	2045	219	7937	2.72923	2.42e-40	6.05e-41	1.51e-40
GOTERM_BP_FAT	GO:0006325~chromatin organization	127	3.65152	1.41e-40	FBGN0015218, FBGN0000618, FBGN0024291, FBGN0032321, FBGN0053864, FBGN0053863, FBGN0053866, FBGN0053865, FBGN0053860, FBGN0053862, FBGN0053861, FBGN0053868, FBGN0053867, FBGN0053869, FBGN0044324, FBGN0034975, FBGN0003567, FBGN0000629, FBGN0029094, FBGN0053877, FBGN0053876, FBGN0037659, FBGN0053875, FBGN0053874, FBGN0053873, FBGN0014879, FBGN0053872, FBGN0053871, FBGN0020412, FBGN0053870, FBGN00235…	2045	170	7937	2.89946	4.05e-37	8.11e-38	2.52e-37
GOTERM_BP_FAT	GO:0043933~macromolecular complex subunit organization	176	5.06038	1.53e-39	FBGN0001179, FBGN0000617, FBGN0033845, FBGN0022936, FBGN0032847, FBGN0032321, FBGN0013347, FBGN0053864, FBGN0053863, FBGN0034707, FBGN0053866, FBGN0053865, FBGN0053860, FBGN0032194, FBGN0053862, FBGN0053861, FBGN0004419, FBGN0053868, FBGN0053867, FBGN0037540, FBGN0053869, FBGN0034975, FBGN0033540, FBGN0005411, FBGN0029094, FBGN0053877, FBGN0053876, FBGN0053875, FBGN0053874, FBGN0053873, FBGN00148…	2045	281	7937	2.43091	4.4e-36	7.34e-37	2.74e-36
GOTERM_MF_FAT	GO:0008270~zinc ion binding	465	13.3698	2.75e-39	FBGN0029503, FBGN0033948, FBGN0036546, FBGN0032691, FBGN0042205, FBGN0020224, FBGN0038301, FBGN0029911, FBGN0033459, FBGN0033458, FBGN0052767, FBGN0002044, FBGN0003028, FBGN0003575, FBGN0039169, FBGN0003567, FBGN0034425, FBGN0036537, FBGN0036538, FBGN0023518, FBGN0035407, FBGN0023172, FBGN0035402, FBGN0036670, FBGN0003044, FBGN0036668, FBGN0034570, FBGN0036569, FBGN0028647, FBGN0020309, FBGN00331…	2181	1026	7918	1.64538	3.39e-36	1.7e-36	4.46e-36
GOTERM_CC_FAT	GO:0043233~organelle lumen	288	8.28062	2.31e-38	FBGN0000618, FBGN0000617, FBGN0001179, FBGN0002183, FBGN0022063, FBGN0033845, FBGN0022936, FBGN0024291, FBGN0000611, FBGN0026143, FBGN0038300, FBGN0015621, FBGN0032847, FBGN0032321, FBGN0013347, FBGN0034707, FBGN0038903, FBGN0053868, FBGN0032298, FBGN0037540, FBGN0037926, FBGN0034975, FBGN0004556, FBGN0028274, FBGN0000629, FBGN0019686, FBGN0013753, FBGN0003175, FBGN0023216, FBGN0044510, FBGN00251…	1314	556	4786	1.88667	1.29e-35	2.15e-36	3.38e-35
GOTERM_CC_FAT	GO:0070013~intracellular organelle lumen	288	8.28062	2.31e-38	FBGN0000618, FBGN0000617, FBGN0001179, FBGN0002183, FBGN0022063, FBGN0033845, FBGN0022936, FBGN0024291, FBGN0000611, FBGN0026143, FBGN0038300, FBGN0015621, FBGN0032847, FBGN0032321, FBGN0013347, FBGN0034707, FBGN0038903, FBGN0053868, FBGN0032298, FBGN0037540, FBGN0037926, FBGN0034975, FBGN0004556, FBGN0028274, FBGN0000629, FBGN0019686, FBGN0013753, FBGN0003175, FBGN0023216, FBGN0044510, FBGN00251…	1314	556	4786	1.88667	1.29e-35	2.15e-36	3.38e-35
GOTERM_CC_FAT	GO:0031974~membrane-enclosed lumen	291	8.36688	4.74e-37	FBGN0000618, FBGN0000617, FBGN0001179, FBGN0002183, FBGN0022063, FBGN0033845, FBGN0022936, FBGN0024291, FBGN0000611, FBGN0026143, FBGN0038300, FBGN0015621, FBGN0032847, FBGN0032321, FBGN0013347, FBGN0034707, FBGN0038903, FBGN0053868, FBGN0032298, FBGN0037540, FBGN0037926, FBGN0034975, FBGN0004556, FBGN0028274, FBGN0000629, FBGN0019686, FBGN0013753, FBGN0003175, FBGN0023216, FBGN0044510, FBGN00251…	1314	571	4786	1.85624	2.65e-34	3.79e-35	6.94e-34
GOTERM_BP_FAT	GO:0006397~mRNA processing	134	3.85279	9.72e-37	FBGN0003741, FBGN0033842, FBGN0040235, FBGN0022063, FBGN0031493, FBGN0036733, FBGN0031492, FBGN0036734, FBGN0035692, FBGN0052533, FBGN0015621, FBGN0032690, FBGN0033450, FBGN0004185, FBGN0004183, FBGN0031868, FBGN0027784, FBGN0028474, FBGN0032194, FBGN0036314, FBGN0037255, FBGN0033556, FBGN0033554, FBGN0023167, FBGN0004187, FBGN0004186, FBGN0033378, FBGN0034879, FBGN0031287, FBGN0035162, FBGN00054…	2045	194	7937	2.68081	2.8e-33	4e-34	1.74e-33
GOTERM_BP_FAT	GO:0006350~transcription	239	6.87177	4.13e-35	FBGN0000618, FBGN0001179, FBGN0000617, FBGN0002183, FBGN0022936, FBGN0033846, FBGN0000611, FBGN0032847, FBGN0032321, FBGN0013347, FBGN0034707, FBGN0010300, FBGN0033459, FBGN0038601, FBGN0038903, FBGN0003028, FBGN0037540, FBGN0037926, FBGN0001168, FBGN0003567, FBGN0033540, FBGN0000629, FBGN0033029, FBGN0029094, FBGN0010109, FBGN0037659, FBGN0033166, FBGN0051390, FBGN0005694, FBGN0020412, FBGN00235…	2045	459	7937	2.02092	1.19e-31	1.49e-32	7.4e-32
GOTERM_BP_FAT	GO:0000278~mitotic cell cycle	199	5.72168	3.09e-34	FBGN0015218, FBGN0031696, FBGN0035692, FBGN0003165, FBGN0038300, FBGN0027783, FBGN0015625, FBGN0032698, FBGN0023509, FBGN0022069, FBGN0023167, FBGN0037249, FBGN0000629, FBGN0005411, FBGN0023213, FBGN0027903, FBGN0034569, FBGN0000826, FBGN0031886, FBGN0004177, FBGN0023177, FBGN0000063, FBGN0010621, FBGN0030500, FBGN0003042, FBGN0011692, FBGN0003978, FBGN0032444, FBGN0027513, FBGN0030086, FBGN00157…	2045	358	7937	2.15741	8.92e-31	9.91e-32	5.55e-31
GOTERM_BP_FAT	GO:0034660~ncRNA metabolic process	101	2.90397	2.84e-33	FBGN0033842, FBGN0010803, FBGN0039175, FBGN0027094, FBGN0029857, FBGN0027093, FBGN0010300, FBGN0027091, FBGN0033454, FBGN0030660, FBGN0039407, FBGN0022069, FBGN0021750, FBGN0031497, FBGN0032298, FBGN0037924, FBGN0034703, FBGN0004556, FBGN0034351, FBGN0039828, FBGN0011824, FBGN0027090, FBGN0027081, FBGN0027080, FBGN0027083, FBGN0027082, FBGN0027085, FBGN0027084, FBGN0027087, FBGN0029714, FBGN00270…	2045	133	7937	2.94736	8.19e-30	8.19e-31	5.09e-30
GOTERM_BP_FAT	GO:0007049~cell cycle	291	8.36688	5.95e-33	FBGN0015218, FBGN0010602, FBGN0031696, FBGN0033845, FBGN0022936, FBGN0028525, FBGN0035692, FBGN0003165, FBGN0038300, FBGN0027783, FBGN0032034, FBGN0023509, FBGN0015625, FBGN0032698, FBGN0022069, FBGN0033556, FBGN0053867, FBGN0023167, FBGN0053869, FBGN0037249, FBGN0000629, FBGN0013756, FBGN0005411, FBGN0023213, FBGN0034569, FBGN0053877, FBGN0027903, FBGN0053875, FBGN0053873, FBGN0053871, FBGN00204…	2045	616	7937	1.83348	1.72e-29	1.56e-30	1.07e-29
GOTERM_BP_FAT	GO:0065003~macromolecular complex assembly	150	4.31282	8.97e-32	FBGN0001179, FBGN0000617, FBGN0033845, FBGN0022936, FBGN0032847, FBGN0013347, FBGN0053864, FBGN0053863, FBGN0034707, FBGN0053866, FBGN0053865, FBGN0053860, FBGN0053862, FBGN0053861, FBGN0004419, FBGN0053868, FBGN0053867, FBGN0037540, FBGN0053869, FBGN0034975, FBGN0033540, FBGN0005411, FBGN0029094, FBGN0053877, FBGN0053876, FBGN0053875, FBGN0053874, FBGN0053873, FBGN0014879, FBGN0051390, FBGN00538…	2045	246	7937	2.36657	2.58e-28	2.15e-29	1.61e-28
GOTERM_BP_FAT	GO:0032774~RNA biosynthetic process	99	2.84646	4.41e-30	FBGN0000617, FBGN0001179, FBGN0022936, FBGN0011836, FBGN0032847, FBGN0013347, FBGN0010300, FBGN0034707, FBGN0031868, FBGN0010282, FBGN0038903, FBGN0010280, FBGN0010287, FBGN0037540, FBGN0033540, FBGN0038578, FBGN0035754, FBGN0039923, FBGN0039218, FBGN0015829, FBGN0051390, FBGN0019938, FBGN0038371, FBGN0005696, FBGN0031873, FBGN0015828, FBGN0027592, FBGN0033571, FBGN0032634, FBGN0011291, FBGN00112…	2045	136	7937	2.82527	1.27e-26	9.77e-28	7.9e-27
GOTERM_BP_FAT	GO:0006351~transcription, DNA-dependent	97	2.78896	1.38e-29	FBGN0000617, FBGN0001179, FBGN0022936, FBGN0011836, FBGN0032847, FBGN0013347, FBGN0010300, FBGN0034707, FBGN0031868, FBGN0010282, FBGN0038903, FBGN0010280, FBGN0010287, FBGN0037540, FBGN0033540, FBGN0038578, FBGN0035754, FBGN0039923, FBGN0039218, FBGN0015829, FBGN0051390, FBGN0019938, FBGN0038371, FBGN0031873, FBGN0015828, FBGN0027592, FBGN0033571, FBGN0032634, FBGN0011291, FBGN0011290, FBGN00389…	2045	133	7937	2.83063	3.99e-26	2.85e-27	2.48e-26
GOTERM_BP_FAT	GO:0016568~chromatin modification	86	2.47269	6.08e-29	FBGN0000239, FBGN0000618, FBGN0040372, FBGN0024291, FBGN0002521, FBGN0003334, FBGN0000139, FBGN0031655, FBGN0025355, FBGN0027889, FBGN0032321, FBGN0038948, FBGN0025825, FBGN0027378, FBGN0053554, FBGN0053182, FBGN0039067, FBGN0024227, FBGN0003567, FBGN0000629, FBGN0013717, FBGN0011474, FBGN0016687, FBGN0029094, FBGN0003607, FBGN0014340, FBGN0022786, FBGN0029755, FBGN0037659, FBGN0033233, FBGN00450…	2045	112	7937	2.98019	1.75e-25	1.17e-26	1.09e-25
GOTERM_BP_FAT	GO:0022402~cell cycle process	256	7.36055	4.44e-28	FBGN0015218, FBGN0010602, FBGN0031696, FBGN0028525, FBGN0035692, FBGN0003165, FBGN0038300, FBGN0027783, FBGN0032034, FBGN0023509, FBGN0015625, FBGN0032698, FBGN0022069, FBGN0053867, FBGN0023167, FBGN0053869, FBGN0037249, FBGN0013756, FBGN0005411, FBGN0023213, FBGN0034569, FBGN0053877, FBGN0027903, FBGN0053875, FBGN0053873, FBGN0053871, FBGN0020412, FBGN0041171, FBGN0013750, FBGN0031886, FBGN00538…	2045	547	7937	1.81642	1.28e-24	8e-26	7.96e-25
GOTERM_MF_FAT	GO:0004386~helicase activity	86	2.47269	3.39e-28	FBGN0001179, FBGN0001330, FBGN0026713, FBGN0030855, FBGN0037549, FBGN0017577, FBGN0052533, FBGN0026143, FBGN0023395, FBGN0039403, FBGN0039117, FBGN0011774, FBGN0001565, FBGN0031655, FBGN0032690, FBGN0041164, FBGN0038344, FBGN0032194, FBGN0035842, FBGN0027602, FBGN0001986, FBGN0004419, FBGN0027375, FBGN0015075, FBGN0004556, FBGN0030196, FBGN0036018, FBGN0034976, FBGN0034496, FBGN0021995, FBGN00251…	2181	109	7918	2.86439	4.19e-25	1.4e-25	5.5e-25
GOTERM_CC_FAT	GO:0043232~intracellular non-membrane-bounded organelle	396	11.3859	2.11e-27	FBGN0015218, FBGN0002183, FBGN0033845, FBGN0000042, FBGN0033846, FBGN0028525, FBGN0038300, FBGN0053864, FBGN0053863, FBGN0053866, FBGN0027783, FBGN0053865, FBGN0053860, FBGN0004049, FBGN0053862, FBGN0023509, FBGN0053861, FBGN0032698, FBGN0053868, FBGN0053867, FBGN0053869, FBGN0000629, FBGN0039164, FBGN0053877, FBGN0053876, FBGN0053875, FBGN0053874, FBGN0053873, FBGN0053872, FBGN0053871, FBGN00204…	1314	943	4786	1.52954	1.18e-24	1.48e-25	3.09e-24
GOTERM_CC_FAT	GO:0043228~non-membrane-bounded organelle	396	11.3859	2.11e-27	FBGN0015218, FBGN0002183, FBGN0033845, FBGN0000042, FBGN0033846, FBGN0028525, FBGN0038300, FBGN0053864, FBGN0053863, FBGN0053866, FBGN0027783, FBGN0053865, FBGN0053860, FBGN0004049, FBGN0053862, FBGN0023509, FBGN0053861, FBGN0032698, FBGN0053868, FBGN0053867, FBGN0053869, FBGN0000629, FBGN0039164, FBGN0053877, FBGN0053876, FBGN0053875, FBGN0053874, FBGN0053873, FBGN0053872, FBGN0053871, FBGN00204…	1314	943	4786	1.52954	1.18e-24	1.48e-25	3.09e-24
GOTERM_MF_FAT	GO:0000166~nucleotide binding	489	14.0598	1.22e-26	FBGN0033842, FBGN0001179, FBGN0000042, FBGN0001565, FBGN0003169, FBGN0032690, FBGN0039175, FBGN0001079, FBGN0027783, FBGN0032597, FBGN0002044, FBGN0027780, FBGN0019686, FBGN0058005, FBGN0039164, FBGN0086130, FBGN0033160, FBGN0020412, FBGN0029798, FBGN0000826, FBGN0000063, FBGN0034572, FBGN0036569, FBGN0020306, FBGN0002973, FBGN0029664, FBGN0030391, FBGN0023143, FBGN0032444, FBGN0022338, FBGN00344…	2181	1206	7918	1.47205	1.51e-23	3.77e-24	1.98e-23
GOTERM_BP_FAT	GO:0006260~DNA replication	75	2.15641	4.31e-26	FBGN0002914, FBGN0015664, FBGN0002183, FBGN0033846, FBGN0000927, FBGN0000376, FBGN0017577, FBGN0026143, FBGN0000307, FBGN0038805, FBGN0025355, FBGN0035644, FBGN0032906, FBGN0022772, FBGN0023509, FBGN0032698, FBGN0004087, FBGN0010382, FBGN0010278, FBGN0037141, FBGN0035918, FBGN0034878, FBGN0010438, FBGN0011766, FBGN0002891, FBGN0011762, FBGN0032154, FBGN0011763, FBGN0038035, FBGN0027903, FBGN00370…	2045	96	7937	3.03217	1.24e-22	6.9e-24	7.73e-23
GOTERM_BP_FAT	GO:0022613~ribonucleoprotein complex biogenesis	74	2.12766	4.09e-26	FBGN0003741, FBGN0036450, FBGN0023542, FBGN0029148, FBGN0015393, FBGN0030063, FBGN0033454, FBGN0026196, FBGN0030720, FBGN0028470, FBGN0022069, FBGN0036686, FBGN0038737, FBGN0028473, FBGN0004419, FBGN0032298, FBGN0032701, FBGN0015075, FBGN0004556, FBGN0033379, FBGN0039828, FBGN0052409, FBGN0033485, FBGN0011824, FBGN0028554, FBGN0005411, FBGN0021995, FBGN0000146, FBGN0040284, FBGN0029714, FBGN00337…	2045	94	7937	3.05539	1.18e-22	6.93e-24	7.33e-23
GOTERM_BP_FAT	GO:0045449~regulation of transcription	335	9.63197	5.65e-26	FBGN0000618, FBGN0013746, FBGN0000617, FBGN0002183, FBGN0033846, FBGN0024291, FBGN0000611, FBGN0003165, FBGN0038805, FBGN0001079, FBGN0032321, FBGN0013347, FBGN0034707, FBGN0037445, FBGN0033459, FBGN0023509, FBGN0010303, FBGN0038903, FBGN0003028, FBGN0037540, FBGN0037926, FBGN0001168, FBGN0034975, FBGN0003567, FBGN0029512, FBGN0033540, FBGN0000629, FBGN0033029, FBGN0013753, FBGN0023215, FBGN00232…	2045	799	7937	1.62728	1.63e-22	8.57e-24	1.01e-22
GOTERM_MF_FAT	GO:0005524~ATP binding	333	9.57447	1.04e-25	FBGN0031696, FBGN0033842, FBGN0001179, FBGN0000042, FBGN0037549, FBGN0025683, FBGN0010803, FBGN0001565, FBGN0003189, FBGN0003169, FBGN0032690, FBGN0039175, FBGN0001079, FBGN0041164, FBGN0034299, FBGN0027783, FBGN0032194, FBGN0030660, FBGN0010303, FBGN0032597, FBGN0004419, FBGN0037924, FBGN0027780, FBGN0031896, FBGN0004556, FBGN0019686, FBGN0034976, FBGN0025140, FBGN0039164, FBGN0086130, FBGN00356…	2181	748	7918	1.61623	1.29e-22	2.58e-23	1.69e-22
GOTERM_MF_FAT	GO:0032559~adenyl ribonucleotide binding	333	9.57447	1.85e-25	FBGN0031696, FBGN0033842, FBGN0001179, FBGN0000042, FBGN0037549, FBGN0025683, FBGN0010803, FBGN0001565, FBGN0003189, FBGN0003169, FBGN0032690, FBGN0039175, FBGN0001079, FBGN0041164, FBGN0034299, FBGN0027783, FBGN0032194, FBGN0030660, FBGN0010303, FBGN0032597, FBGN0004419, FBGN0037924, FBGN0027780, FBGN0031896, FBGN0004556, FBGN0019686, FBGN0034976, FBGN0025140, FBGN0039164, FBGN0086130, FBGN00356…	2181	750	7918	1.61192	2.29e-22	3.81e-23	3e-22
GOTERM_BP_FAT	GO:0034621~cellular macromolecular complex subunit organization	122	3.50776	4.42e-25	FBGN0033845, FBGN0032321, FBGN0053864, FBGN0053863, FBGN0053866, FBGN0053865, FBGN0053860, FBGN0032194, FBGN0053862, FBGN0053861, FBGN0004419, FBGN0053868, FBGN0053867, FBGN0037540, FBGN0053869, FBGN0034975, FBGN0033540, FBGN0005411, FBGN0029094, FBGN0053877, FBGN0053876, FBGN0053875, FBGN0053874, FBGN0053873, FBGN0014879, FBGN0053872, FBGN0053871, FBGN0053870, FBGN0004179, FBGN0053879, FBGN00538…	2045	203	7937	2.33253	1.27e-21	6.36e-23	7.92e-22
GOTERM_MF_FAT	GO:0032553~ribonucleotide binding	391	11.2421	3.64e-25	FBGN0033842, FBGN0001179, FBGN0000042, FBGN0001565, FBGN0003169, FBGN0032690, FBGN0039175, FBGN0001079, FBGN0027783, FBGN0032597, FBGN0027780, FBGN0019686, FBGN0058005, FBGN0039164, FBGN0086130, FBGN0033160, FBGN0020412, FBGN0029798, FBGN0000826, FBGN0000063, FBGN0036569, FBGN0020306, FBGN0002973, FBGN0029664, FBGN0030391, FBGN0023143, FBGN0032444, FBGN0022338, FBGN0034401, FBGN0003545, FBGN00343…	2181	923	7918	1.53792	4.5e-22	6.42e-23	5.9e-22
GOTERM_MF_FAT	GO:0032555~purine ribonucleotide binding	391	11.2421	3.64e-25	FBGN0033842, FBGN0001179, FBGN0000042, FBGN0001565, FBGN0003169, FBGN0032690, FBGN0039175, FBGN0001079, FBGN0027783, FBGN0032597, FBGN0027780, FBGN0019686, FBGN0058005, FBGN0039164, FBGN0086130, FBGN0033160, FBGN0020412, FBGN0029798, FBGN0000826, FBGN0000063, FBGN0036569, FBGN0020306, FBGN0002973, FBGN0029664, FBGN0030391, FBGN0023143, FBGN0032444, FBGN0022338, FBGN0034401, FBGN0003545, FBGN00343…	2181	923	7918	1.53792	4.5e-22	6.42e-23	5.9e-22
GOTERM_BP_FAT	GO:0006366~transcription from RNA polymerase II promoter	75	2.15641	1.23e-24	FBGN0017430, FBGN0000617, FBGN0001179, FBGN0022936, FBGN0003687, FBGN0024909, FBGN0011836, FBGN0032847, FBGN0040273, FBGN0003277, FBGN0013347, FBGN0039066, FBGN0034707, FBGN0010282, FBGN0036581, FBGN0010280, FBGN0010287, FBGN0037540, FBGN0033540, FBGN0037202, FBGN0038578, FBGN0038742, FBGN0035754, FBGN0011571, FBGN0004597, FBGN0035851, FBGN0026324, FBGN0039923, FBGN0039218, FBGN0033929, FBGN00048…	2045	99	7937	2.94028	3.56e-21	1.69e-22	2.21e-21
GOTERM_BP_FAT	GO:0034470~ncRNA processing	71	2.0414	3.73e-24	FBGN0033842, FBGN0029148, FBGN0030063, FBGN0029857, FBGN0033454, FBGN0026196, FBGN0030720, FBGN0039407, FBGN0022069, FBGN0038737, FBGN0032750, FBGN0032298, FBGN0032701, FBGN0034703, FBGN0004556, FBGN0043799, FBGN0026722, FBGN0034351, FBGN0039828, FBGN0011824, FBGN0036266, FBGN0022943, FBGN0037708, FBGN0022942, FBGN0033062, FBGN0039861, FBGN0034735, FBGN0029714, FBGN0033741, FBGN0038471, FBGN00284…	2045	92	7937	2.99525	1.08e-20	4.89e-22	6.69e-21
GOTERM_BP_FAT	GO:0051726~regulation of cell cycle	105	3.01898	4.06e-24	FBGN0002914, FBGN0031696, FBGN0033845, FBGN0003023, FBGN0036546, FBGN0003165, FBGN0026143, FBGN0039403, FBGN0025355, FBGN0010300, FBGN0032698, FBGN0039638, FBGN0002044, FBGN0010382, FBGN0011737, FBGN0002791, FBGN0019686, FBGN0023215, FBGN0029094, FBGN0031549, FBGN0034569, FBGN0033740, FBGN0004170, FBGN0041171, FBGN0000826, FBGN0035294, FBGN0004367, FBGN0023177, FBGN0000063, FBGN0029970, FBGN00256…	2045	166	7937	2.45496	1.17e-20	5.09e-22	7.28e-21
GOTERM_BP_FAT	GO:0022403~cell cycle phase	229	6.58424	4.41e-24	FBGN0015218, FBGN0010602, FBGN0031696, FBGN0028525, FBGN0035692, FBGN0003165, FBGN0038300, FBGN0027783, FBGN0023509, FBGN0015625, FBGN0032698, FBGN0022069, FBGN0053867, FBGN0023167, FBGN0053869, FBGN0037249, FBGN0013756, FBGN0005411, FBGN0023213, FBGN0034569, FBGN0027903, FBGN0053877, FBGN0053875, FBGN0053873, FBGN0053871, FBGN0020412, FBGN0031886, FBGN0053879, FBGN0004177, FBGN0023177, FBGN00000…	2045	496	7937	1.79191	1.27e-20	5.3e-22	7.91e-21
GOTERM_BP_FAT	GO:0000087~M phase of mitotic cell cycle	97	2.78896	5.44e-24	FBGN0002914, FBGN0015218, FBGN0040233, FBGN0040232, FBGN0014029, FBGN0003165, FBGN0038300, FBGN0052438, FBGN0027889, FBGN0027783, FBGN0032698, FBGN0015625, FBGN0011737, FBGN0034878, FBGN0024227, FBGN0002791, FBGN0002924, FBGN0000147, FBGN0000140, FBGN0003655, FBGN0015925, FBGN0031886, FBGN0004177, FBGN0029970, FBGN0030500, FBGN0035627, FBGN0011207, FBGN0035725, FBGN0003978, FBGN0029879, FBGN00321…	2045	148	7937	2.54374	1.57e-20	6.03e-22	9.75e-21
GOTERM_BP_FAT	GO:0006974~response to DNA damage stimulus	82	2.35768	5.42e-24	FBGN0001179, FBGN0002183, FBGN0031399, FBGN0033273, FBGN0032907, FBGN0011774, FBGN0030028, FBGN0016054, FBGN0003479, FBGN0032698, FBGN0027378, FBGN0015553, FBGN0011739, FBGN0027375, FBGN0010278, FBGN0037141, FBGN0026751, FBGN0019686, FBGN0042173, FBGN0037202, FBGN0015546, FBGN0011474, FBGN0034976, FBGN0037301, FBGN0002891, FBGN0004698, FBGN0039164, FBGN0038035, FBGN0033929, FBGN0025832, FBGN00450…	2045	115	7937	2.76745	1.56e-20	6.25e-22	9.72e-21
GOTERM_BP_FAT	GO:0008380~RNA splicing	96	2.76021	2.95e-23	FBGN0003741, FBGN0033842, FBGN0040235, FBGN0031493, FBGN0036733, FBGN0031492, FBGN0036734, FBGN0035692, FBGN0052533, FBGN0032690, FBGN0004185, FBGN0004183, FBGN0027784, FBGN0032194, FBGN0036314, FBGN0033556, FBGN0023167, FBGN0004187, FBGN0004186, FBGN0033378, FBGN0031287, FBGN0035162, FBGN0005411, FBGN0022943, FBGN0022942, FBGN0004227, FBGN0082831, FBGN0033160, FBGN0039626, FBGN0035294, FBGN00318…	2045	148	7937	2.51752	8.51e-20	3.15e-21	5.3e-20
GOTERM_BP_FAT	GO:0007067~mitosis	95	2.73145	3.64e-23	FBGN0015218, FBGN0002914, FBGN0025781, FBGN0030268, FBGN0000404, FBGN0040233, FBGN0040232, FBGN0000927, FBGN0014029, FBGN0000405, FBGN0003124, FBGN0052438, FBGN0003165, FBGN0038300, FBGN0021825, FBGN0027948, FBGN0027889, FBGN0032705, FBGN0035640, FBGN0027783, FBGN0015391, FBGN0040477, FBGN0032698, FBGN0015625, FBGN0014127, FBGN0011737, FBGN0024227, FBGN0034878, FBGN0002791, FBGN0003701, FBGN00029…	2045	146	7937	2.52542	1.05e-19	3.75e-21	6.53e-20
KEGG_PATHWAY	dme03040:Spliceosome	83	2.38643	4.6e-23	FBGN0040235, FBGN0026713, FBGN0031493, FBGN0031492, FBGN0036733, FBGN0028382, FBGN0035692, FBGN0039732, FBGN0032690, FBGN0037644, FBGN0015393, FBGN0027784, FBGN0031822, FBGN0028474, FBGN0039735, FBGN0036314, FBGN0000377, FBGN0035136, FBGN0031390, FBGN0033556, FBGN0023167, FBGN0033378, FBGN0033688, FBGN0035162, FBGN0039558, FBGN0028554, FBGN0033859, FBGN0005411, FBGN0022943, FBGN0022942, FBGN00218…	611	111	2054	2.51371	4.74e-21	4.74e-21	5.14e-20
GOTERM_MF_FAT	GO:0001882~nucleoside binding	351	10.092	5.73e-23	FBGN0031696, FBGN0033842, FBGN0001179, FBGN0000042, FBGN0037549, FBGN0025683, FBGN0010803, FBGN0001565, FBGN0003189, FBGN0003169, FBGN0032690, FBGN0039175, FBGN0001079, FBGN0041164, FBGN0034299, FBGN0027783, FBGN0032194, FBGN0030660, FBGN0010303, FBGN0032597, FBGN0004419, FBGN0037924, FBGN0027780, FBGN0031896, FBGN0004556, FBGN0019686, FBGN0034976, FBGN0025140, FBGN0039164, FBGN0086130, FBGN00356…	2181	824	7918	1.54646	7.09e-20	7.87e-21	9.3e-20
GOTERM_MF_FAT	GO:0017076~purine nucleotide binding	406	11.6734	5.59e-23	FBGN0033842, FBGN0001179, FBGN0000042, FBGN0001565, FBGN0003169, FBGN0032690, FBGN0039175, FBGN0001079, FBGN0027783, FBGN0032597, FBGN0027780, FBGN0019686, FBGN0058005, FBGN0039164, FBGN0086130, FBGN0033160, FBGN0020412, FBGN0029798, FBGN0000826, FBGN0000063, FBGN0036569, FBGN0020306, FBGN0002973, FBGN0029664, FBGN0030391, FBGN0023143, FBGN0032444, FBGN0022338, FBGN0034401, FBGN0003545, FBGN00343…	2181	989	7918	1.49035	6.91e-20	8.64e-21	9.08e-20
GOTERM_MF_FAT	GO:0016251~general RNA polymerase II transcription factor activity	70	2.01265	7.57e-23	FBGN0000617, FBGN0001179, FBGN0003687, FBGN0022936, FBGN0024909, FBGN0001276, FBGN0011836, FBGN0032847, FBGN0013347, FBGN0034707, FBGN0032223, FBGN0010282, FBGN0036581, FBGN0010280, FBGN0010287, FBGN0037202, FBGN0038578, FBGN0038742, FBGN0035754, FBGN0011571, FBGN0004597, FBGN0035851, FBGN0026324, FBGN0039923, FBGN0033929, FBGN0015829, FBGN0051390, FBGN0031873, FBGN0037109, FBGN0030093, FBGN00013…	2181	89	7918	2.85541	9.36e-20	9.36e-21	1.23e-19
GOTERM_MF_FAT	GO:0001883~purine nucleoside binding	348	10.0058	9.27e-23	FBGN0031696, FBGN0033842, FBGN0001179, FBGN0000042, FBGN0037549, FBGN0025683, FBGN0010803, FBGN0001565, FBGN0003189, FBGN0003169, FBGN0032690, FBGN0039175, FBGN0001079, FBGN0041164, FBGN0034299, FBGN0027783, FBGN0032194, FBGN0030660, FBGN0010303, FBGN0032597, FBGN0004419, FBGN0037924, FBGN0027780, FBGN0031896, FBGN0004556, FBGN0019686, FBGN0034976, FBGN0025140, FBGN0039164, FBGN0086130, FBGN00356…	2181	817	7918	1.54638	1.15e-19	1.04e-20	1.5e-19
GOTERM_BP_FAT	GO:0000280~nuclear division	95	2.73145	1.56e-22	FBGN0015218, FBGN0002914, FBGN0025781, FBGN0030268, FBGN0000404, FBGN0040233, FBGN0040232, FBGN0000927, FBGN0014029, FBGN0000405, FBGN0003124, FBGN0052438, FBGN0003165, FBGN0038300, FBGN0021825, FBGN0027948, FBGN0027889, FBGN0032705, FBGN0035640, FBGN0027783, FBGN0015391, FBGN0040477, FBGN0032698, FBGN0015625, FBGN0014127, FBGN0011737, FBGN0024227, FBGN0034878, FBGN0002791, FBGN0003701, FBGN00029…	2045	148	7937	2.49129	4.49e-19	1.55e-20	2.79e-19
GOTERM_BP_FAT	GO:0006281~DNA repair	74	2.12766	2.06e-22	FBGN0001179, FBGN0002183, FBGN0031399, FBGN0033273, FBGN0032907, FBGN0011774, FBGN0016054, FBGN0003479, FBGN0027378, FBGN0015553, FBGN0010278, FBGN0037141, FBGN0026751, FBGN0037202, FBGN0042173, FBGN0015546, FBGN0034976, FBGN0037301, FBGN0002891, FBGN0004698, FBGN0039164, FBGN0033929, FBGN0038035, FBGN0025832, FBGN0045035, FBGN0003082, FBGN0029798, FBGN0004367, FBGN0037554, FBGN0005655, FBGN00116…	2045	102	7937	2.81575	5.94e-19	1.98e-20	3.69e-19
GOTERM_MF_FAT	GO:0030554~adenyl nucleotide binding	345	9.91949	2.48e-22	FBGN0031696, FBGN0033842, FBGN0001179, FBGN0000042, FBGN0037549, FBGN0025683, FBGN0010803, FBGN0001565, FBGN0003189, FBGN0003169, FBGN0032690, FBGN0039175, FBGN0001079, FBGN0041164, FBGN0034299, FBGN0027783, FBGN0032194, FBGN0030660, FBGN0010303, FBGN0032597, FBGN0004419, FBGN0037924, FBGN0027780, FBGN0031896, FBGN0004556, FBGN0019686, FBGN0034976, FBGN0025140, FBGN0039164, FBGN0086130, FBGN00356…	2181	812	7918	1.54249	3.07e-19	2.56e-20	4.03e-19
GOTERM_BP_FAT	GO:0051252~regulation of RNA metabolic process	285	8.19436	3.56e-22	FBGN0000618, FBGN0000617, FBGN0001179, FBGN0013746, FBGN0033846, FBGN0024291, FBGN0000611, FBGN0003165, FBGN0038805, FBGN0033450, FBGN0013347, FBGN0034707, FBGN0037445, FBGN0023509, FBGN0010303, FBGN0003028, FBGN0037926, FBGN0001168, FBGN0003567, FBGN0000629, FBGN0013753, FBGN0033859, FBGN0023216, FBGN0005411, FBGN0014870, FBGN0029094, FBGN0010109, FBGN0037344, FBGN0051390, FBGN0005694, FBGN00041…	2045	678	7937	1.63147	1.02e-18	3.31e-20	6.37e-19
GOTERM_BP_FAT	GO:0048285~organelle fission	96	2.76021	9.99e-22	FBGN0002914, FBGN0015218, FBGN0040233, FBGN0040232, FBGN0014029, FBGN0038300, FBGN0003165, FBGN0052438, FBGN0027889, FBGN0027783, FBGN0015625, FBGN0032698, FBGN0011737, FBGN0002791, FBGN0034878, FBGN0024227, FBGN0002924, FBGN0000147, FBGN0000140, FBGN0003655, FBGN0015925, FBGN0031886, FBGN0004177, FBGN0029970, FBGN0030500, FBGN0035627, FBGN0011207, FBGN0035725, FBGN0003978, FBGN0029879, FBGN00321…	2045	153	7937	2.43525	2.88e-18	8.99e-20	1.79e-18
GOTERM_BP_FAT	GO:0000279~M phase	217	6.23922	1.1e-21	FBGN0015218, FBGN0031696, FBGN0010602, FBGN0028525, FBGN0035692, FBGN0003165, FBGN0038300, FBGN0027783, FBGN0015625, FBGN0032698, FBGN0023509, FBGN0022069, FBGN0053867, FBGN0023167, FBGN0053869, FBGN0037249, FBGN0013756, FBGN0005411, FBGN0023213, FBGN0027903, FBGN0053877, FBGN0034569, FBGN0053875, FBGN0053873, FBGN0053871, FBGN0020412, FBGN0031886, FBGN0053879, FBGN0004177, FBGN0023177, FBGN00000…	2045	478	7937	1.76196	3.18e-18	9.62e-20	1.98e-18
GOTERM_CC_FAT	GO:0000785~chromatin	80	2.30017	1.93e-21	FBGN0033846, FBGN0000042, FBGN0002521, FBGN0038300, FBGN0023395, FBGN0024491, FBGN0025355, FBGN0027889, FBGN0053864, FBGN0053863, FBGN0053866, FBGN0053865, FBGN0053860, FBGN0053862, FBGN0053861, FBGN0032698, FBGN0023509, FBGN0053868, FBGN0053867, FBGN0053869, FBGN0044324, FBGN0034975, FBGN0058182, FBGN0000629, FBGN0061209, FBGN0053877, FBGN0053876, FBGN0053875, FBGN0053874, FBGN0053873, FBGN00538…	1314	113	4786	2.57863	1.08e-18	1.2e-19	2.82e-18
GOTERM_BP_FAT	GO:0000375~RNA splicing, via transesterification reactions	84	2.41518	3.19e-21	FBGN0003741, FBGN0040235, FBGN0026713, FBGN0031493, FBGN0036450, FBGN0031492, FBGN0036733, FBGN0005649, FBGN0036734, FBGN0052533, FBGN0032690, FBGN0015393, FBGN0004185, FBGN0038344, FBGN0004183, FBGN0003916, FBGN0027784, FBGN0032194, FBGN0036314, FBGN0000377, FBGN0035136, FBGN0033556, FBGN0023167, FBGN0004187, FBGN0004186, FBGN0015075, FBGN0033688, FBGN0031287, FBGN0035162, FBGN0029887, FBGN00285…	2045	127	7937	2.56708	9.2e-18	2.7e-19	5.72e-18
GOTERM_MF_FAT	GO:0046914~transition metal ion binding	516	14.8361	5.82e-21	FBGN0029503, FBGN0033948, FBGN0036546, FBGN0032691, FBGN0042205, FBGN0020224, FBGN0038301, FBGN0033451, FBGN0029911, FBGN0033459, FBGN0033458, FBGN0052767, FBGN0032597, FBGN0002044, FBGN0003028, FBGN0003575, FBGN0039169, FBGN0003567, FBGN0034425, FBGN0065035, FBGN0036537, FBGN0036534, FBGN0036538, FBGN0023518, FBGN0029798, FBGN0035407, FBGN0023172, FBGN0033021, FBGN0035402, FBGN0036670, FBGN00231…	2181	1354	7918	1.38354	7.19e-18	5.53e-19	9.44e-18
GOTERM_BP_FAT	GO:0000377~RNA splicing, via transesterification reactions with bulged adenosine as nucleophile	83	2.38643	8.3e-21	FBGN0003741, FBGN0040235, FBGN0026713, FBGN0031493, FBGN0036450, FBGN0031492, FBGN0036733, FBGN0005649, FBGN0036734, FBGN0052533, FBGN0032690, FBGN0015393, FBGN0004185, FBGN0038344, FBGN0004183, FBGN0003916, FBGN0027784, FBGN0032194, FBGN0036314, FBGN0000377, FBGN0035136, FBGN0033556, FBGN0023167, FBGN0004187, FBGN0004186, FBGN0015075, FBGN0033688, FBGN0031287, FBGN0035162, FBGN0029887, FBGN00285…	2045	126	7937	2.55665	2.39e-17	6.84e-19	1.49e-17
GOTERM_BP_FAT	GO:0000398~nuclear mRNA splicing, via spliceosome	83	2.38643	8.3e-21	FBGN0003741, FBGN0040235, FBGN0026713, FBGN0031493, FBGN0036450, FBGN0031492, FBGN0036733, FBGN0005649, FBGN0036734, FBGN0052533, FBGN0032690, FBGN0015393, FBGN0004185, FBGN0038344, FBGN0004183, FBGN0003916, FBGN0027784, FBGN0032194, FBGN0036314, FBGN0000377, FBGN0035136, FBGN0033556, FBGN0023167, FBGN0004187, FBGN0004186, FBGN0015075, FBGN0033688, FBGN0031287, FBGN0035162, FBGN0029887, FBGN00285…	2045	126	7937	2.55665	2.39e-17	6.84e-19	1.49e-17
GOTERM_BP_FAT	GO:0033554~cellular response to stress	104	2.99022	1.11e-20	FBGN0001179, FBGN0002183, FBGN0030028, FBGN0010303, FBGN0032698, FBGN0015553, FBGN0011739, FBGN0010278, FBGN0037141, FBGN0044323, FBGN0019686, FBGN0026751, FBGN0014018, FBGN0015546, FBGN0034976, FBGN0002891, FBGN0004698, FBGN0039164, FBGN0038035, FBGN0030018, FBGN0033166, FBGN0029798, FBGN0004367, FBGN0037554, FBGN0004584, FBGN0001197, FBGN0041627, FBGN0015024, FBGN0030506, FBGN0027864, FBGN00318…	2045	176	7937	2.29342	3.19e-17	8.86e-19	1.98e-17
GOTERM_BP_FAT	GO:0007010~cytoskeleton organization	210	6.03795	1.17e-20	FBGN0015218, FBGN0031696, FBGN0000042, FBGN0035692, FBGN0003187, FBGN0010501, FBGN0041164, FBGN0027783, FBGN0032034, FBGN0015625, FBGN0010303, FBGN0023509, FBGN0022069, FBGN0025865, FBGN0023167, FBGN0003028, FBGN0037249, FBGN0013756, FBGN0005411, FBGN0023213, FBGN0027903, FBGN0034569, FBGN0023172, FBGN0031886, FBGN0086657, FBGN0004177, FBGN0001308, FBGN0010621, FBGN0030500, FBGN0001301, FBGN00030…	2045	465	7937	1.75279	3.38e-17	9.13e-19	2.1e-17
GOTERM_BP_FAT	GO:0042254~ribosome biogenesis	53	1.52386	1.41e-20	FBGN0023542, FBGN0029148, FBGN0030063, FBGN0015393, FBGN0033454, FBGN0026196, FBGN0030720, FBGN0022069, FBGN0036686, FBGN0038737, FBGN0028473, FBGN0032701, FBGN0032298, FBGN0015075, FBGN0004556, FBGN0033379, FBGN0039828, FBGN0052409, FBGN0033485, FBGN0011824, FBGN0021995, FBGN0033741, FBGN0029714, FBGN0038471, FBGN0038746, FBGN0039627, FBGN0033548, FBGN0037073, FBGN0010926, FBGN0086451, FBGN00378…	2045	64	7937	3.2141	4.06e-17	1.07e-18	2.53e-17
GOTERM_BP_FAT	GO:0006357~regulation of transcription from RNA polymerase II promoter	110	3.16274	2.12e-20	FBGN0000618, FBGN0000617, FBGN0033846, FBGN0038872, FBGN0001276, FBGN0000611, FBGN0011836, FBGN0024491, FBGN0013347, FBGN0034707, FBGN0010303, FBGN0023509, FBGN0010280, FBGN0000233, FBGN0010287, FBGN0003028, FBGN0037926, FBGN0001168, FBGN0020496, FBGN0013753, FBGN0038578, FBGN0014018, FBGN0035754, FBGN0039923, FBGN0010109, FBGN0051390, FBGN0005694, FBGN0004170, FBGN0010575, FBGN0027592, FBGN00243…	2045	192	7937	2.22359	6.12e-17	1.57e-18	3.81e-17
GOTERM_BP_FAT	GO:0006323~DNA packaging	53	1.52386	5.26e-20	FBGN0015218, FBGN0026143, FBGN0025355, FBGN0053864, FBGN0053863, FBGN0027783, FBGN0053866, FBGN0053865, FBGN0053860, FBGN0053862, FBGN0053861, FBGN0053868, FBGN0053867, FBGN0053869, FBGN0034975, FBGN0024227, FBGN0058182, FBGN0061209, FBGN0029094, FBGN0016685, FBGN0053877, FBGN0053876, FBGN0053875, FBGN0053874, FBGN0014879, FBGN0053873, FBGN0053872, FBGN0053871, FBGN0053870, FBGN0004367, FBGN00538…	2045	65	7937	3.16465	1.52e-16	3.79e-18	9.44e-17
GOTERM_BP_FAT	GO:0000226~microtubule cytoskeleton organization	149	4.28407	1.06e-19	FBGN0015218, FBGN0031696, FBGN0002914, FBGN0040235, FBGN0040232, FBGN0035692, FBGN0039731, FBGN0027889, FBGN0041164, FBGN0027783, FBGN0032034, FBGN0035209, FBGN0023509, FBGN0015625, FBGN0022069, FBGN0036314, FBGN0039638, FBGN0023167, FBGN0011737, FBGN0033378, FBGN0024227, FBGN0020497, FBGN0037249, FBGN0002924, FBGN0035162, FBGN0013756, FBGN0000562, FBGN0005411, FBGN0023213, FBGN0000147, FBGN00273…	2045	298	7937	1.94059	3.05e-16	7.45e-18	1.9e-16
GOTERM_MF_FAT	GO:0070035~purine NTP-dependent helicase activity	61	1.75388	9.96e-20	FBGN0001179, FBGN0026713, FBGN0001330, FBGN0030855, FBGN0037549, FBGN0052533, FBGN0023395, FBGN0039117, FBGN0001565, FBGN0011774, FBGN0032690, FBGN0038344, FBGN0032194, FBGN0035842, FBGN0027602, FBGN0001986, FBGN0004419, FBGN0027375, FBGN0015075, FBGN0004556, FBGN0034496, FBGN0021995, FBGN0025140, FBGN0086130, FBGN0032157, FBGN0002899, FBGN0033160, FBGN0086902, FBGN0029798, FBGN0003261, FBGN00248…	2181	78	7918	2.83919	1.23e-16	8.8e-18	1.62e-16
GOTERM_MF_FAT	GO:0008026~ATP-dependent helicase activity	61	1.75388	9.96e-20	FBGN0001179, FBGN0026713, FBGN0001330, FBGN0030855, FBGN0037549, FBGN0052533, FBGN0023395, FBGN0039117, FBGN0001565, FBGN0011774, FBGN0032690, FBGN0038344, FBGN0032194, FBGN0035842, FBGN0027602, FBGN0001986, FBGN0004419, FBGN0027375, FBGN0015075, FBGN0004556, FBGN0034496, FBGN0021995, FBGN0025140, FBGN0086130, FBGN0032157, FBGN0002899, FBGN0033160, FBGN0086902, FBGN0029798, FBGN0003261, FBGN00248…	2181	78	7918	2.83919	1.23e-16	8.8e-18	1.62e-16
GOTERM_MF_FAT	GO:0003729~mRNA binding	110	3.16274	1.88e-19	FBGN0038872, FBGN0035947, FBGN0035692, FBGN0003165, FBGN0030959, FBGN0039730, FBGN0027334, FBGN0011638, FBGN0028474, FBGN0014024, FBGN0003575, FBGN0033378, FBGN0032620, FBGN0036018, FBGN0000562, FBGN0035063, FBGN0005411, FBGN0034496, FBGN0038989, FBGN0022943, FBGN0014870, FBGN0021895, FBGN0004227, FBGN0003655, FBGN0027617, FBGN0039215, FBGN0037342, FBGN0039626, FBGN0031883, FBGN0037248, FBGN00358…	2181	186	7918	2.14704	2.32e-16	1.55e-17	3.04e-16
GOTERM_BP_FAT	GO:0006367~transcription initiation from RNA polymerase II promoter	52	1.49511	5.77e-19	FBGN0000617, FBGN0001179, FBGN0024909, FBGN0003687, FBGN0022936, FBGN0011836, FBGN0032847, FBGN0013347, FBGN0034707, FBGN0010282, FBGN0036581, FBGN0010280, FBGN0010287, FBGN0037202, FBGN0038578, FBGN0038742, FBGN0035754, FBGN0011571, FBGN0035851, FBGN0026324, FBGN0004597, FBGN0039923, FBGN0033929, FBGN0015829, FBGN0051390, FBGN0031873, FBGN0037109, FBGN0015828, FBGN0001324, FBGN0031309, FBGN00034…	2045	65	7937	3.10494	1.66e-15	3.96e-17	1.03e-15
GOTERM_BP_FAT	GO:0006399~tRNA metabolic process	66	1.89764	7.77e-19	FBGN0033842, FBGN0010803, FBGN0039175, FBGN0027094, FBGN0029857, FBGN0027093, FBGN0027091, FBGN0030660, FBGN0039407, FBGN0021750, FBGN0031497, FBGN0032750, FBGN0051133, FBGN0037924, FBGN0034703, FBGN0051739, FBGN0043799, FBGN0034351, FBGN0036266, FBGN0037708, FBGN0027090, FBGN0027081, FBGN0027080, FBGN0027083, FBGN0027082, FBGN0027085, FBGN0027084, FBGN0027087, FBGN0034735, FBGN0027086, FBGN00270…	2045	94	7937	2.72508	2.24e-15	5.21e-17	1.39e-15
GOTERM_BP_FAT	GO:0034622~cellular macromolecular complex assembly	95	2.73145	6.64e-18	FBGN0033845, FBGN0053864, FBGN0053863, FBGN0053866, FBGN0053865, FBGN0053860, FBGN0053862, FBGN0053861, FBGN0004419, FBGN0053868, FBGN0053867, FBGN0037540, FBGN0053869, FBGN0034975, FBGN0033540, FBGN0005411, FBGN0029094, FBGN0053877, FBGN0053876, FBGN0053875, FBGN0053874, FBGN0053873, FBGN0014879, FBGN0053872, FBGN0053871, FBGN0053870, FBGN0053879, FBGN0053878, FBGN0001197, FBGN0004587, FBGN00538…	2045	165	7937	2.23462	1.92e-14	4.35e-16	1.19e-14
GOTERM_CC_FAT	GO:0000228~nuclear chromosome	58	1.66763	1.18e-17	FBGN0010602, FBGN0000042, FBGN0028525, FBGN0002521, FBGN0039403, FBGN0024491, FBGN0035644, FBGN0032906, FBGN0025355, FBGN0022772, FBGN0040477, FBGN0032698, FBGN0000629, FBGN0030196, FBGN0000246, FBGN0038128, FBGN0003607, FBGN0011762, FBGN0027903, FBGN0004856, FBGN0086613, FBGN0020412, FBGN0005696, FBGN0010173, FBGN0026427, FBGN0039559, FBGN0004362, FBGN0000520, FBGN0000996, FBGN0010247, FBGN00030…	1314	77	4786	2.74356	6.61e-15	5.51e-16	1.73e-14
GOTERM_CC_FAT	GO:0005681~spliceosome	55	1.58137	1.11e-17	FBGN0003741, FBGN0040235, FBGN0024191, FBGN0026713, FBGN0031493, FBGN0036733, FBGN0032690, FBGN0015393, FBGN0027784, FBGN0032194, FBGN0036314, FBGN0000377, FBGN0035136, FBGN0033556, FBGN0023167, FBGN0033688, FBGN0039558, FBGN0028554, FBGN0005411, FBGN0022943, FBGN0004227, FBGN0040284, FBGN0004856, FBGN0033160, FBGN0039626, FBGN0031631, FBGN0031883, FBGN0000426, FBGN0017457, FBGN0014189, FBGN00867…	1314	71	4786	2.82151	6.2e-15	5.64e-16	1.62e-14
GOTERM_CC_FAT	GO:0044454~nuclear chromosome part	54	1.55262	1.05e-17	FBGN0010602, FBGN0000042, FBGN0028525, FBGN0002521, FBGN0039403, FBGN0024491, FBGN0035644, FBGN0032906, FBGN0025355, FBGN0022772, FBGN0040477, FBGN0032698, FBGN0000629, FBGN0030196, FBGN0000246, FBGN0038128, FBGN0003607, FBGN0011762, FBGN0027903, FBGN0004856, FBGN0086613, FBGN0020412, FBGN0005696, FBGN0010173, FBGN0026427, FBGN0004362, FBGN0000520, FBGN0000996, FBGN0010247, FBGN0003042, FBGN00357…	1314	69	4786	2.85051	5.85e-15	5.85e-16	1.53e-14
GOTERM_BP_FAT	GO:0007051~spindle organization	118	3.39275	9.39e-18	FBGN0015218, FBGN0031696, FBGN0002914, FBGN0040235, FBGN0040232, FBGN0035692, FBGN0039731, FBGN0027889, FBGN0027783, FBGN0035209, FBGN0015625, FBGN0023509, FBGN0036314, FBGN0022069, FBGN0039638, FBGN0023167, FBGN0011737, FBGN0024227, FBGN0037249, FBGN0002924, FBGN0035162, FBGN0013756, FBGN0005411, FBGN0023213, FBGN0027329, FBGN0035210, FBGN0027903, FBGN0034569, FBGN0000140, FBGN0038478, FBGN00337…	2045	225	7937	2.03546	2.71e-14	6.02e-16	1.68e-14
GOTERM_BP_FAT	GO:0007052~mitotic spindle organization	105	3.01898	4.02e-17	FBGN0015218, FBGN0031696, FBGN0002914, FBGN0040235, FBGN0040232, FBGN0035692, FBGN0039731, FBGN0027889, FBGN0027783, FBGN0035209, FBGN0015625, FBGN0023509, FBGN0036314, FBGN0022069, FBGN0039638, FBGN0023167, FBGN0024227, FBGN0037249, FBGN0002924, FBGN0035162, FBGN0005411, FBGN0023213, FBGN0027329, FBGN0035210, FBGN0027903, FBGN0034569, FBGN0000140, FBGN0038478, FBGN0033740, FBGN0010173, FBGN00396…	2045	194	7937	2.10064	1.16e-13	2.52e-15	7.21e-14
GOTERM_BP_FAT	GO:0006352~transcription initiation	54	1.55262	4.52e-17	FBGN0000617, FBGN0001179, FBGN0024909, FBGN0003687, FBGN0022936, FBGN0011836, FBGN0032847, FBGN0013347, FBGN0034707, FBGN0010282, FBGN0036581, FBGN0010280, FBGN0010287, FBGN0037202, FBGN0038578, FBGN0038742, FBGN0035754, FBGN0011571, FBGN0035851, FBGN0026324, FBGN0004597, FBGN0039923, FBGN0033929, FBGN0015829, FBGN0051390, FBGN0031873, FBGN0037109, FBGN0015828, FBGN0001324, FBGN0031309, FBGN00034…	2045	73	7937	2.87101	1.3e-13	2.77e-15	8.11e-14
GOTERM_BP_FAT	GO:0007059~chromosome segregation	73	2.09891	1.76e-16	FBGN0015218, FBGN0010602, FBGN0030268, FBGN0000404, FBGN0040232, FBGN0000405, FBGN0028525, FBGN0003124, FBGN0017577, FBGN0003330, FBGN0052438, FBGN0038300, FBGN0053909, FBGN0027889, FBGN0027783, FBGN0015391, FBGN0040477, FBGN0014127, FBGN0001133, FBGN0053867, FBGN0053869, FBGN0024227, FBGN0003701, FBGN0002924, FBGN0010431, FBGN0003268, FBGN0003326, FBGN0053877, FBGN0036059, FBGN0053905, FBGN00538…	2045	117	7937	2.42159	6.4e-13	1.33e-14	4e-13
GOTERM_BP_FAT	GO:0051301~cell division	108	3.10523	2.81e-16	FBGN0002914, FBGN0000042, FBGN0014029, FBGN0003165, FBGN0038300, FBGN0003169, FBGN0027889, FBGN0010300, FBGN0032698, FBGN0015625, FBGN0031090, FBGN0053554, FBGN0010382, FBGN0004901, FBGN0011737, FBGN0024227, FBGN0002924, FBGN0000146, FBGN0015926, FBGN0000140, FBGN0003655, FBGN0013750, FBGN0032390, FBGN0011207, FBGN0031537, FBGN0000114, FBGN0003041, FBGN0004956, FBGN0011692, FBGN0002973, FBGN00004…	2045	205	7937	2.04472	9.6e-13	1.95e-14	6e-13
GOTERM_BP_FAT	GO:0006333~chromatin assembly or disassembly	45	1.29385	4.61e-16	FBGN0023395, FBGN0025355, FBGN0053864, FBGN0053863, FBGN0053866, FBGN0053865, FBGN0053860, FBGN0053862, FBGN0053861, FBGN0053868, FBGN0053867, FBGN0053869, FBGN0034975, FBGN0044324, FBGN0058182, FBGN0061209, FBGN0029094, FBGN0016685, FBGN0053877, FBGN0053876, FBGN0053875, FBGN0053874, FBGN0014879, FBGN0053873, FBGN0053872, FBGN0053871, FBGN0053870, FBGN0053879, FBGN0053878, FBGN0001197, FBGN00030…	2045	57	7937	3.06408	1.28e-12	2.56e-14	7.99e-13
GOTERM_BP_FAT	GO:0010605~negative regulation of macromolecule metabolic process	148	4.25532	5.35e-16	FBGN0003741, FBGN0038608, FBGN0039631, FBGN0013746, FBGN0029992, FBGN0033846, FBGN0038872, FBGN0024291, FBGN0002521, FBGN0003165, FBGN0011837, FBGN0024491, FBGN0025355, FBGN0032321, FBGN0053864, FBGN0041164, FBGN0000810, FBGN0023509, FBGN0032698, FBGN0034098, FBGN0003028, FBGN0001168, FBGN0020496, FBGN0003567, FBGN0000629, FBGN0023216, FBGN0014870, FBGN0022943, FBGN0022942, FBGN0036534, FBGN00001…	2045	317	7937	1.81203	1.6e-12	3.14e-14	9.99e-13
GOTERM_CC_FAT	GO:0005700~polytene chromosome	63	1.81139	8.38e-16	FBGN0002914, FBGN0033846, FBGN0002521, FBGN0025355, FBGN0053863, FBGN0053866, FBGN0053865, FBGN0053860, FBGN0053862, FBGN0023509, FBGN0010287, FBGN0044324, FBGN0020412, FBGN0023518, FBGN0032391, FBGN0037555, FBGN0035405, FBGN0001197, FBGN0035829, FBGN0002781, FBGN0020388, FBGN0053803, FBGN0053808, FBGN0053806, FBGN0019949, FBGN0051618, FBGN0053742, FBGN0053744, FBGN0051613, FBGN0004401, FBGN00048…	1314	92	4786	2.49419	4.96e-13	3.82e-14	1.3e-12
GOTERM_BP_FAT	GO:0065004~protein-DNA complex assembly	40	1.15009	1.07e-15	FBGN0033845, FBGN0011836, FBGN0053864, FBGN0053863, FBGN0053866, FBGN0053865, FBGN0053860, FBGN0053862, FBGN0053861, FBGN0053868, FBGN0053867, FBGN0037540, FBGN0053869, FBGN0034975, FBGN0058182, FBGN0061209, FBGN0029094, FBGN0053877, FBGN0053876, FBGN0053875, FBGN0053874, FBGN0014879, FBGN0053873, FBGN0053872, FBGN0053871, FBGN0053870, FBGN0038371, FBGN0005617, FBGN0053879, FBGN0053878, FBGN00011…	2045	48	7937	3.23431	3.2e-12	6.15e-14	1.99e-12
GOTERM_BP_FAT	GO:0043484~regulation of RNA splicing	49	1.40886	1.46e-15	FBGN0001179, FBGN0026713, FBGN0005649, FBGN0031456, FBGN0039117, FBGN0033450, FBGN0028474, FBGN0000377, FBGN0022984, FBGN0023216, FBGN0033859, FBGN0005411, FBGN0014870, FBGN0029094, FBGN0000662, FBGN0037344, FBGN0003261, FBGN0000330, FBGN0031883, FBGN0010247, FBGN0004237, FBGN0017457, FBGN0004587, FBGN0039229, FBGN0014189, FBGN0067622, FBGN0000114, FBGN0032240, FBGN0036277, FBGN0086895, FBGN00203…	2045	66	7937	2.88148	4.16e-12	7.85e-14	2.59e-12
GOTERM_BP_FAT	GO:0016072~rRNA metabolic process	36	1.03508	1.6e-15	FBGN0010926, FBGN0086451, FBGN0053505, FBGN0030704, FBGN0028744, FBGN0029148, FBGN0030063, FBGN0036514, FBGN0010300, FBGN0033454, FBGN0026196, FBGN0030720, FBGN0022069, FBGN0038737, FBGN0036964, FBGN0032408, FBGN0032298, FBGN0032701, FBGN0023527, FBGN0020305, FBGN0004556, FBGN0039828, FBGN0011824, FBGN0038146, FBGN0035831, FBGN0032051, FBGN0039182, FBGN0038597, FBGN0032138, FBGN0033741, FBGN00297…	2045	41	7937	3.40786	4.48e-12	8.15e-14	2.79e-12
GOTERM_BP_FAT	GO:0010604~positive regulation of macromolecule metabolic process	82	2.35768	1.5e-15	FBGN0026598, FBGN0000618, FBGN0003023, FBGN0003687, FBGN0001276, FBGN0002521, FBGN0003165, FBGN0011836, FBGN0025716, FBGN0000139, FBGN0038805, FBGN0025355, FBGN0040273, FBGN0038046, FBGN0031820, FBGN0002552, FBGN0010282, FBGN0013799, FBGN0010280, FBGN0042085, FBGN0000233, FBGN0028974, FBGN0010287, FBGN0003028, FBGN0027052, FBGN0013753, FBGN0038578, FBGN0014018, FBGN0013717, FBGN0029840, FBGN00117…	2045	142	7937	2.24124	4.48e-12	8.29e-14	2.79e-12
GOTERM_BP_FAT	GO:0007346~regulation of mitotic cell cycle	63	1.81139	4.17e-15	FBGN0002914, FBGN0031696, FBGN0025781, FBGN0000404, FBGN0033845, FBGN0028978, FBGN0026143, FBGN0039403, FBGN0031107, FBGN0035640, FBGN0039638, FBGN0002044, FBGN0010382, FBGN0027375, FBGN0011737, FBGN0001320, FBGN0003525, FBGN0031549, FBGN0025457, FBGN0003268, FBGN0034569, FBGN0004170, FBGN0033740, FBGN0041171, FBGN0000826, FBGN0035294, FBGN0004367, FBGN0001120, FBGN0023177, FBGN0000063, FBGN00299…	2045	98	7937	2.49504	1.22e-11	2.17e-13	7.56e-12
GOTERM_BP_FAT	GO:0050684~regulation of mRNA processing	47	1.35135	4.36e-15	FBGN0004237, FBGN0017457, FBGN0001179, FBGN0026713, FBGN0004587, FBGN0005649, FBGN0031456, FBGN0039229, FBGN0014189, FBGN0067622, FBGN0039117, FBGN0000114, FBGN0033450, FBGN0032240, FBGN0036277, FBGN0086895, FBGN0020306, FBGN0028474, FBGN0001215, FBGN0003977, FBGN0000377, FBGN0038464, FBGN0086683, FBGN0004401, FBGN0016978, FBGN0039600, FBGN0022984, FBGN0035235, FBGN0005411, FBGN0033859, FBGN00148…	2045	63	7937	2.89548	1.25e-11	2.19e-13	7.76e-12
GOTERM_BP_FAT	GO:0048024~regulation of nuclear mRNA splicing, via spliceosome	47	1.35135	4.36e-15	FBGN0004237, FBGN0017457, FBGN0001179, FBGN0026713, FBGN0004587, FBGN0005649, FBGN0031456, FBGN0039229, FBGN0014189, FBGN0067622, FBGN0039117, FBGN0000114, FBGN0033450, FBGN0032240, FBGN0036277, FBGN0086895, FBGN0020306, FBGN0028474, FBGN0001215, FBGN0003977, FBGN0000377, FBGN0038464, FBGN0086683, FBGN0004401, FBGN0016978, FBGN0039600, FBGN0022984, FBGN0035235, FBGN0005411, FBGN0033859, FBGN00148…	2045	63	7937	2.89548	1.25e-11	2.19e-13	7.76e-12
GOTERM_MF_FAT	GO:0008186~RNA-dependent ATPase activity	36	1.03508	2.84e-15	FBGN0030833, FBGN0036754, FBGN0026713, FBGN0037549, FBGN0052533, FBGN0014189, FBGN0001565, FBGN0030551, FBGN0032690, FBGN0086444, FBGN0086895, FBGN0032194, FBGN0035842, FBGN0027602, FBGN0037561, FBGN0052344, FBGN0001986, FBGN0004419, FBGN0004556, FBGN0051755, FBGN0011802, FBGN0034496, FBGN0003483, FBGN0021995, FBGN0032919, FBGN0025140, FBGN0010220, FBGN0086130, FBGN0030631, FBGN0033160, FBGN00375…	2181	40	7918	3.2674	3.57e-12	2.23e-13	4.69e-12
GOTERM_MF_FAT	GO:0004004~ATP-dependent RNA helicase activity	36	1.03508	2.84e-15	FBGN0030833, FBGN0036754, FBGN0026713, FBGN0037549, FBGN0052533, FBGN0014189, FBGN0001565, FBGN0030551, FBGN0032690, FBGN0086444, FBGN0086895, FBGN0032194, FBGN0035842, FBGN0027602, FBGN0037561, FBGN0052344, FBGN0001986, FBGN0004419, FBGN0004556, FBGN0051755, FBGN0011802, FBGN0034496, FBGN0003483, FBGN0021995, FBGN0032919, FBGN0025140, FBGN0010220, FBGN0086130, FBGN0030631, FBGN0033160, FBGN00375…	2181	40	7918	3.2674	3.57e-12	2.23e-13	4.69e-12
GOTERM_BP_FAT	GO:0006261~DNA-dependent DNA replication	44	1.26509	4.81e-15	FBGN0015664, FBGN0020633, FBGN0002183, FBGN0024332, FBGN0032929, FBGN0025637, FBGN0017577, FBGN0024371, FBGN0023181, FBGN0026143, FBGN0023180, FBGN0038805, FBGN0032906, FBGN0035644, FBGN0025355, FBGN0022772, FBGN0035150, FBGN0004924, FBGN0032698, FBGN0015270, FBGN0015271, FBGN0035918, FBGN0037141, FBGN0034878, FBGN0010438, FBGN0040268, FBGN0011766, FBGN0002891, FBGN0003502, FBGN0011762, FBGN00321…	2045	57	7937	2.99599	1.38e-11	2.37e-13	8.56e-12
GOTERM_BP_FAT	GO:0006364~rRNA processing	35	1.00633	5.32e-15	FBGN0010926, FBGN0086451, FBGN0053505, FBGN0030704, FBGN0028744, FBGN0029148, FBGN0030063, FBGN0036514, FBGN0033454, FBGN0026196, FBGN0030720, FBGN0022069, FBGN0038737, FBGN0036964, FBGN0032408, FBGN0032298, FBGN0032701, FBGN0023527, FBGN0020305, FBGN0004556, FBGN0039828, FBGN0011824, FBGN0038146, FBGN0035831, FBGN0032051, FBGN0039182, FBGN0038597, FBGN0032138, FBGN0033741, FBGN0029714, FBGN00384…	2045	40	7937	3.39603	1.54e-11	2.6e-13	9.55e-12
GOTERM_BP_FAT	GO:0007017~microtubule-based process	174	5.00288	2.43e-14	FBGN0015218, FBGN0031696, FBGN0002914, FBGN0040235, FBGN0040233, FBGN0040232, FBGN0035692, FBGN0039731, FBGN0027889, FBGN0032030, FBGN0041164, FBGN0027783, FBGN0032034, FBGN0035209, FBGN0023509, FBGN0015625, FBGN0022069, FBGN0036314, FBGN0039638, FBGN0023167, FBGN0011737, FBGN0033378, FBGN0020497, FBGN0024227, FBGN0002924, FBGN0037249, FBGN0035162, FBGN0013756, FBGN0000562, FBGN0005411, FBGN00232…	2045	406	7937	1.66336	7.01e-11	1.17e-12	4.36e-11
GOTERM_BP_FAT	GO:0000381~regulation of alternative nuclear mRNA splicing, via spliceosome	43	1.23634	4.06e-14	FBGN0004237, FBGN0017457, FBGN0001179, FBGN0026713, FBGN0004587, FBGN0005649, FBGN0039229, FBGN0014189, FBGN0067622, FBGN0039117, FBGN0000114, FBGN0033450, FBGN0032240, FBGN0036277, FBGN0086895, FBGN0020306, FBGN0001215, FBGN0028474, FBGN0003977, FBGN0000377, FBGN0038464, FBGN0086683, FBGN0016978, FBGN0039600, FBGN0022984, FBGN0035235, FBGN0005411, FBGN0033859, FBGN0014870, FBGN0003449, FBGN00285…	2045	57	7937	2.9279	1.17e-10	1.92e-12	7.28e-11
GOTERM_BP_FAT	GO:0010608~posttranscriptional regulation of gene expression	73	2.09891	5.27e-14	FBGN0015218, FBGN0003741, FBGN0013746, FBGN0029992, FBGN0003165, FBGN0011837, FBGN0020261, FBGN0001079, FBGN0027057, FBGN0041164, FBGN0027055, FBGN0010300, FBGN0034654, FBGN0000810, FBGN0033712, FBGN0042085, FBGN0034098, FBGN0027053, FBGN0027054, FBGN0040227, FBGN0015075, FBGN0033686, FBGN0011666, FBGN0037249, FBGN0026722, FBGN0022943, FBGN0000146, FBGN0036534, FBGN0022942, FBGN0039260, FBGN00330…	2045	126	7937	2.24862	1.52e-10	2.45e-12	9.45e-11
GOTERM_BP_FAT	GO:0006461~protein complex assembly	89	2.55894	5.71e-14	FBGN0086372, FBGN0000617, FBGN0003887, FBGN0001179, FBGN0033845, FBGN0022936, FBGN0003687, FBGN0024909, FBGN0031456, FBGN0011836, FBGN0032847, FBGN0013347, FBGN0034707, FBGN0010341, FBGN0010282, FBGN0036581, FBGN0051961, FBGN0010280, FBGN0010287, FBGN0003885, FBGN0001337, FBGN0022213, FBGN0020497, FBGN0021856, FBGN0033540, FBGN0037202, FBGN0038578, FBGN0038742, FBGN0035754, FBGN0011571, FBGN00310…	2045	167	7937	2.06841	1.64e-10	2.61e-12	1.02e-10
GOTERM_BP_FAT	GO:0070271~protein complex biogenesis	89	2.55894	5.71e-14	FBGN0086372, FBGN0000617, FBGN0003887, FBGN0001179, FBGN0033845, FBGN0022936, FBGN0003687, FBGN0024909, FBGN0031456, FBGN0011836, FBGN0032847, FBGN0013347, FBGN0034707, FBGN0010341, FBGN0010282, FBGN0036581, FBGN0051961, FBGN0010280, FBGN0010287, FBGN0003885, FBGN0001337, FBGN0022213, FBGN0020497, FBGN0021856, FBGN0033540, FBGN0037202, FBGN0038578, FBGN0038742, FBGN0035754, FBGN0011571, FBGN00310…	2045	167	7937	2.06841	1.64e-10	2.61e-12	1.02e-10
GOTERM_CC_FAT	GO:0005635~nuclear envelope	57	1.63887	2.13e-13	FBGN0000618, FBGN0003022, FBGN0027537, FBGN0000927, FBGN0031456, FBGN0037719, FBGN0034118, FBGN0027338, FBGN0026207, FBGN0003612, FBGN0035640, FBGN0039302, FBGN0027603, FBGN0014075, FBGN0034657, FBGN0028974, FBGN0028411, FBGN0001337, FBGN0022213, FBGN0020497, FBGN0032934, FBGN0034879, FBGN0039120, FBGN0034065, FBGN0013756, FBGN0039125, FBGN0031051, FBGN0024889, FBGN0003321, FBGN0033264, FBGN00612…	1314	86	4786	2.41409	1.19e-10	8.52e-12	3.12e-10
GOTERM_MF_FAT	GO:0030528~transcription regulator activity	273	7.84934	1.86e-13	FBGN0000618, FBGN0000617, FBGN0001179, FBGN0013746, FBGN0022063, FBGN0022936, FBGN0000611, FBGN0003169, FBGN0038805, FBGN0032847, FBGN0029912, FBGN0032321, FBGN0013347, FBGN0034707, FBGN0038903, FBGN0003028, FBGN0003575, FBGN0001168, FBGN0003567, FBGN0000629, FBGN0033029, FBGN0013753, FBGN0025874, FBGN0023215, FBGN0029905, FBGN0010109, FBGN0033166, FBGN0051390, FBGN0005694, FBGN0023211, FBGN00041…	2181	682	7918	1.45324	2.3e-10	1.35e-11	3.02e-10
GOTERM_BP_FAT	GO:0016570~histone modification	41	1.17884	3.41e-13	FBGN0000239, FBGN0046214, FBGN0024291, FBGN0020388, FBGN0025639, FBGN0086908, FBGN0086899, FBGN0086694, FBGN0027889, FBGN0032321, FBGN0020306, FBGN0037376, FBGN0025825, FBGN0034722, FBGN0003862, FBGN0027378, FBGN0053182, FBGN0053554, FBGN0032105, FBGN0039067, FBGN0024227, FBGN0037770, FBGN0052133, FBGN0000629, FBGN0013717, FBGN0010355, FBGN0011474, FBGN0003607, FBGN0014340, FBGN0000588, FBGN00208…	2045	55	7937	2.89324	9.83e-10	1.54e-11	6.11e-10
GOTERM_BP_FAT	GO:0016569~covalent chromatin modification	41	1.17884	3.41e-13	FBGN0000239, FBGN0046214, FBGN0024291, FBGN0020388, FBGN0025639, FBGN0086908, FBGN0086899, FBGN0086694, FBGN0027889, FBGN0032321, FBGN0020306, FBGN0037376, FBGN0025825, FBGN0034722, FBGN0003862, FBGN0027378, FBGN0053182, FBGN0053554, FBGN0032105, FBGN0039067, FBGN0024227, FBGN0037770, FBGN0052133, FBGN0000629, FBGN0013717, FBGN0010355, FBGN0011474, FBGN0003607, FBGN0014340, FBGN0000588, FBGN00208…	2045	55	7937	2.89324	9.83e-10	1.54e-11	6.11e-10
GOTERM_BP_FAT	GO:0006355~regulation of transcription, DNA-dependent	236	6.78551	5.35e-13	FBGN0000618, FBGN0000617, FBGN0013746, FBGN0033846, FBGN0024291, FBGN0000611, FBGN0003165, FBGN0038805, FBGN0013347, FBGN0034707, FBGN0037445, FBGN0023509, FBGN0010303, FBGN0003028, FBGN0037926, FBGN0001168, FBGN0003567, FBGN0000629, FBGN0013753, FBGN0023216, FBGN0010109, FBGN0051390, FBGN0005694, FBGN0020412, FBGN0005695, FBGN0004170, FBGN0030093, FBGN0003044, FBGN0003042, FBGN0022959, FBGN00112…	2045	612	7937	1.49666	1.54e-09	2.37e-11	9.59e-10
GOTERM_MF_FAT	GO:0003724~RNA helicase activity	39	1.12133	4.05e-13	FBGN0030833, FBGN0036754, FBGN0026713, FBGN0030855, FBGN0037549, FBGN0052533, FBGN0014189, FBGN0001565, FBGN0030551, FBGN0032690, FBGN0086444, FBGN0086895, FBGN0038344, FBGN0032194, FBGN0035842, FBGN0027602, FBGN0037561, FBGN0052344, FBGN0001986, FBGN0004419, FBGN0002774, FBGN0004556, FBGN0051755, FBGN0011802, FBGN0034496, FBGN0003483, FBGN0021995, FBGN0032919, FBGN0025140, FBGN0010220, FBGN00861…	2181	49	7918	2.88954	5e-10	2.78e-11	6.57e-10
GOTERM_CC_FAT	GO:0012505~endomembrane system	109	3.13399	1.04e-12	FBGN0000618, FBGN0003022, FBGN0027537, FBGN0027338, FBGN0026207, FBGN0027603, FBGN0029789, FBGN0027535, FBGN0010380, FBGN0032934, FBGN0020497, FBGN0034879, FBGN0086711, FBGN0013756, FBGN0029906, FBGN0061200, FBGN0005695, FBGN0005696, FBGN0031284, FBGN0039293, FBGN0034962, FBGN0027497, FBGN0011297, FBGN0024921, FBGN0027868, FBGN0033247, FBGN0004957, FBGN0031537, FBGN0014411, FBGN0000392, FBGN00045…	1314	218	4786	1.82116	5.82e-10	3.88e-11	1.52e-09
GOTERM_BP_FAT	GO:0010557~positive regulation of macromolecule biosynthetic process	72	2.07016	9.95e-13	FBGN0000618, FBGN0003023, FBGN0001276, FBGN0002521, FBGN0003165, FBGN0025716, FBGN0000139, FBGN0038805, FBGN0025355, FBGN0040273, FBGN0038046, FBGN0031820, FBGN0002552, FBGN0010282, FBGN0013799, FBGN0010280, FBGN0042085, FBGN0000233, FBGN0028974, FBGN0010287, FBGN0003028, FBGN0013753, FBGN0038578, FBGN0014018, FBGN0013717, FBGN0011766, FBGN0000146, FBGN0003607, FBGN0084688, FBGN0052296, FBGN00012…	2045	129	7937	2.16624	2.87e-09	4.35e-11	1.78e-09
GOTERM_BP_FAT	GO:0034728~nucleosome organization	35	1.00633	1.1e-12	FBGN0032321, FBGN0053864, FBGN0053863, FBGN0053866, FBGN0053865, FBGN0053860, FBGN0053862, FBGN0053861, FBGN0053554, FBGN0053868, FBGN0053867, FBGN0053869, FBGN0034975, FBGN0058182, FBGN0061209, FBGN0016687, FBGN0029094, FBGN0016685, FBGN0053877, FBGN0053876, FBGN0053875, FBGN0053874, FBGN0014879, FBGN0053873, FBGN0053872, FBGN0053871, FBGN0053870, FBGN0031873, FBGN0053879, FBGN0053878, FBGN00011…	2045	44	7937	3.0873	3.18e-09	4.74e-11	1.98e-09
GOTERM_BP_FAT	GO:0000070~mitotic sister chromatid segregation	36	1.03508	1.13e-12	FBGN0015218, FBGN0030500, FBGN0030268, FBGN0000404, FBGN0035766, FBGN0040232, FBGN0035627, FBGN0003732, FBGN0051658, FBGN0000405, FBGN0052438, FBGN0038300, FBGN0035725, FBGN0086697, FBGN0027889, FBGN0004643, FBGN0015391, FBGN0027783, FBGN0027259, FBGN0040477, FBGN0015270, FBGN0014127, FBGN0015271, FBGN0004379, FBGN0024227, FBGN0003701, FBGN0004103, FBGN0026401, FBGN0003268, FBGN0036059, FBGN00030…	2045	46	7937	3.03744	3.27e-09	4.8e-11	2.03e-09
GOTERM_CC_FAT	GO:0032993~protein-DNA complex	33	0.948821	1.49e-12	FBGN0026143, FBGN0053864, FBGN0053863, FBGN0053866, FBGN0053865, FBGN0053860, FBGN0053862, FBGN0053861, FBGN0053868, FBGN0053867, FBGN0053869, FBGN0034975, FBGN0058182, FBGN0061209, FBGN0027903, FBGN0053877, FBGN0053876, FBGN0053875, FBGN0053874, FBGN0053873, FBGN0053872, FBGN0053871, FBGN0053870, FBGN0010173, FBGN0005696, FBGN0053879, FBGN0053878, FBGN0001197, FBGN0053804, FBGN0053803, FBGN00538…	1314	39	4786	3.08196	8.3e-10	5.19e-11	2.17e-09
GOTERM_BP_FAT	GO:0009891~positive regulation of biosynthetic process	81	2.32892	1.39e-12	FBGN0000618, FBGN0003023, FBGN0003687, FBGN0001276, FBGN0002521, FBGN0003165, FBGN0011836, FBGN0025716, FBGN0000139, FBGN0038805, FBGN0025355, FBGN0040273, FBGN0038046, FBGN0031820, FBGN0002552, FBGN0010282, FBGN0013799, FBGN0010280, FBGN0042085, FBGN0000233, FBGN0028974, FBGN0010287, FBGN0003028, FBGN0013753, FBGN0038578, FBGN0014018, FBGN0013717, FBGN0026323, FBGN0011766, FBGN0000146, FBGN00036…	2045	153	7937	2.05474	4.01e-09	5.82e-11	2.5e-09
GOTERM_BP_FAT	GO:0031328~positive regulation of cellular biosynthetic process	81	2.32892	1.39e-12	FBGN0000618, FBGN0003023, FBGN0003687, FBGN0001276, FBGN0002521, FBGN0003165, FBGN0011836, FBGN0025716, FBGN0000139, FBGN0038805, FBGN0025355, FBGN0040273, FBGN0038046, FBGN0031820, FBGN0002552, FBGN0010282, FBGN0013799, FBGN0010280, FBGN0042085, FBGN0000233, FBGN0028974, FBGN0010287, FBGN0003028, FBGN0013753, FBGN0038578, FBGN0014018, FBGN0013717, FBGN0026323, FBGN0011766, FBGN0000146, FBGN00036…	2045	153	7937	2.05474	4.01e-09	5.82e-11	2.5e-09
GOTERM_BP_FAT	GO:0006913~nucleocytoplasmic transport	48	1.3801	1.7e-12	FBGN0010602, FBGN0000618, FBGN0002736, FBGN0024921, FBGN0031456, FBGN0000611, FBGN0014189, FBGN0023542, FBGN0027338, FBGN0004864, FBGN0035900, FBGN0026207, FBGN0039004, FBGN0035110, FBGN0010660, FBGN0026170, FBGN0031145, FBGN0037894, FBGN0010441, FBGN0028974, FBGN0028411, FBGN0031390, FBGN0022213, FBGN0001337, FBGN0033378, FBGN0033380, FBGN0038722, FBGN0020497, FBGN0034939, FBGN0028274, FBGN00262…	2045	72	7937	2.58745	4.89e-09	6.99e-11	3.04e-09
GOTERM_BP_FAT	GO:0051169~nuclear transport	48	1.3801	1.7e-12	FBGN0010602, FBGN0000618, FBGN0002736, FBGN0024921, FBGN0031456, FBGN0000611, FBGN0014189, FBGN0023542, FBGN0027338, FBGN0004864, FBGN0035900, FBGN0026207, FBGN0039004, FBGN0035110, FBGN0010660, FBGN0026170, FBGN0031145, FBGN0037894, FBGN0010441, FBGN0028974, FBGN0028411, FBGN0031390, FBGN0022213, FBGN0001337, FBGN0033378, FBGN0033380, FBGN0038722, FBGN0020497, FBGN0034939, FBGN0028274, FBGN00262…	2045	72	7937	2.58745	4.89e-09	6.99e-11	3.04e-09
GOTERM_BP_FAT	GO:0010629~negative regulation of gene expression	118	3.39275	1.91e-12	FBGN0039631, FBGN0013746, FBGN0029992, FBGN0033846, FBGN0038872, FBGN0024291, FBGN0002521, FBGN0003165, FBGN0011837, FBGN0024491, FBGN0032321, FBGN0041164, FBGN0023509, FBGN0003028, FBGN0001168, FBGN0020496, FBGN0003567, FBGN0000629, FBGN0023216, FBGN0022943, FBGN0022942, FBGN0000146, FBGN0036534, FBGN0010109, FBGN0010762, FBGN0005694, FBGN0005695, FBGN0010575, FBGN0039559, FBGN0003044, FBGN00030…	2045	256	7937	1.78898	5.5e-09	7.74e-11	3.42e-09
GOTERM_BP_FAT	GO:0051173~positive regulation of nitrogen compound metabolic process	68	1.95515	3e-12	FBGN0000618, FBGN0003023, FBGN0003687, FBGN0001276, FBGN0002521, FBGN0011836, FBGN0025716, FBGN0000139, FBGN0038805, FBGN0025355, FBGN0040273, FBGN0038046, FBGN0031820, FBGN0002552, FBGN0010282, FBGN0013799, FBGN0010280, FBGN0042085, FBGN0000233, FBGN0028974, FBGN0010287, FBGN0003028, FBGN0013753, FBGN0038578, FBGN0014018, FBGN0013717, FBGN0011766, FBGN0003607, FBGN0084688, FBGN0052296, FBGN00012…	2045	121	7937	2.18116	8.65e-09	1.2e-10	5.38e-09
GOTERM_BP_FAT	GO:0045935~positive regulation of nucleobase, nucleoside, nucleotide and nucleic acid metabolic process	68	1.95515	3e-12	FBGN0000618, FBGN0003023, FBGN0003687, FBGN0001276, FBGN0002521, FBGN0011836, FBGN0025716, FBGN0000139, FBGN0038805, FBGN0025355, FBGN0040273, FBGN0038046, FBGN0031820, FBGN0002552, FBGN0010282, FBGN0013799, FBGN0010280, FBGN0042085, FBGN0000233, FBGN0028974, FBGN0010287, FBGN0003028, FBGN0013753, FBGN0038578, FBGN0014018, FBGN0013717, FBGN0011766, FBGN0003607, FBGN0084688, FBGN0052296, FBGN00012…	2045	121	7937	2.18116	8.65e-09	1.2e-10	5.38e-09
GOTERM_BP_FAT	GO:0000819~sister chromatid segregation	36	1.03508	3.34e-12	FBGN0015218, FBGN0030500, FBGN0030268, FBGN0000404, FBGN0035766, FBGN0040232, FBGN0035627, FBGN0003732, FBGN0051658, FBGN0000405, FBGN0052438, FBGN0038300, FBGN0035725, FBGN0086697, FBGN0027889, FBGN0004643, FBGN0015391, FBGN0027783, FBGN0027259, FBGN0040477, FBGN0015270, FBGN0014127, FBGN0015271, FBGN0004379, FBGN0024227, FBGN0003701, FBGN0004103, FBGN0026401, FBGN0003268, FBGN0036059, FBGN00030…	2045	47	7937	2.97281	9.63e-09	1.32e-10	5.99e-09
GOTERM_MF_FAT	GO:0046872~metal ion binding	589	16.935	3.03e-12	FBGN0029503, FBGN0033948, FBGN0036546, FBGN0036545, FBGN0032691, FBGN0042205, FBGN0020224, FBGN0038301, FBGN0033451, FBGN0039175, FBGN0029911, FBGN0033459, FBGN0033458, FBGN0052767, FBGN0032597, FBGN0002044, FBGN0003028, FBGN0003575, FBGN0039169, FBGN0003567, FBGN0034425, FBGN0065035, FBGN0036537, FBGN0036534, FBGN0036538, FBGN0023171, FBGN0020412, FBGN0033162, FBGN0023518, FBGN0029798, FBGN00354…	2181	1718	7918	1.24466	3.75e-09	1.97e-10	4.92e-09
GOTERM_MF_FAT	GO:0003702~RNA polymerase II transcription factor activity	123	3.53652	3.6e-12	FBGN0001179, FBGN0000617, FBGN0022936, FBGN0001276, FBGN0000611, FBGN0011836, FBGN0032847, FBGN0013347, FBGN0034707, FBGN0032223, FBGN0010282, FBGN0010280, FBGN0000233, FBGN0010287, FBGN0003028, FBGN0038578, FBGN0035754, FBGN0023215, FBGN0039923, FBGN0010109, FBGN0015829, FBGN0051390, FBGN0005694, FBGN0004170, FBGN0031873, FBGN0030093, FBGN0015828, FBGN0002783, FBGN0004606, FBGN0027592, FBGN00027…	2181	257	7918	1.73753	4.44e-09	2.22e-10	5.83e-09
GOTERM_CC_FAT	GO:0016591~DNA-directed RNA polymerase II, holoenzyme	41	1.17884	7.14e-12	FBGN0001179, FBGN0000617, FBGN0024909, FBGN0003687, FBGN0022936, FBGN0033571, FBGN0032634, FBGN0011836, FBGN0011291, FBGN0011290, FBGN0032847, FBGN0040020, FBGN0026262, FBGN0013347, FBGN0003277, FBGN0004924, FBGN0010282, FBGN0026373, FBGN0010280, FBGN0010421, FBGN0010287, FBGN0051155, FBGN0037121, FBGN0037202, FBGN0010356, FBGN0028398, FBGN0010355, FBGN0011571, FBGN0026324, FBGN0039218, FBGN00048…	1314	56	4786	2.66669	3.99e-09	2.35e-10	1.04e-08
GOTERM_CC_FAT	GO:0000775~chromosome, centromeric region	38	1.09258	7.82e-12	FBGN0031696, FBGN0010602, FBGN0030500, FBGN0003598, FBGN0040232, FBGN0051658, FBGN0000405, FBGN0003124, FBGN0014269, FBGN0035725, FBGN0086697, FBGN0025355, FBGN0004643, FBGN0035640, FBGN0027259, FBGN0040477, FBGN0026170, FBGN0013263, FBGN0061476, FBGN0035153, FBGN0032105, FBGN0024227, FBGN0015754, FBGN0001086, FBGN0026257, FBGN0003607, FBGN0001108, FBGN0031549, FBGN0025457, FBGN0003268, FBGN00360…	1314	50	4786	2.76816	4.37e-09	2.43e-10	1.14e-08
GOTERM_BP_FAT	GO:0031497~chromatin assembly	30	0.862565	8.17e-12	FBGN0025355, FBGN0053864, FBGN0053863, FBGN0053866, FBGN0053865, FBGN0053860, FBGN0053862, FBGN0053861, FBGN0053868, FBGN0053867, FBGN0053869, FBGN0034975, FBGN0058182, FBGN0061209, FBGN0029094, FBGN0016685, FBGN0053877, FBGN0053876, FBGN0053875, FBGN0053874, FBGN0014879, FBGN0053873, FBGN0053872, FBGN0053871, FBGN0053870, FBGN0053879, FBGN0053878, FBGN0001197, FBGN0053804, FBGN0053803, FBGN00538…	2045	36	7937	3.23431	2.35e-08	3.18e-10	1.46e-08
GOTERM_MF_FAT	GO:0003682~chromatin binding	45	1.29385	6.81e-12	FBGN0028683, FBGN0000618, FBGN0020633, FBGN0035769, FBGN0003042, FBGN0024332, FBGN0002781, FBGN0032929, FBGN0002521, FBGN0017577, FBGN0014269, FBGN0026143, FBGN0023395, FBGN0004861, FBGN0025355, FBGN0015602, FBGN0034657, FBGN0027378, FBGN0085451, FBGN0033636, FBGN0030082, FBGN0034255, FBGN0015396, FBGN0010278, FBGN0002774, FBGN0044324, FBGN0032475, FBGN0004400, FBGN0011787, FBGN0003607, FBGN00143…	2181	64	7918	2.55266	8.41e-09	4.01e-10	1.1e-08
GOTERM_BP_FAT	GO:0051640~organelle localization	51	1.46636	1.45e-11	FBGN0026598, FBGN0040232, FBGN0003124, FBGN0000405, FBGN0026313, FBGN0023542, FBGN0021825, FBGN0040477, FBGN0086475, FBGN0034367, FBGN0019968, FBGN0040080, FBGN0011737, FBGN0033378, FBGN0035892, FBGN0000562, FBGN0000147, FBGN0000140, FBGN0036059, FBGN0000283, FBGN0031886, FBGN0034523, FBGN0001308, FBGN0000063, FBGN0030500, FBGN0000158, FBGN0003732, FBGN0051658, FBGN0031537, FBGN0035725, FBGN00137…	2045	82	7937	2.4139	4.19e-08	5.59e-10	2.61e-08
GOTERM_BP_FAT	GO:0051656~establishment of organelle localization	48	1.3801	1.49e-11	FBGN0000063, FBGN0001308, FBGN0026598, FBGN0030500, FBGN0000158, FBGN0040232, FBGN0003732, FBGN0051658, FBGN0003124, FBGN0000405, FBGN0026313, FBGN0023542, FBGN0031537, FBGN0035725, FBGN0013726, FBGN0027103, FBGN0086697, FBGN0016034, FBGN0038856, FBGN0040477, FBGN0033107, FBGN0027259, FBGN0086475, FBGN0034367, FBGN0004379, FBGN0019968, FBGN0040080, FBGN0033378, FBGN0001316, FBGN0029688, FBGN00358…	2045	75	7937	2.48395	4.3e-08	5.65e-10	2.67e-08
GOTERM_CC_FAT	GO:0005667~transcription factor complex	51	1.46636	4.09e-11	FBGN0015664, FBGN0000617, FBGN0001179, FBGN0038390, FBGN0024909, FBGN0003687, FBGN0022936, FBGN0000611, FBGN0011836, FBGN0032847, FBGN0013347, FBGN0010282, FBGN0010280, FBGN0010287, FBGN0037540, FBGN0037202, FBGN0013753, FBGN0011571, FBGN0011766, FBGN0026324, FBGN0011763, FBGN0033929, FBGN0015829, FBGN0038371, FBGN0031873, FBGN0015828, FBGN0031309, FBGN0011655, FBGN0024371, FBGN0011291, FBGN00112…	1314	80	4786	2.32197	2.29e-08	1.2e-09	5.98e-08
GOTERM_MF_FAT	GO:0016779~nucleotidyltransferase activity	56	1.61012	2.19e-11	FBGN0030855, FBGN0031657, FBGN0035644, FBGN0003277, FBGN0003278, FBGN0038344, FBGN0030431, FBGN0038601, FBGN0038903, FBGN0030687, FBGN0037141, FBGN0036775, FBGN0021995, FBGN0002891, FBGN0039218, FBGN0011762, FBGN0027903, FBGN0004855, FBGN0033160, FBGN0019938, FBGN0034029, FBGN0005696, FBGN0031631, FBGN0004463, FBGN0037554, FBGN0035766, FBGN0034035, FBGN0033571, FBGN0042092, FBGN0032634, FBGN00305…	2181	90	7918	2.25894	2.71e-08	1.23e-09	3.56e-08
GOTERM_CC_FAT	GO:0030532~small nuclear ribonucleoprotein complex	52	1.49511	6.49e-11	FBGN0031493, FBGN0036733, FBGN0031492, FBGN0005649, FBGN0036734, FBGN0039274, FBGN0033450, FBGN0032690, FBGN0004185, FBGN0015393, FBGN0004183, FBGN0038344, FBGN0003916, FBGN0036314, FBGN0023167, FBGN0004187, FBGN0004186, FBGN0033688, FBGN0031287, FBGN0035162, FBGN0029887, FBGN0011824, FBGN0005411, FBGN0014870, FBGN0002899, FBGN0000426, FBGN0017457, FBGN0053505, FBGN0039566, FBGN0036277, FBGN00158…	1314	83	4786	2.28193	3.63e-08	1.81e-09	9.49e-08
GOTERM_CC_FAT	GO:0016592~Srb-mediator complex	27	0.776308	7.81e-11	FBGN0003415, FBGN0024330, FBGN0027592, FBGN0036811, FBGN0001276, FBGN0040020, FBGN0034707, FBGN0036581, FBGN0035149, FBGN0038578, FBGN0034503, FBGN0038742, FBGN0035754, FBGN0026873, FBGN0004597, FBGN0035851, FBGN0039923, FBGN0038760, FBGN0013531, FBGN0051390, FBGN0015618, FBGN0040339, FBGN0034795, FBGN0037109, FBGN0001324, FBGN0035145, FBGN0036761	1314	31	4786	3.17234	4.37e-08	2.08e-09	1.14e-07
GOTERM_BP_FAT	GO:0033043~regulation of organelle organization	61	1.75388	5.77e-11	FBGN0031696, FBGN0002914, FBGN0024689, FBGN0025781, FBGN0002183, FBGN0000404, FBGN0028978, FBGN0024291, FBGN0031107, FBGN0003187, FBGN0053864, FBGN0053828, FBGN0033075, FBGN0035640, FBGN0053825, FBGN0039638, FBGN0053822, FBGN0032859, FBGN0011737, FBGN0010278, FBGN0001320, FBGN0002466, FBGN0011474, FBGN0023216, FBGN0003525, FBGN0003607, FBGN0031549, FBGN0025457, FBGN0011570, FBGN0003268, FBGN00345…	2045	109	7937	2.17203	1.66e-07	2.16e-09	1.03e-07
GOTERM_BP_FAT	GO:0010628~positive regulation of gene expression	64	1.84014	6.75e-11	FBGN0000618, FBGN0001276, FBGN0002521, FBGN0025716, FBGN0000139, FBGN0038805, FBGN0040273, FBGN0038046, FBGN0031820, FBGN0002552, FBGN0010282, FBGN0013799, FBGN0010280, FBGN0042085, FBGN0000233, FBGN0028974, FBGN0010287, FBGN0003028, FBGN0013753, FBGN0038578, FBGN0014018, FBGN0013717, FBGN0011766, FBGN0003607, FBGN0084688, FBGN0052296, FBGN0011763, FBGN0001222, FBGN0004795, FBGN0033166, FBGN00376…	2045	117	7937	2.12304	1.94e-07	2.49e-09	1.21e-07
GOTERM_MF_FAT	GO:0043169~cation binding	595	17.1075	6.65e-11	FBGN0029503, FBGN0033948, FBGN0036546, FBGN0036545, FBGN0032691, FBGN0042205, FBGN0020224, FBGN0038301, FBGN0033451, FBGN0039175, FBGN0029911, FBGN0033459, FBGN0033458, FBGN0052767, FBGN0032597, FBGN0002044, FBGN0003028, FBGN0003575, FBGN0039169, FBGN0003567, FBGN0034425, FBGN0065035, FBGN0036537, FBGN0036534, FBGN0036538, FBGN0023171, FBGN0020412, FBGN0033162, FBGN0023518, FBGN0029798, FBGN00354…	2181	1764	7918	1.22455	8.22e-08	3.57e-09	1.08e-07
GOTERM_CC_FAT	GO:0016585~chromatin remodeling complex	30	0.862565	1.41e-10	FBGN0000042, FBGN0002521, FBGN0025716, FBGN0024491, FBGN0053909, FBGN0053827, FBGN0053863, FBGN0053866, FBGN0053860, FBGN0053824, FBGN0053821, FBGN0042085, FBGN0053867, FBGN0053869, FBGN0016687, FBGN0029094, FBGN0053877, FBGN0053905, FBGN0053875, FBGN0053839, FBGN0053907, FBGN0053873, FBGN0053836, FBGN0027950, FBGN0027951, FBGN0086613, FBGN0053901, FBGN0053871, FBGN0053903, FBGN0053833, FBGN00538…	1314	37	4786	2.95323	7.88e-08	3.58e-09	2.06e-07
GOTERM_CC_FAT	GO:0005730~nucleolus	69	1.9839	1.73e-10	FBGN0038585, FBGN0032988, FBGN0003330, FBGN0029148, FBGN0031657, FBGN0037489, FBGN0004861, FBGN0015393, FBGN0030063, FBGN0027334, FBGN0003278, FBGN0038046, FBGN0031868, FBGN0030720, FBGN0038903, FBGN0028473, FBGN0032298, FBGN0015396, FBGN0010278, FBGN0004556, FBGN0037200, FBGN0033379, FBGN0039828, FBGN0011824, FBGN0025140, FBGN0016685, FBGN0033507, FBGN0086659, FBGN0019938, FBGN0038473, FBGN00297…	1314	126	4786	1.9946	9.68e-08	4.21e-09	2.53e-07
GOTERM_BP_FAT	GO:0045941~positive regulation of transcription	63	1.81139	1.44e-10	FBGN0000618, FBGN0001276, FBGN0002521, FBGN0025716, FBGN0000139, FBGN0038805, FBGN0040273, FBGN0038046, FBGN0031820, FBGN0002552, FBGN0010282, FBGN0013799, FBGN0010280, FBGN0042085, FBGN0000233, FBGN0028974, FBGN0010287, FBGN0003028, FBGN0013753, FBGN0038578, FBGN0014018, FBGN0013717, FBGN0011766, FBGN0003607, FBGN0084688, FBGN0052296, FBGN0001222, FBGN0004795, FBGN0033166, FBGN0037657, FBGN00204…	2045	116	7937	2.10788	4.16e-07	5.26e-09	2.59e-07
GOTERM_BP_FAT	GO:0008104~protein localization	158	4.54284	1.47e-10	FBGN0010602, FBGN0000042, FBGN0035947, FBGN0024833, FBGN0000611, FBGN0027338, FBGN0026207, FBGN0027335, FBGN0041164, FBGN0027605, FBGN0031145, FBGN0000810, FBGN0031090, FBGN0029789, FBGN0086475, FBGN0010380, FBGN0034367, FBGN0035892, FBGN0020497, FBGN0024227, FBGN0028274, FBGN0086711, FBGN0033379, FBGN0013756, FBGN0023216, FBGN0000147, FBGN0000146, FBGN0052113, FBGN0031549, FBGN0015925, FBGN00112…	2045	392	7937	1.56435	4.23e-07	5.28e-09	2.63e-07
GOTERM_BP_FAT	GO:0006418~tRNA aminoacylation for protein translation	34	0.977573	1.93e-10	FBGN0039153, FBGN0037526, FBGN0010803, FBGN0039175, FBGN0036569, FBGN0086443, FBGN0027094, FBGN0027093, FBGN0027091, FBGN0029664, FBGN0030007, FBGN0030660, FBGN0053123, FBGN0021750, FBGN0034177, FBGN0031497, FBGN0051133, FBGN0027079, FBGN0037924, FBGN0051739, FBGN0034401, FBGN0027090, FBGN0027081, FBGN0027080, FBGN0027083, FBGN0027082, FBGN0027085, FBGN0027084, FBGN0027087, FBGN0027086, FBGN00366…	2045	47	7937	2.80766	5.55e-07	6.77e-09	3.45e-07
GOTERM_BP_FAT	GO:0043039~tRNA aminoacylation	34	0.977573	1.93e-10	FBGN0039153, FBGN0037526, FBGN0010803, FBGN0039175, FBGN0036569, FBGN0086443, FBGN0027094, FBGN0027093, FBGN0027091, FBGN0029664, FBGN0030007, FBGN0030660, FBGN0053123, FBGN0021750, FBGN0034177, FBGN0031497, FBGN0051133, FBGN0027079, FBGN0037924, FBGN0051739, FBGN0034401, FBGN0027090, FBGN0027081, FBGN0027080, FBGN0027083, FBGN0027082, FBGN0027085, FBGN0027084, FBGN0027087, FBGN0027086, FBGN00366…	2045	47	7937	2.80766	5.55e-07	6.77e-09	3.45e-07
GOTERM_BP_FAT	GO:0006334~nucleosome assembly	25	0.718804	1.91e-10	FBGN0053864, FBGN0053863, FBGN0053866, FBGN0053865, FBGN0053860, FBGN0053862, FBGN0053861, FBGN0053868, FBGN0053867, FBGN0053869, FBGN0034975, FBGN0058182, FBGN0061209, FBGN0029094, FBGN0053877, FBGN0053876, FBGN0053875, FBGN0053874, FBGN0014879, FBGN0053873, FBGN0053872, FBGN0053871, FBGN0053870, FBGN0053879, FBGN0053878, FBGN0001197, FBGN0053804, FBGN0053803, FBGN0053801, FBGN0053808, FBGN00538…	2045	29	7937	3.34584	5.5e-07	6.79e-09	3.42e-07
GOTERM_BP_FAT	GO:0010564~regulation of cell cycle process	50	1.43761	2.18e-10	FBGN0002914, FBGN0031696, FBGN0025781, FBGN0024689, FBGN0003023, FBGN0000404, FBGN0028978, FBGN0031399, FBGN0026143, FBGN0039403, FBGN0031107, FBGN0025355, FBGN0035640, FBGN0032698, FBGN0039638, FBGN0010382, FBGN0011737, FBGN0001320, FBGN0003525, FBGN0031549, FBGN0025457, FBGN0034569, FBGN0003268, FBGN0033740, FBGN0041171, FBGN0035294, FBGN0004367, FBGN0029970, FBGN0000063, FBGN0025637, FBGN00175…	2045	84	7937	2.31022	6.28e-07	7.56e-09	3.91e-07
GOTERM_BP_FAT	GO:0044265~cellular macromolecule catabolic process	102	2.93272	2.32e-10	FBGN0038608, FBGN0029996, FBGN0010602, FBGN0011327, FBGN0029992, FBGN0036735, FBGN0040230, FBGN0034989, FBGN0003165, FBGN0024732, FBGN0041164, FBGN0031868, FBGN0039025, FBGN0028476, FBGN0029006, FBGN0010406, FBGN0032296, FBGN0031896, FBGN0035953, FBGN0002791, FBGN0029512, FBGN0026751, FBGN0029113, FBGN0030863, FBGN0036534, FBGN0030969, FBGN0028467, FBGN0039214, FBGN0023211, FBGN0041171, FBGN00235…	2045	225	7937	1.75947	6.69e-07	7.96e-09	4.16e-07
GOTERM_BP_FAT	GO:0043414~biopolymer methylation	32	0.920069	2.36e-10	FBGN0046214, FBGN0025639, FBGN0086908, FBGN0032016, FBGN0039139, FBGN0026079, FBGN0038306, FBGN0036336, FBGN0030720, FBGN0034722, FBGN0039407, FBGN0003862, FBGN0038737, FBGN0028707, FBGN0028953, FBGN0033686, FBGN0037770, FBGN0000629, FBGN0052133, FBGN0011474, FBGN0003607, FBGN0000588, FBGN0015925, FBGN0020887, FBGN0023518, FBGN0034817, FBGN0038471, FBGN0015805, FBGN0037778, FBGN0005386, FBGN00378…	2045	43	7937	2.88832	6.81e-07	8.01e-09	4.24e-07
GOTERM_MF_FAT	GO:0043167~ion binding	595	17.1075	1.62e-10	FBGN0029503, FBGN0033948, FBGN0036546, FBGN0036545, FBGN0032691, FBGN0042205, FBGN0020224, FBGN0038301, FBGN0033451, FBGN0039175, FBGN0029911, FBGN0033459, FBGN0033458, FBGN0052767, FBGN0032597, FBGN0002044, FBGN0003028, FBGN0003575, FBGN0039169, FBGN0003567, FBGN0034425, FBGN0065035, FBGN0036537, FBGN0036534, FBGN0036538, FBGN0023171, FBGN0020412, FBGN0033162, FBGN0023518, FBGN0029798, FBGN00354…	2181	1772	7918	1.21903	2.01e-07	8.36e-09	2.64e-07
GOTERM_CC_FAT	GO:0000428~DNA-directed RNA polymerase complex	24	0.690052	5.52e-10	FBGN0030687, FBGN0037121, FBGN0032988, FBGN0003687, FBGN0036775, FBGN0033571, FBGN0032634, FBGN0086447, FBGN0031657, FBGN0039218, FBGN0036188, FBGN0003277, FBGN0004855, FBGN0038951, FBGN0003278, FBGN0038057, FBGN0019938, FBGN0004924, FBGN0037574, FBGN0038903, FBGN0026373, FBGN0061362, FBGN0004463, FBGN0051155	1314	27	4786	3.23761	3.09e-07	1.29e-08	8.08e-07
GOTERM_CC_FAT	GO:0055029~nuclear DNA-directed RNA polymerase complex	24	0.690052	5.52e-10	FBGN0030687, FBGN0037121, FBGN0032988, FBGN0003687, FBGN0036775, FBGN0033571, FBGN0032634, FBGN0086447, FBGN0031657, FBGN0039218, FBGN0036188, FBGN0003277, FBGN0004855, FBGN0038951, FBGN0003278, FBGN0038057, FBGN0019938, FBGN0004924, FBGN0037574, FBGN0038903, FBGN0026373, FBGN0061362, FBGN0004463, FBGN0051155	1314	27	4786	3.23761	3.09e-07	1.29e-08	8.08e-07
GOTERM_CC_FAT	GO:0030880~RNA polymerase complex	24	0.690052	5.52e-10	FBGN0030687, FBGN0037121, FBGN0032988, FBGN0003687, FBGN0036775, FBGN0033571, FBGN0032634, FBGN0086447, FBGN0031657, FBGN0039218, FBGN0036188, FBGN0003277, FBGN0004855, FBGN0038951, FBGN0003278, FBGN0038057, FBGN0019938, FBGN0004924, FBGN0037574, FBGN0038903, FBGN0026373, FBGN0061362, FBGN0004463, FBGN0051155	1314	27	4786	3.23761	3.09e-07	1.29e-08	8.08e-07
GOTERM_BP_FAT	GO:0043038~amino acid activation	34	0.977573	4.65e-10	FBGN0039153, FBGN0037526, FBGN0010803, FBGN0039175, FBGN0036569, FBGN0086443, FBGN0027094, FBGN0027093, FBGN0027091, FBGN0029664, FBGN0030007, FBGN0030660, FBGN0053123, FBGN0021750, FBGN0034177, FBGN0031497, FBGN0051133, FBGN0027079, FBGN0037924, FBGN0051739, FBGN0034401, FBGN0027090, FBGN0027081, FBGN0027080, FBGN0027083, FBGN0027082, FBGN0027085, FBGN0027084, FBGN0027087, FBGN0027086, FBGN00366…	2045	48	7937	2.74916	1.34e-06	1.56e-08	8.33e-07
GOTERM_CC_FAT	GO:0000776~kinetochore	25	0.718804	7.48e-10	FBGN0010602, FBGN0031696, FBGN0030500, FBGN0040232, FBGN0051658, FBGN0003124, FBGN0035725, FBGN0086697, FBGN0004643, FBGN0040477, FBGN0027259, FBGN0035640, FBGN0026170, FBGN0061476, FBGN0015754, FBGN0024227, FBGN0001086, FBGN0031549, FBGN0001108, FBGN0025457, FBGN0003268, FBGN0036059, FBGN0038478, FBGN0031886, FBGN0034523	1314	29	4786	3.13993	4.18e-07	1.67e-08	1.09e-06
GOTERM_MF_FAT	GO:0016455~RNA polymerase II transcription mediator activity	27	0.776308	3.57e-10	FBGN0003415, FBGN0024330, FBGN0027592, FBGN0036811, FBGN0001276, FBGN0040020, FBGN0034707, FBGN0036581, FBGN0035149, FBGN0038578, FBGN0034503, FBGN0038742, FBGN0035754, FBGN0026873, FBGN0004597, FBGN0035851, FBGN0039923, FBGN0038760, FBGN0013531, FBGN0051390, FBGN0015618, FBGN0040339, FBGN0034795, FBGN0037109, FBGN0001324, FBGN0035145, FBGN0036761	2181	32	7918	3.06319	4.41e-07	1.76e-08	5.79e-07
GOTERM_BP_FAT	GO:0006338~chromatin remodeling	33	0.948821	5.33e-10	FBGN0002783, FBGN0010520, FBGN0027620, FBGN0002521, FBGN0030877, FBGN0000139, FBGN0025355, FBGN0032321, FBGN0020306, FBGN0040022, FBGN0011715, FBGN0027378, FBGN0003862, FBGN0005624, FBGN0033636, FBGN0053554, FBGN0043002, FBGN0000541, FBGN0016687, FBGN0028734, FBGN0003607, FBGN0002887, FBGN0022786, FBGN0000588, FBGN0086613, FBGN0037555, FBGN0011604, FBGN0026427, FBGN0026080, FBGN0035405, FBGN00318…	2045	46	7937	2.78432	1.54e-06	1.77e-08	9.56e-07
GOTERM_MF_FAT	GO:0004518~nuclease activity	56	1.61012	4.13e-10	FBGN0038608, FBGN0039544, FBGN0015621, FBGN0032907, FBGN0039115, FBGN0020261, FBGN0031868, FBGN0033615, FBGN0010406, FBGN0031252, FBGN0029789, FBGN0015553, FBGN0034879, FBGN0026722, FBGN0034065, FBGN0000562, FBGN0036266, FBGN0039260, FBGN0025832, FBGN0023171, FBGN0028426, FBGN0033549, FBGN0004584, FBGN0011207, FBGN0032346, FBGN0036405, FBGN0032924, FBGN0035111, FBGN0027864, FBGN0028434, FBGN00307…	2181	95	7918	2.14005	5.11e-07	1.97e-08	6.71e-07
GOTERM_MF_FAT	GO:0008094~DNA-dependent ATPase activity	29	0.833813	4.8e-10	FBGN0028700, FBGN0001179, FBGN0030871, FBGN0041627, FBGN0023395, FBGN0011774, FBGN0031655, FBGN0020306, FBGN0040290, FBGN0032244, FBGN0003479, FBGN0030931, FBGN0010421, FBGN0027375, FBGN0035918, FBGN0002901, FBGN0003480, FBGN0002906, FBGN0003482, FBGN0030170, FBGN0032157, FBGN0002542, FBGN0004913, FBGN0026876, FBGN0002989, FBGN0029798, FBGN0033389, FBGN0011604, FBGN0000212	2181	36	7918	2.92452	5.93e-07	2.2e-08	7.79e-07
GOTERM_BP_FAT	GO:0032268~regulation of cellular protein metabolic process	67	1.92639	6.73e-10	FBGN0015218, FBGN0003741, FBGN0026598, FBGN0024291, FBGN0003165, FBGN0031044, FBGN0053864, FBGN0053828, FBGN0041164, FBGN0034654, FBGN0010300, FBGN0000810, FBGN0053825, FBGN0010303, FBGN0033935, FBGN0033712, FBGN0053822, FBGN0010382, FBGN0027053, FBGN0034098, FBGN0027054, FBGN0040227, FBGN0015075, FBGN0027052, FBGN0011666, FBGN0037249, FBGN0011474, FBGN0029840, FBGN0023216, FBGN0000146, FBGN00036…	2045	130	7937	2.0003	1.94e-06	2.2e-08	1.21e-06
GOTERM_CC_FAT	GO:0005643~nuclear pore	33	0.948821	1.15e-09	FBGN0000618, FBGN0027537, FBGN0031456, FBGN0024921, FBGN0027868, FBGN0033247, FBGN0027338, FBGN0034118, FBGN0026207, FBGN0038274, FBGN0039004, FBGN0039302, FBGN0010660, FBGN0027603, FBGN0037894, FBGN0028974, FBGN0022213, FBGN0001337, FBGN0038722, FBGN0020497, FBGN0026252, FBGN0039120, FBGN0013756, FBGN0039125, FBGN0033316, FBGN0031051, FBGN0024889, FBGN0033264, FBGN0061200, FBGN0053139, FBGN00056…	1314	45	4786	2.67103	6.42e-07	2.47e-08	1.68e-06
GOTERM_BP_FAT	GO:0048477~oogenesis	201	5.77918	1.14e-09	FBGN0013746, FBGN0003023, FBGN0033846, FBGN0003165, FBGN0020224, FBGN0003187, FBGN0010501, FBGN0004811, FBGN0001079, FBGN0041164, FBGN0010300, FBGN0000810, FBGN0010303, FBGN0023509, FBGN0025865, FBGN0003028, FBGN0020412, FBGN0005695, FBGN0004177, FBGN0001308, FBGN0022959, FBGN0001301, FBGN0004959, FBGN0003459, FBGN0041188, FBGN0031537, FBGN0004956, FBGN0020306, FBGN0015602, FBGN0003978, FBGN00004…	2045	539	7937	1.44734	3.28e-06	3.68e-08	2.04e-06
GOTERM_MF_FAT	GO:0043566~structure-specific DNA binding	26	0.747556	1.06e-09	FBGN0040467, FBGN0000618, FBGN0011659, FBGN0035769, FBGN0003732, FBGN0002521, FBGN0015602, FBGN0034728, FBGN0043002, FBGN0037540, FBGN0004401, FBGN0010278, FBGN0010438, FBGN0000412, FBGN0015299, FBGN0036486, FBGN0015546, FBGN0002906, FBGN0002887, FBGN0032154, FBGN0004838, FBGN0010173, FBGN0038371, FBGN0001978, FBGN0011481, FBGN0011660, FBGN0000520	2181	31	7918	3.04489	1.32e-06	4.7e-08	1.73e-06
GOTERM_BP_FAT	GO:0010558~negative regulation of macromolecule biosynthetic process	107	3.07648	1.48e-09	FBGN0003741, FBGN0039631, FBGN0013746, FBGN0033846, FBGN0038872, FBGN0024291, FBGN0002521, FBGN0003165, FBGN0024491, FBGN0025355, FBGN0041164, FBGN0000810, FBGN0032698, FBGN0023509, FBGN0034098, FBGN0003028, FBGN0001168, FBGN0020496, FBGN0003567, FBGN0000629, FBGN0023216, FBGN0000146, FBGN0010109, FBGN0010762, FBGN0005694, FBGN0005695, FBGN0010575, FBGN0035827, FBGN0003044, FBGN0003042, FBGN00243…	2045	246	7937	1.68815	4.27e-06	4.74e-08	2.66e-06
GOTERM_BP_FAT	GO:0051254~positive regulation of RNA metabolic process	51	1.46636	1.51e-09	FBGN0000618, FBGN0003687, FBGN0001276, FBGN0002521, FBGN0011836, FBGN0025716, FBGN0038805, FBGN0000139, FBGN0040273, FBGN0038046, FBGN0031820, FBGN0002552, FBGN0013799, FBGN0010280, FBGN0042085, FBGN0028974, FBGN0000233, FBGN0010287, FBGN0003028, FBGN0013753, FBGN0038578, FBGN0014018, FBGN0013717, FBGN0003607, FBGN0052296, FBGN0001222, FBGN0020412, FBGN0030093, FBGN0002783, FBGN0028683, FBGN00105…	2045	90	7937	2.19933	4.34e-06	4.77e-08	2.7e-06
GOTERM_CC_FAT	GO:0005819~spindle	43	1.23634	2.6e-09	FBGN0036814, FBGN0026433, FBGN0001612, FBGN0030268, FBGN0026432, FBGN0026431, FBGN0033845, FBGN0026430, FBGN0014029, FBGN0003124, FBGN0000405, FBGN0025637, FBGN0027948, FBGN0011692, FBGN0004643, FBGN0035640, FBGN0002873, FBGN0039638, FBGN0032105, FBGN0002645, FBGN0026378, FBGN0030241, FBGN0019968, FBGN0004378, FBGN0044324, FBGN0024227, FBGN0010097, FBGN0015754, FBGN0002924, FBGN0001086, FBGN00258…	1314	68	4786	2.30323	1.45e-06	5.19e-08	3.8e-06
GOTERM_CC_FAT	GO:0046930~pore complex	34	0.977573	2.53e-09	FBGN0000618, FBGN0027537, FBGN0031456, FBGN0024921, FBGN0027868, FBGN0033247, FBGN0027338, FBGN0034118, FBGN0026207, FBGN0038274, FBGN0039004, FBGN0039302, FBGN0010660, FBGN0027603, FBGN0037894, FBGN0028974, FBGN0022213, FBGN0001337, FBGN0038722, FBGN0020497, FBGN0026252, FBGN0039120, FBGN0013756, FBGN0039125, FBGN0033316, FBGN0031051, FBGN0024889, FBGN0033264, FBGN0061200, FBGN0053139, FBGN00056…	1314	48	4786	2.57997	1.41e-06	5.23e-08	3.7e-06
GOTERM_CC_FAT	GO:0000790~nuclear chromatin	28	0.80506	3.5e-09	FBGN0003042, FBGN0035766, FBGN0000042, FBGN0002521, FBGN0030877, FBGN0024491, FBGN0025355, FBGN0015602, FBGN0040477, FBGN0032698, FBGN0005624, FBGN0028707, FBGN0000629, FBGN0038128, FBGN0000581, FBGN0003607, FBGN0022764, FBGN0000588, FBGN0004856, FBGN0020887, FBGN0086613, FBGN0020412, FBGN0015805, FBGN0004050, FBGN0026427, FBGN0004362, FBGN0000520, FBGN0010247	1314	36	4786	2.83291	1.96e-06	6.75e-08	5.12e-06
GOTERM_BP_FAT	GO:0007292~female gamete generation	202	5.80794	2.2e-09	FBGN0013746, FBGN0003023, FBGN0033846, FBGN0003165, FBGN0020224, FBGN0003187, FBGN0010501, FBGN0004811, FBGN0001079, FBGN0041164, FBGN0010300, FBGN0000810, FBGN0010303, FBGN0023509, FBGN0025865, FBGN0003028, FBGN0020412, FBGN0005695, FBGN0004177, FBGN0001308, FBGN0022959, FBGN0001301, FBGN0004959, FBGN0003459, FBGN0041188, FBGN0031537, FBGN0004956, FBGN0020306, FBGN0015602, FBGN0003978, FBGN00004…	2045	546	7937	1.43589	6.33e-06	6.88e-08	3.94e-06
GOTERM_BP_FAT	GO:0009890~negative regulation of biosynthetic process	107	3.07648	3.36e-09	FBGN0003741, FBGN0039631, FBGN0013746, FBGN0033846, FBGN0038872, FBGN0024291, FBGN0002521, FBGN0003165, FBGN0024491, FBGN0025355, FBGN0041164, FBGN0000810, FBGN0032698, FBGN0023509, FBGN0034098, FBGN0003028, FBGN0001168, FBGN0020496, FBGN0003567, FBGN0000629, FBGN0023216, FBGN0000146, FBGN0010109, FBGN0010762, FBGN0005694, FBGN0005695, FBGN0010575, FBGN0035827, FBGN0003044, FBGN0003042, FBGN00243…	2045	249	7937	1.66781	9.68e-06	1.04e-07	6.02e-06
GOTERM_BP_FAT	GO:0031327~negative regulation of cellular biosynthetic process	107	3.07648	3.36e-09	FBGN0003741, FBGN0039631, FBGN0013746, FBGN0033846, FBGN0038872, FBGN0024291, FBGN0002521, FBGN0003165, FBGN0024491, FBGN0025355, FBGN0041164, FBGN0000810, FBGN0032698, FBGN0023509, FBGN0034098, FBGN0003028, FBGN0001168, FBGN0020496, FBGN0003567, FBGN0000629, FBGN0023216, FBGN0000146, FBGN0010109, FBGN0010762, FBGN0005694, FBGN0005695, FBGN0010575, FBGN0035827, FBGN0003044, FBGN0003042, FBGN00243…	2045	249	7937	1.66781	9.68e-06	1.04e-07	6.02e-06
GOTERM_BP_FAT	GO:0032259~methylation	35	1.00633	4.14e-09	FBGN0046214, FBGN0025639, FBGN0086908, FBGN0032016, FBGN0039139, FBGN0026079, FBGN0038306, FBGN0036336, FBGN0037250, FBGN0030720, FBGN0034722, FBGN0039407, FBGN0003862, FBGN0038737, FBGN0028707, FBGN0028953, FBGN0033686, FBGN0037770, FBGN0000629, FBGN0052133, FBGN0033994, FBGN0011474, FBGN0003607, FBGN0000588, FBGN0015925, FBGN0020887, FBGN0026309, FBGN0023518, FBGN0034817, FBGN0038471, FBGN00158…	2045	53	7937	2.56304	1.19e-05	1.27e-07	7.43e-06
GOTERM_MF_FAT	GO:0004812~aminoacyl-tRNA ligase activity	34	0.977573	3.03e-09	FBGN0037526, FBGN0010803, FBGN0039175, FBGN0036569, FBGN0086443, FBGN0027094, FBGN0027093, FBGN0027091, FBGN0029664, FBGN0030007, FBGN0030660, FBGN0053123, FBGN0021750, FBGN0034177, FBGN0031497, FBGN0051133, FBGN0027079, FBGN0037924, FBGN0051739, FBGN0034401, FBGN0027090, FBGN0027081, FBGN0027080, FBGN0027083, FBGN0027082, FBGN0027085, FBGN0027084, FBGN0027087, FBGN0027086, FBGN0033351, FBGN00366…	2181	48	7918	2.57157	3.74e-06	1.29e-07	4.91e-06
GOTERM_MF_FAT	GO:0016876~ligase activity, forming aminoacyl-tRNA and related compounds	34	0.977573	3.03e-09	FBGN0037526, FBGN0010803, FBGN0039175, FBGN0036569, FBGN0086443, FBGN0027094, FBGN0027093, FBGN0027091, FBGN0029664, FBGN0030007, FBGN0030660, FBGN0053123, FBGN0021750, FBGN0034177, FBGN0031497, FBGN0051133, FBGN0027079, FBGN0037924, FBGN0051739, FBGN0034401, FBGN0027090, FBGN0027081, FBGN0027080, FBGN0027083, FBGN0027082, FBGN0027085, FBGN0027084, FBGN0027087, FBGN0027086, FBGN0033351, FBGN00366…	2181	48	7918	2.57157	3.74e-06	1.29e-07	4.91e-06
GOTERM_MF_FAT	GO:0016875~ligase activity, forming carbon-oxygen bonds	34	0.977573	3.03e-09	FBGN0037526, FBGN0010803, FBGN0039175, FBGN0036569, FBGN0086443, FBGN0027094, FBGN0027093, FBGN0027091, FBGN0029664, FBGN0030007, FBGN0030660, FBGN0053123, FBGN0021750, FBGN0034177, FBGN0031497, FBGN0051133, FBGN0027079, FBGN0037924, FBGN0051739, FBGN0034401, FBGN0027090, FBGN0027081, FBGN0027080, FBGN0027083, FBGN0027082, FBGN0027085, FBGN0027084, FBGN0027087, FBGN0027086, FBGN0033351, FBGN00366…	2181	48	7918	2.57157	3.74e-06	1.29e-07	4.91e-06
GOTERM_MF_FAT	GO:0034062~RNA polymerase activity	26	0.747556	3.59e-09	FBGN0033571, FBGN0042092, FBGN0032634, FBGN0086447, FBGN0031657, FBGN0003277, FBGN0003278, FBGN0038951, FBGN0038601, FBGN0038903, FBGN0026373, FBGN0051155, FBGN0030687, FBGN0037121, FBGN0036775, FBGN0039218, FBGN0011762, FBGN0036188, FBGN0013531, FBGN0004855, FBGN0038057, FBGN0019938, FBGN0037574, FBGN0061362, FBGN0004463, FBGN0028402	2181	32	7918	2.94974	4.44e-06	1.48e-07	5.83e-06
GOTERM_MF_FAT	GO:0003899~DNA-directed RNA polymerase activity	26	0.747556	3.59e-09	FBGN0033571, FBGN0042092, FBGN0032634, FBGN0086447, FBGN0031657, FBGN0003277, FBGN0003278, FBGN0038951, FBGN0038601, FBGN0038903, FBGN0026373, FBGN0051155, FBGN0030687, FBGN0037121, FBGN0036775, FBGN0039218, FBGN0011762, FBGN0036188, FBGN0013531, FBGN0004855, FBGN0038057, FBGN0019938, FBGN0037574, FBGN0061362, FBGN0004463, FBGN0028402	2181	32	7918	2.94974	4.44e-06	1.48e-07	5.83e-06
GOTERM_MF_FAT	GO:0003678~DNA helicase activity	30	0.862565	3.99e-09	FBGN0001179, FBGN0020633, FBGN0041627, FBGN0024332, FBGN0017577, FBGN0026143, FBGN0039403, FBGN0023395, FBGN0011774, FBGN0035194, FBGN0031655, FBGN0041164, FBGN0040290, FBGN0010421, FBGN0027375, FBGN0030196, FBGN0002901, FBGN0002906, FBGN0030170, FBGN0032154, FBGN0025815, FBGN0032157, FBGN0014861, FBGN0086613, FBGN0026876, FBGN0002989, FBGN0029798, FBGN0039338, FBGN0011604, FBGN0015929	2181	40	7918	2.72283	4.94e-06	1.59e-07	6.48e-06
GOTERM_CC_FAT	GO:0005813~centrosome	35	1.00633	1.07e-08	FBGN0029970, FBGN0026433, FBGN0001612, FBGN0030268, FBGN0026432, FBGN0026431, FBGN0026430, FBGN0003124, FBGN0025637, FBGN0039731, FBGN0001233, FBGN0027948, FBGN0011692, FBGN0032030, FBGN0002873, FBGN0010342, FBGN0026371, FBGN0011020, FBGN0040207, FBGN0040208, FBGN0027513, FBGN0044324, FBGN0010097, FBGN0015754, FBGN0039141, FBGN0001086, FBGN0013732, FBGN0000147, FBGN0001108, FBGN0010313, FBGN00360…	1314	52	4786	2.45156	5.98e-06	1.99e-07	1.57e-05
GOTERM_BP_FAT	GO:0045893~positive regulation of transcription, DNA-dependent	49	1.40886	7.24e-09	FBGN0000618, FBGN0001276, FBGN0002521, FBGN0025716, FBGN0038805, FBGN0000139, FBGN0040273, FBGN0038046, FBGN0031820, FBGN0002552, FBGN0013799, FBGN0042085, FBGN0010280, FBGN0028974, FBGN0000233, FBGN0010287, FBGN0003028, FBGN0013753, FBGN0014018, FBGN0013717, FBGN0038578, FBGN0003607, FBGN0001222, FBGN0052296, FBGN0020412, FBGN0030093, FBGN0002783, FBGN0028683, FBGN0010520, FBGN0025463, FBGN00117…	2045	88	7937	2.16111	2.09e-05	2.17e-07	1.3e-05
GOTERM_BP_FAT	GO:0006403~RNA localization	63	1.81139	7.19e-09	FBGN0000618, FBGN0030674, FBGN0031456, FBGN0035900, FBGN0026207, FBGN0001233, FBGN0027948, FBGN0003479, FBGN0000810, FBGN0028974, FBGN0028411, FBGN0031390, FBGN0033378, FBGN0086384, FBGN0020497, FBGN0034939, FBGN0032938, FBGN0036640, FBGN0000562, FBGN0002566, FBGN0039125, FBGN0000146, FBGN0036263, FBGN0003321, FBGN0037382, FBGN0003655, FBGN0015925, FBGN0003520, FBGN0002899, FBGN0004510, FBGN00013…	2045	125	7937	1.95611	2.07e-05	2.18e-07	1.29e-05
GOTERM_BP_FAT	GO:0030261~chromosome condensation	24	0.690052	7.34e-09	FBGN0015218, FBGN0024227, FBGN0004103, FBGN0003480, FBGN0003732, FBGN0000927, FBGN0011474, FBGN0017577, FBGN0025637, FBGN0032929, FBGN0026143, FBGN0003612, FBGN0015391, FBGN0027783, FBGN0014861, FBGN0002989, FBGN0004924, FBGN0004367, FBGN0002638, FBGN0015270, FBGN0026427, FBGN0014127, FBGN0015271, FBGN0039680	2045	30	7937	3.10494	2.12e-05	2.18e-07	1.32e-05
GOTERM_BP_FAT	GO:0006401~RNA catabolic process	24	0.690052	7.34e-09	FBGN0034918, FBGN0029992, FBGN0037707, FBGN0036735, FBGN0034921, FBGN0003165, FBGN0034923, FBGN0036239, FBGN0036534, FBGN0039846, FBGN0039260, FBGN0030049, FBGN0020261, FBGN0041164, FBGN0016070, FBGN0032340, FBGN0030354, FBGN0010406, FBGN0051992, FBGN0033352, FBGN0034187, FBGN0032296, FBGN0033376, FBGN0037372	2045	30	7937	3.10494	2.12e-05	2.18e-07	1.32e-05
GOTERM_MF_FAT	GO:0016563~transcription activator activity	53	1.52386	6.64e-09	FBGN0002914, FBGN0000618, FBGN0000617, FBGN0028387, FBGN0025716, FBGN0004666, FBGN0010282, FBGN0036581, FBGN0042085, FBGN0000233, FBGN0003028, FBGN0020496, FBGN0013753, FBGN0038578, FBGN0035754, FBGN0011766, FBGN0003607, FBGN0001222, FBGN0052296, FBGN0004795, FBGN0033166, FBGN0004170, FBGN0023518, FBGN0035121, FBGN0034970, FBGN0030093, FBGN0002783, FBGN0024330, FBGN0010520, FBGN0036811, FBGN00000…	2181	93	7918	2.06896	8.21e-06	2.56e-07	1.08e-05
KEGG_PATHWAY	dme03022:Basal transcription factors	24	0.690052	1.08e-08	FBGN0000617, FBGN0037202, FBGN0003687, FBGN0024909, FBGN0010356, FBGN0028398, FBGN0010355, FBGN0011836, FBGN0026324, FBGN0011291, FBGN0011290, FBGN0032847, FBGN0033929, FBGN0013347, FBGN0010417, FBGN0015829, FBGN0004915, FBGN0011289, FBGN0010282, FBGN0010280, FBGN0010421, FBGN0010287, FBGN0015828, FBGN0031309	611	28	2054	2.88146	1.11e-06	3.7e-07	1.2e-05
GOTERM_MF_FAT	GO:0008134~transcription factor binding	51	1.46636	1.05e-08	FBGN0013746, FBGN0001139, FBGN0003687, FBGN0001276, FBGN0028387, FBGN0025716, FBGN0024491, FBGN0034707, FBGN0036581, FBGN0042085, FBGN0000233, FBGN0010287, FBGN0020496, FBGN0013753, FBGN0038578, FBGN0035754, FBGN0022786, FBGN0037657, FBGN0024806, FBGN0023518, FBGN0039559, FBGN0035121, FBGN0034970, FBGN0030093, FBGN0030345, FBGN0001169, FBGN0030486, FBGN0002783, FBGN0013764, FBGN0024330, FBGN00368…	2181	89	7918	2.08037	1.29e-05	3.92e-07	1.7e-05
KEGG_PATHWAY	dme00970:Aminoacyl-tRNA biosynthesis	30	0.862565	7.84e-09	FBGN0037526, FBGN0010803, FBGN0039175, FBGN0036569, FBGN0086443, FBGN0027094, FBGN0027093, FBGN0027091, FBGN0030007, FBGN0053123, FBGN0021750, FBGN0034177, FBGN0031497, FBGN0051133, FBGN0027079, FBGN0051739, FBGN0034401, FBGN0027090, FBGN0027081, FBGN0027080, FBGN0027083, FBGN0027082, FBGN0027085, FBGN0027084, FBGN0027087, FBGN0027086, FBGN0036629, FBGN0027088, FBGN0005674, FBGN0028962	611	39	2054	2.58592	8.07e-07	4.04e-07	8.75e-06
GOTERM_BP_FAT	GO:0008283~cell proliferation	63	1.81139	1.56e-08	FBGN0002914, FBGN0010602, FBGN0026598, FBGN0000404, FBGN0003023, FBGN0021825, FBGN0004864, FBGN0022772, FBGN0010300, FBGN0043884, FBGN0000377, FBGN0035136, FBGN0010441, FBGN0022213, FBGN0003882, FBGN0040080, FBGN0034975, FBGN0034939, FBGN0036263, FBGN0003520, FBGN0015544, FBGN0034970, FBGN0002962, FBGN0000158, FBGN0002780, FBGN0011655, FBGN0040298, FBGN0011207, FBGN0003459, FBGN0025638, FBGN00113…	2045	127	7937	1.92531	4.51e-05	4.6e-07	2.8e-05
KEGG_PATHWAY	dme03030:DNA replication	27	0.776308	1.8e-08	FBGN0028700, FBGN0020633, FBGN0030871, FBGN0024332, FBGN0017577, FBGN0030507, FBGN0035644, FBGN0032906, FBGN0034726, FBGN0032244, FBGN0031252, FBGN0027559, FBGN0043002, FBGN0010438, FBGN0002887, FBGN0030170, FBGN0011762, FBGN0050105, FBGN0027903, FBGN0025815, FBGN0025832, FBGN0023171, FBGN0004913, FBGN0014861, FBGN0010173, FBGN0005696, FBGN0005655, FBGN0015929	611	34	2054	2.66959	1.86e-06	4.65e-07	2.01e-05
GOTERM_CC_FAT	GO:0000793~condensed chromosome	25	0.718804	2.69e-08	FBGN0010602, FBGN0031696, FBGN0040232, FBGN0002781, FBGN0028525, FBGN0003124, FBGN0052438, FBGN0086697, FBGN0004643, FBGN0015391, FBGN0027783, FBGN0040477, FBGN0051989, FBGN0026170, FBGN0061476, FBGN0014127, FBGN0022238, FBGN0034728, FBGN0015754, FBGN0000246, FBGN0003607, FBGN0003268, FBGN0026427, FBGN0039680, FBGN0020616	1314	32	4786	2.84556	1.51e-05	4.86e-07	3.94e-05
GOTERM_MF_FAT	GO:0032182~small conjugating protein binding	41	1.17884	1.69e-08	FBGN0015218, FBGN0001197, FBGN0030871, FBGN0030268, FBGN0003598, FBGN0002736, FBGN0003732, FBGN0000927, FBGN0002781, FBGN0003124, FBGN0002521, FBGN0003165, FBGN0014189, FBGN0000392, FBGN0001233, FBGN0036510, FBGN0027093, FBGN0016070, FBGN0010300, FBGN0003978, FBGN0000251, FBGN0000150, FBGN0004419, FBGN0022213, FBGN0020496, FBGN0033378, FBGN0020497, FBGN0004103, FBGN0001180, FBGN0016685, FBGN00175…	2181	66	7918	2.25528	2.09e-05	6.15e-07	2.75e-05
GOTERM_BP_FAT	GO:0051172~negative regulation of nitrogen compound metabolic process	96	2.76021	2.13e-08	FBGN0017430, FBGN0038608, FBGN0039631, FBGN0026598, FBGN0013746, FBGN0038390, FBGN0001139, FBGN0033846, FBGN0038872, FBGN0024291, FBGN0002521, FBGN0003330, FBGN0003165, FBGN0028387, FBGN0003334, FBGN0030899, FBGN0004861, FBGN0024491, FBGN0025355, FBGN0040273, FBGN0022772, FBGN0025825, FBGN0032698, FBGN0023509, FBGN0027378, FBGN0003028, FBGN0020496, FBGN0001320, FBGN0001168, FBGN0003567, FBGN00006…	2045	223	7937	1.67082	6.14e-05	6.2e-07	3.82e-05
GOTERM_BP_FAT	GO:0045934~negative regulation of nucleobase, nucleoside, nucleotide and nucleic acid metabolic process	96	2.76021	2.13e-08	FBGN0017430, FBGN0038608, FBGN0039631, FBGN0026598, FBGN0013746, FBGN0038390, FBGN0001139, FBGN0033846, FBGN0038872, FBGN0024291, FBGN0002521, FBGN0003330, FBGN0003165, FBGN0028387, FBGN0003334, FBGN0030899, FBGN0004861, FBGN0024491, FBGN0025355, FBGN0040273, FBGN0022772, FBGN0025825, FBGN0032698, FBGN0023509, FBGN0027378, FBGN0003028, FBGN0020496, FBGN0001320, FBGN0001168, FBGN0003567, FBGN00006…	2045	223	7937	1.67082	6.14e-05	6.2e-07	3.82e-05
GOTERM_BP_FAT	GO:0008356~asymmetric cell division	36	1.03508	2.5e-08	FBGN0000158, FBGN0011655, FBGN0011207, FBGN0040298, FBGN0003165, FBGN0000114, FBGN0004864, FBGN0004956, FBGN0003169, FBGN0002973, FBGN0010300, FBGN0000463, FBGN0003317, FBGN0011020, FBGN0002932, FBGN0010382, FBGN0040080, FBGN0051232, FBGN0004872, FBGN0015754, FBGN0011648, FBGN0011666, FBGN0028292, FBGN0004875, FBGN0001085, FBGN0015772, FBGN0001104, FBGN0028577, FBGN0000146, FBGN0000140, FBGN00048…	2045	58	7937	2.409	7.22e-05	7.22e-07	4.49e-05
GOTERM_BP_FAT	GO:0007143~female meiosis	38	1.09258	2.79e-08	FBGN0015218, FBGN0010602, FBGN0003124, FBGN0053909, FBGN0027948, FBGN0027889, FBGN0003479, FBGN0001133, FBGN0053867, FBGN0053869, FBGN0002924, FBGN0010431, FBGN0011826, FBGN0011761, FBGN0053877, FBGN0003326, FBGN0053905, FBGN0053875, FBGN0053907, FBGN0053873, FBGN0002899, FBGN0053901, FBGN0020412, FBGN0004655, FBGN0053871, FBGN0053903, FBGN0004367, FBGN0035120, FBGN0053879, FBGN0002962, FBGN00000…	2045	63	7937	2.34103	8.03e-05	7.95e-07	5e-05
GOTERM_BP_FAT	GO:0006310~DNA recombination	28	0.80506	3.37e-08	FBGN0028525, FBGN0017577, FBGN0050169, FBGN0030506, FBGN0011774, FBGN0040290, FBGN0016036, FBGN0003479, FBGN0031848, FBGN0028434, FBGN0030931, FBGN0015553, FBGN0037844, FBGN0040347, FBGN0034728, FBGN0027375, FBGN0002707, FBGN0002901, FBGN0040268, FBGN0003480, FBGN0000246, FBGN0002906, FBGN0003482, FBGN0002909, FBGN0038035, FBGN0002989, FBGN0033389, FBGN0004367	2045	40	7937	2.71682	9.7e-05	9.51e-07	6.04e-05
GOTERM_BP_FAT	GO:0048610~reproductive cellular process	183	5.26164	3.53e-08	FBGN0002914, FBGN0003023, FBGN0033846, FBGN0027538, FBGN0000042, FBGN0003165, FBGN0020224, FBGN0003169, FBGN0010501, FBGN0026206, FBGN0004811, FBGN0029088, FBGN0027889, FBGN0041164, FBGN0000810, FBGN0023509, FBGN0010303, FBGN0025865, FBGN0010382, FBGN0034098, FBGN0041781, FBGN0033378, FBGN0019686, FBGN0000562, FBGN0000146, FBGN0052296, FBGN0011723, FBGN0000140, FBGN0003655, FBGN0030018, FBGN00159…	2045	500	7937	1.42051	0.000102	9.88e-07	6.33e-05
GOTERM_BP_FAT	GO:0009057~macromolecule catabolic process	113	3.24899	3.85e-08	FBGN0038608, FBGN0029996, FBGN0010602, FBGN0011327, FBGN0029992, FBGN0036735, FBGN0040230, FBGN0034989, FBGN0003165, FBGN0024732, FBGN0041164, FBGN0031868, FBGN0039025, FBGN0028476, FBGN0029006, FBGN0010406, FBGN0045063, FBGN0032296, FBGN0031896, FBGN0035953, FBGN0002791, FBGN0029512, FBGN0026751, FBGN0029113, FBGN0030863, FBGN0036534, FBGN0030969, FBGN0028467, FBGN0039214, FBGN0023211, FBGN00411…	2045	277	7937	1.58329	0.000111	1.07e-06	6.9e-05
GOTERM_BP_FAT	GO:0008033~tRNA processing	31	0.891317	4.06e-08	FBGN0033842, FBGN0036000, FBGN0083992, FBGN0029857, FBGN0031238, FBGN0026079, FBGN0052281, FBGN0039407, FBGN0032750, FBGN0028707, FBGN0034703, FBGN0043799, FBGN0034351, FBGN0026702, FBGN0036266, FBGN0037708, FBGN0035831, FBGN0032054, FBGN0038811, FBGN0032819, FBGN0066303, FBGN0037435, FBGN0021765, FBGN0031227, FBGN0053276, FBGN0036696, FBGN0034735, FBGN0031321, FBGN0028426, FBGN0022246, FBGN00030…	2045	47	7937	2.55992	0.000117	1.12e-06	7.29e-05
GOTERM_MF_FAT	GO:0032183~SUMO binding	40	1.15009	3.79e-08	FBGN0015218, FBGN0001197, FBGN0030871, FBGN0030268, FBGN0003598, FBGN0002736, FBGN0003732, FBGN0000927, FBGN0002781, FBGN0003124, FBGN0002521, FBGN0003165, FBGN0014189, FBGN0000392, FBGN0001233, FBGN0027093, FBGN0016070, FBGN0010300, FBGN0003978, FBGN0000251, FBGN0000150, FBGN0004419, FBGN0022213, FBGN0020496, FBGN0033378, FBGN0020497, FBGN0004103, FBGN0001180, FBGN0016685, FBGN0017545, FBGN00270…	2181	65	7918	2.23412	4.68e-05	1.34e-06	6.15e-05
GOTERM_BP_FAT	GO:0051236~establishment of RNA localization	38	1.09258	4.98e-08	FBGN0000618, FBGN0030674, FBGN0002736, FBGN0031536, FBGN0026634, FBGN0031456, FBGN0014189, FBGN0035900, FBGN0026207, FBGN0000115, FBGN0039004, FBGN0016070, FBGN0035110, FBGN0010660, FBGN0015277, FBGN0028974, FBGN0031390, FBGN0028411, FBGN0033378, FBGN0033380, FBGN0020497, FBGN0038722, FBGN0034939, FBGN0034246, FBGN0036184, FBGN0032938, FBGN0036640, FBGN0000562, FBGN0002566, FBGN0039125, FBGN00333…	2045	64	7937	2.30445	0.000144	1.35e-06	8.93e-05
GOTERM_BP_FAT	GO:0051028~mRNA transport	24	0.690052	5.78e-08	FBGN0033378, FBGN0034939, FBGN0020497, FBGN0000618, FBGN0038722, FBGN0036184, FBGN0002736, FBGN0036640, FBGN0031456, FBGN0000562, FBGN0039125, FBGN0033316, FBGN0014189, FBGN0036263, FBGN0003321, FBGN0026207, FBGN0001108, FBGN0035900, FBGN0037382, FBGN0035110, FBGN0010660, FBGN0028974, FBGN0031390, FBGN0028411	2045	32	7937	2.91088	0.000167	1.54e-06	0.000104
GOTERM_BP_FAT	GO:0046907~intracellular transport	124	3.56527	5.76e-08	FBGN0010602, FBGN0000618, FBGN0035947, FBGN0024833, FBGN0000611, FBGN0003187, FBGN0027338, FBGN0026207, FBGN0010501, FBGN0027605, FBGN0031145, FBGN0029789, FBGN0010380, FBGN0033378, FBGN0020497, FBGN0028274, FBGN0013756, FBGN0005411, FBGN0011232, FBGN0013750, FBGN0031282, FBGN0000330, FBGN0035827, FBGN0000257, FBGN0030089, FBGN0001308, FBGN0031536, FBGN0027497, FBGN0024921, FBGN0001301, FBGN00392…	2045	313	7937	1.53759	0.000166	1.55e-06	0.000103
GOTERM_BP_FAT	GO:0000075~cell cycle checkpoint	20	0.575043	6.36e-08	FBGN0000063, FBGN0031696, FBGN0015754, FBGN0019686, FBGN0002901, FBGN0020270, FBGN0011474, FBGN0050169, FBGN0031549, FBGN0025457, FBGN0003268, FBGN0004643, FBGN0035640, FBGN0045035, FBGN0003479, FBGN0032698, FBGN0061476, FBGN0004367, FBGN0000996, FBGN0011737	2045	24	7937	3.23431	0.000183	1.68e-06	0.000114
GOTERM_BP_FAT	GO:0006402~mRNA catabolic process	22	0.632547	6.59e-08	FBGN0034918, FBGN0029992, FBGN0037707, FBGN0036735, FBGN0034921, FBGN0003165, FBGN0034923, FBGN0036239, FBGN0036534, FBGN0039846, FBGN0039260, FBGN0020261, FBGN0041164, FBGN0016070, FBGN0032340, FBGN0030354, FBGN0051992, FBGN0033352, FBGN0034187, FBGN0032296, FBGN0033376, FBGN0037372	2045	28	7937	3.04949	0.00019	1.73e-06	0.000118
GOTERM_CC_FAT	GO:0005815~microtubule organizing center	37	1.06383	1.06e-07	FBGN0029970, FBGN0026433, FBGN0001612, FBGN0030268, FBGN0026432, FBGN0026431, FBGN0026430, FBGN0003124, FBGN0025637, FBGN0039731, FBGN0001233, FBGN0027948, FBGN0011692, FBGN0032705, FBGN0032030, FBGN0002873, FBGN0010342, FBGN0026371, FBGN0011020, FBGN0040207, FBGN0040208, FBGN0027513, FBGN0044324, FBGN0010097, FBGN0015754, FBGN0039141, FBGN0001086, FBGN0013732, FBGN0000147, FBGN0001108, FBGN00103…	1314	60	4786	2.24609	5.93e-05	1.85e-06	0.000155
GOTERM_MF_FAT	GO:0031202~RNA splicing factor activity, transesterification mechanism	22	0.632547	7.78e-08	FBGN0000426, FBGN0033688, FBGN0026713, FBGN0004587, FBGN0036487, FBGN0005411, FBGN0014189, FBGN0000662, FBGN0086895, FBGN0036828, FBGN0027784, FBGN0032194, FBGN0030631, FBGN0015818, FBGN0033160, FBGN0003977, FBGN0038927, FBGN0036314, FBGN0031631, FBGN0035136, FBGN0033556, FBGN0033210	2181	27	7918	2.95814	9.62e-05	2.67e-06	0.000126
GOTERM_BP_FAT	GO:0050658~RNA transport	37	1.06383	1.14e-07	FBGN0000618, FBGN0030674, FBGN0002736, FBGN0031536, FBGN0026634, FBGN0031456, FBGN0014189, FBGN0035900, FBGN0026207, FBGN0000115, FBGN0039004, FBGN0035110, FBGN0010660, FBGN0015277, FBGN0028974, FBGN0031390, FBGN0028411, FBGN0033378, FBGN0033380, FBGN0020497, FBGN0038722, FBGN0034939, FBGN0034246, FBGN0036184, FBGN0032938, FBGN0036640, FBGN0000562, FBGN0002566, FBGN0039125, FBGN0033316, FBGN00033…	2045	63	7937	2.27942	0.000328	2.93e-06	0.000204
GOTERM_BP_FAT	GO:0050657~nucleic acid transport	37	1.06383	1.14e-07	FBGN0000618, FBGN0030674, FBGN0002736, FBGN0031536, FBGN0026634, FBGN0031456, FBGN0014189, FBGN0035900, FBGN0026207, FBGN0000115, FBGN0039004, FBGN0035110, FBGN0010660, FBGN0015277, FBGN0028974, FBGN0031390, FBGN0028411, FBGN0033378, FBGN0033380, FBGN0020497, FBGN0038722, FBGN0034939, FBGN0034246, FBGN0036184, FBGN0032938, FBGN0036640, FBGN0000562, FBGN0002566, FBGN0039125, FBGN0033316, FBGN00033…	2045	63	7937	2.27942	0.000328	2.93e-06	0.000204
GOTERM_BP_FAT	GO:0030182~neuron differentiation	153	4.39908	1.15e-07	FBGN0041604, FBGN0000239, FBGN0010583, FBGN0003165, FBGN0003169, FBGN0027335, FBGN0010303, FBGN0010280, FBGN0030330, FBGN0034367, FBGN0011739, FBGN0003744, FBGN0023167, FBGN0041781, FBGN0001168, FBGN0044323, FBGN0000629, FBGN0025743, FBGN0035754, FBGN0029094, FBGN0030090, FBGN0010109, FBGN0010768, FBGN0023211, FBGN0037555, FBGN0025741, FBGN0010575, FBGN0086657, FBGN0004362, FBGN0034970, FBGN00353…	2045	409	7937	1.45188	0.000331	2.93e-06	0.000206
GOTERM_BP_FAT	GO:0015931~nucleobase, nucleoside, nucleotide and nucleic acid transport	39	1.12133	1.14e-07	FBGN0000618, FBGN0030674, FBGN0002736, FBGN0031536, FBGN0026634, FBGN0031456, FBGN0014189, FBGN0035900, FBGN0026207, FBGN0000115, FBGN0039004, FBGN0035110, FBGN0010660, FBGN0015277, FBGN0038524, FBGN0028974, FBGN0031390, FBGN0028411, FBGN0033378, FBGN0033380, FBGN0020497, FBGN0038722, FBGN0034939, FBGN0034246, FBGN0036184, FBGN0032938, FBGN0036640, FBGN0000562, FBGN0033316, FBGN0002566, FBGN00391…	2045	68	7937	2.22597	0.000328	2.96e-06	0.000204
GOTERM_BP_FAT	GO:0022618~ribonucleoprotein complex assembly	25	0.718804	1.25e-07	FBGN0003741, FBGN0004587, FBGN0036450, FBGN0036850, FBGN0032340, FBGN0004926, FBGN0028470, FBGN0004419, FBGN0015075, FBGN0034246, FBGN0011802, FBGN0034915, FBGN0028554, FBGN0051184, FBGN0005411, FBGN0003483, FBGN0028577, FBGN0000146, FBGN0031951, FBGN0024285, FBGN0040284, FBGN0039233, FBGN0039016, FBGN0039626, FBGN0037073	2045	35	7937	2.77227	0.00036	3.16e-06	0.000224
GOTERM_BP_FAT	GO:0006730~one-carbon metabolic process	42	1.20759	1.36e-07	FBGN0046214, FBGN0014455, FBGN0025639, FBGN0086908, FBGN0032016, FBGN0039139, FBGN0026079, FBGN0038306, FBGN0036336, FBGN0037250, FBGN0030720, FBGN0034722, FBGN0039407, FBGN0003862, FBGN0038737, FBGN0028707, FBGN0004087, FBGN0053182, FBGN0028953, FBGN0033686, FBGN0037770, FBGN0052133, FBGN0000629, FBGN0033994, FBGN0011474, FBGN0005278, FBGN0003607, FBGN0000588, FBGN0020887, FBGN0015925, FBGN00332…	2045	76	7937	2.14486	0.000392	3.41e-06	0.000244
GOTERM_BP_FAT	GO:0006277~DNA amplification	17	0.488787	1.52e-07	FBGN0002914, FBGN0033846, FBGN0026143, FBGN0011766, FBGN0000307, FBGN0086695, FBGN0011763, FBGN0025815, FBGN0022772, FBGN0034430, FBGN0015799, FBGN0023509, FBGN0015270, FBGN0033081, FBGN0010382, FBGN0005655, FBGN0000996	2045	19	7937	3.47263	0.000438	3.78e-06	0.000272
GOTERM_MF_FAT	GO:0004540~ribonuclease activity	30	0.862565	1.18e-07	FBGN0015621, FBGN0032346, FBGN0039115, FBGN0020261, FBGN0031868, FBGN0035111, FBGN0033615, FBGN0030789, FBGN0010406, FBGN0031252, FBGN0034246, FBGN0035838, FBGN0034879, FBGN0026722, FBGN0026702, FBGN0034065, FBGN0036266, FBGN0036916, FBGN0035831, FBGN0039846, FBGN0039183, FBGN0039260, FBGN0066303, FBGN0039016, FBGN0023171, FBGN0036696, FBGN0037815, FBGN0033352, FBGN0028426, FBGN0022246	2181	44	7918	2.4753	0.000145	3.93e-06	0.000191
GOTERM_BP_FAT	GO:0003006~reproductive developmental process	182	5.23289	1.61e-07	FBGN0003741, FBGN0002914, FBGN0003023, FBGN0033846, FBGN0027538, FBGN0000042, FBGN0001276, FBGN0003165, FBGN0020224, FBGN0003169, FBGN0026206, FBGN0004811, FBGN0001079, FBGN0041164, FBGN0000810, FBGN0023509, FBGN0010303, FBGN0025865, FBGN0010382, FBGN0034098, FBGN0003028, FBGN0033378, FBGN0019686, FBGN0000562, FBGN0000146, FBGN0052296, FBGN0000140, FBGN0010109, FBGN0003655, FBGN0030018, FBGN00159…	2045	506	7937	1.396	0.000463	3.96e-06	0.000288
GOTERM_BP_FAT	GO:0051168~nuclear export	23	0.6613	1.64e-07	FBGN0033378, FBGN0033380, FBGN0034939, FBGN0020497, FBGN0000618, FBGN0028274, FBGN0036184, FBGN0002736, FBGN0031456, FBGN0036640, FBGN0005411, FBGN0033316, FBGN0014189, FBGN0023542, FBGN0036263, FBGN0003321, FBGN0035900, FBGN0037382, FBGN0035110, FBGN0028974, FBGN0031390, FBGN0028411, FBGN0022213	2045	31	7937	2.87958	0.000471	3.99e-06	0.000293
GOTERM_CC_FAT	GO:0000786~nucleosome	16	0.460035	2.67e-07	FBGN0053864, FBGN0053863, FBGN0053866, FBGN0053865, FBGN0053860, FBGN0053862, FBGN0053861, FBGN0053868, FBGN0053867, FBGN0053869, FBGN0034975, FBGN0058182, FBGN0061209, FBGN0053877, FBGN0053876, FBGN0053875, FBGN0053874, FBGN0053873, FBGN0053872, FBGN0053871, FBGN0053870, FBGN0053879, FBGN0053878, FBGN0001197, FBGN0053804, FBGN0053803, FBGN0053801, FBGN0053808, FBGN0053807, FBGN0053806, FBGN00538…	1314	17	4786	3.42806	0.000149	4.53e-06	0.000391
GOTERM_BP_FAT	GO:0031023~microtubule organizing center organization	30	0.862565	2.02e-07	FBGN0002914, FBGN0001612, FBGN0026430, FBGN0025637, FBGN0039731, FBGN0001233, FBGN0016034, FBGN0041164, FBGN0032034, FBGN0033718, FBGN0026371, FBGN0023509, FBGN0011020, FBGN0004379, FBGN0027513, FBGN0011737, FBGN0004378, FBGN0015754, FBGN0020497, FBGN0002924, FBGN0033897, FBGN0003525, FBGN0000147, FBGN0003482, FBGN0027329, FBGN0036480, FBGN0001108, FBGN0036059, FBGN0086757, FBGN0004177	2045	47	7937	2.47734	0.000581	4.89e-06	0.000362
KEGG_PATHWAY	dme03020:RNA polymerase	22	0.632547	2.81e-07	FBGN0030687, FBGN0037121, FBGN0036775, FBGN0033571, FBGN0032634, FBGN0042092, FBGN0086447, FBGN0031657, FBGN0039218, FBGN0036188, FBGN0003277, FBGN0004855, FBGN0038951, FBGN0003278, FBGN0038057, FBGN0019938, FBGN0038601, FBGN0038903, FBGN0026373, FBGN0061362, FBGN0004463, FBGN0051155	611	27	2054	2.73916	2.9e-05	5.8e-06	0.000314
GOTERM_BP_FAT	GO:0019953~sexual reproduction	249	7.15929	2.5e-07	FBGN0013746, FBGN0003023, FBGN0027538, FBGN0000042, FBGN0033846, FBGN0003165, FBGN0020224, FBGN0003187, FBGN0003169, FBGN0010501, FBGN0029088, FBGN0001079, FBGN0004811, FBGN0041164, FBGN0010300, FBGN0000810, FBGN0023509, FBGN0010303, FBGN0025865, FBGN0003028, FBGN0019686, FBGN0014870, FBGN0020412, FBGN0005695, FBGN0013750, FBGN0000826, FBGN0023172, FBGN0004177, FBGN0001308, FBGN0022959, FBGN00241…	2045	735	7937	1.31485	0.00072	6e-06	0.000448
GOTERM_BP_FAT	GO:0031047~gene silencing by RNA	29	0.833813	2.55e-07	FBGN0029992, FBGN0034921, FBGN0034923, FBGN0011837, FBGN0020261, FBGN0001219, FBGN0016034, FBGN0041164, FBGN0030354, FBGN0010113, FBGN0002652, FBGN0033686, FBGN0004872, FBGN0034246, FBGN0026722, FBGN0003483, FBGN0028734, FBGN0022943, FBGN0022942, FBGN0036534, FBGN0000146, FBGN0031951, FBGN0039260, FBGN0033062, FBGN0039861, FBGN0039016, FBGN0003261, FBGN0051992, FBGN0035121	2045	45	7937	2.5012	0.000734	6.07e-06	0.000457
KEGG_PATHWAY	dme03018:RNA degradation	32	0.920069	4.43e-07	FBGN0017550, FBGN0036735, FBGN0034921, FBGN0036239, FBGN0067622, FBGN0039117, FBGN0032346, FBGN0030049, FBGN0032240, FBGN0020261, FBGN0036277, FBGN0031047, FBGN0032340, FBGN0085436, FBGN0031868, FBGN0030789, FBGN0028470, FBGN0001986, FBGN0004419, FBGN0037372, FBGN0034879, FBGN0033029, FBGN0034065, FBGN0051184, FBGN0035271, FBGN0036534, FBGN0039183, FBGN0039846, FBGN0051716, FBGN0037815, FBGN00356…	611	48	2054	2.24113	4.56e-05	7.6e-06	0.000494
GOTERM_BP_FAT	GO:0050000~chromosome localization	15	0.431282	3.79e-07	FBGN0000063, FBGN0030500, FBGN0004103, FBGN0040232, FBGN0003732, FBGN0051658, FBGN0000405, FBGN0035725, FBGN0086697, FBGN0036059, FBGN0027259, FBGN0040477, FBGN0031886, FBGN0004379, FBGN0034523	2045	16	7937	3.6386	0.00109289	8.96e-06	0.00068
GOTERM_BP_FAT	GO:0051303~establishment of chromosome localization	15	0.431282	3.79e-07	FBGN0000063, FBGN0030500, FBGN0004103, FBGN0040232, FBGN0003732, FBGN0051658, FBGN0000405, FBGN0035725, FBGN0086697, FBGN0036059, FBGN0027259, FBGN0040477, FBGN0031886, FBGN0004379, FBGN0034523	2045	16	7937	3.6386	0.00109289	8.96e-06	0.00068
GOTERM_CC_FAT	GO:0000123~histone acetyltransferase complex	21	0.603795	5.78e-07	FBGN0000618, FBGN0000617, FBGN0001197, FBGN0030891, FBGN0020388, FBGN0053880, FBGN0053908, FBGN0032321, FBGN0020306, FBGN0053882, FBGN0053884, FBGN0053886, FBGN0053888, FBGN0027378, FBGN0053910, FBGN0033341, FBGN0053554, FBGN0053868, FBGN0034537, FBGN0034975, FBGN0010356, FBGN0028398, FBGN0013717, FBGN0061209, FBGN0053890, FBGN0053904, FBGN0037981, FBGN0053876, FBGN0053894, FBGN0053906, FBGN00538…	1314	27	4786	2.83291	0.000323	9.5e-06	0.000845
GOTERM_BP_FAT	GO:0007276~gamete generation	242	6.95802	4.18e-07	FBGN0013746, FBGN0003023, FBGN0027538, FBGN0000042, FBGN0033846, FBGN0003165, FBGN0020224, FBGN0003187, FBGN0003169, FBGN0010501, FBGN0029088, FBGN0004811, FBGN0001079, FBGN0041164, FBGN0010300, FBGN0000810, FBGN0023509, FBGN0010303, FBGN0025865, FBGN0003028, FBGN0019686, FBGN0014870, FBGN0020412, FBGN0005695, FBGN0013750, FBGN0023172, FBGN0004177, FBGN0001308, FBGN0022959, FBGN0024177, FBGN00013…	2045	715	7937	1.31363	0.00120479	9.8e-06	0.00075
GOTERM_BP_FAT	GO:0016358~dendrite development	56	1.61012	4.9e-07	FBGN0001139, FBGN0003165, FBGN0028387, FBGN0025716, FBGN0003169, FBGN0024196, FBGN0085436, FBGN0010341, FBGN0010280, FBGN0014931, FBGN0030330, FBGN0003744, FBGN0015396, FBGN0001320, FBGN0000629, FBGN0038742, FBGN0035754, FBGN0011766, FBGN0029094, FBGN0035851, FBGN0010109, FBGN0010768, FBGN0023211, FBGN0004362, FBGN0035357, FBGN0002962, FBGN0014007, FBGN0036811, FBGN0027620, FBGN0020388, FBGN00113…	2045	117	7937	1.85766	0.0014124	1.14e-05	0.000879
GOTERM_BP_FAT	GO:0048813~dendrite morphogenesis	56	1.61012	4.9e-07	FBGN0001139, FBGN0003165, FBGN0028387, FBGN0025716, FBGN0003169, FBGN0024196, FBGN0085436, FBGN0010341, FBGN0010280, FBGN0014931, FBGN0030330, FBGN0003744, FBGN0015396, FBGN0001320, FBGN0000629, FBGN0038742, FBGN0035754, FBGN0011766, FBGN0029094, FBGN0035851, FBGN0010109, FBGN0010768, FBGN0023211, FBGN0004362, FBGN0035357, FBGN0002962, FBGN0014007, FBGN0036811, FBGN0027620, FBGN0020388, FBGN00113…	2045	117	7937	1.85766	0.0014124	1.14e-05	0.000879
GOTERM_BP_FAT	GO:0051253~negative regulation of RNA metabolic process	82	2.35768	4.99e-07	FBGN0017430, FBGN0039631, FBGN0026598, FBGN0013746, FBGN0038390, FBGN0001139, FBGN0033846, FBGN0038872, FBGN0024291, FBGN0002521, FBGN0003330, FBGN0003165, FBGN0030899, FBGN0004861, FBGN0024491, FBGN0040273, FBGN0022772, FBGN0025825, FBGN0023509, FBGN0027378, FBGN0003028, FBGN0020496, FBGN0001320, FBGN0001168, FBGN0003567, FBGN0000629, FBGN0023216, FBGN0014870, FBGN0000146, FBGN0003607, FBGN00101…	2045	193	7937	1.649	0.00143582	1.15e-05	0.000894
GOTERM_BP_FAT	GO:0051052~regulation of DNA metabolic process	16	0.460035	5.01e-07	FBGN0038608, FBGN0004872, FBGN0003114, FBGN0003023, FBGN0024371, FBGN0000307, FBGN0025355, FBGN0040290, FBGN0015799, FBGN0032698, FBGN0029798, FBGN0033081, FBGN0010382, FBGN0005655, FBGN0000996, FBGN0001120	2045	18	7937	3.44993	0.0014439	1.15e-05	0.000899
GOTERM_BP_FAT	GO:0006479~protein amino acid methylation	21	0.603795	5.15e-07	FBGN0046214, FBGN0037770, FBGN0000629, FBGN0052133, FBGN0011474, FBGN0025639, FBGN0086908, FBGN0003607, FBGN0000588, FBGN0038306, FBGN0020887, FBGN0015925, FBGN0036336, FBGN0034722, FBGN0023518, FBGN0034817, FBGN0015805, FBGN0003862, FBGN0037834, FBGN0005386, FBGN0030486	2045	28	7937	2.91088	0.00148386	1.17e-05	0.000924
GOTERM_BP_FAT	GO:0008213~protein amino acid alkylation	21	0.603795	5.15e-07	FBGN0046214, FBGN0037770, FBGN0000629, FBGN0052133, FBGN0011474, FBGN0025639, FBGN0086908, FBGN0003607, FBGN0000588, FBGN0038306, FBGN0020887, FBGN0015925, FBGN0036336, FBGN0034722, FBGN0023518, FBGN0034817, FBGN0015805, FBGN0003862, FBGN0037834, FBGN0005386, FBGN0030486	2045	28	7937	2.91088	0.00148386	1.17e-05	0.000924
GOTERM_BP_FAT	GO:0045786~negative regulation of cell cycle	19	0.546291	6e-07	FBGN0000063, FBGN0031696, FBGN0011648, FBGN0000404, FBGN0028978, FBGN0040298, FBGN0003165, FBGN0031549, FBGN0025457, FBGN0003268, FBGN0004643, FBGN0035640, FBGN0015799, FBGN0003444, FBGN0001965, FBGN0061476, FBGN0027375, FBGN0011737, FBGN0026379	2045	24	7937	3.0726	0.00172732	1.35e-05	0.00107533
GOTERM_CC_FAT	GO:0008023~transcription elongation factor complex	15	0.431282	8.69e-07	FBGN0017430, FBGN0010278, FBGN0002183, FBGN0040273, FBGN0039066, FBGN0025455, FBGN0019949, FBGN0023211, FBGN0014037, FBGN0031604, FBGN0004432, FBGN0010416, FBGN0028982, FBGN0031711, FBGN0037926	1314	16	4786	3.41467	0.000486	1.39e-05	0.00127074
GOTERM_MF_FAT	GO:0008170~N-methyltransferase activity	25	0.718804	4.88e-07	FBGN0040372, FBGN0037841, FBGN0086908, FBGN0025639, FBGN0040022, FBGN0038306, FBGN0034722, FBGN0003862, FBGN0032329, FBGN0037770, FBGN0000629, FBGN0011474, FBGN0000588, FBGN0015925, FBGN0020887, FBGN0023518, FBGN0015805, FBGN0034817, FBGN0039627, FBGN0037778, FBGN0039559, FBGN0005386, FBGN0001974, FBGN0037834, FBGN0030486	2181	35	7918	2.59317	0.000603	1.59e-05	0.000791
GOTERM_MF_FAT	GO:0042054~histone methyltransferase activity	18	0.517539	5.2e-07	FBGN0037770, FBGN0000629, FBGN0040372, FBGN0011474, FBGN0037841, FBGN0025639, FBGN0086908, FBGN0040022, FBGN0000588, FBGN0020887, FBGN0034722, FBGN0023518, FBGN0015805, FBGN0003862, FBGN0039559, FBGN0037834, FBGN0005386, FBGN0030486	2181	21	7918	3.11181	0.000642	1.65e-05	0.000844
GOTERM_BP_FAT	GO:0016481~negative regulation of transcription	86	2.47269	7.96e-07	FBGN0017430, FBGN0039631, FBGN0026598, FBGN0013746, FBGN0038390, FBGN0001139, FBGN0033846, FBGN0038872, FBGN0024291, FBGN0002521, FBGN0003330, FBGN0003165, FBGN0028387, FBGN0003334, FBGN0030899, FBGN0004861, FBGN0024491, FBGN0040273, FBGN0022772, FBGN0025825, FBGN0023509, FBGN0027378, FBGN0003028, FBGN0020496, FBGN0001320, FBGN0001168, FBGN0003567, FBGN0000629, FBGN0023216, FBGN0000146, FBGN00036…	2045	207	7937	1.61247	0.0022925	1.78e-05	0.00142758
GOTERM_BP_FAT	GO:0009798~axis specification	84	2.41518	8.14e-07	FBGN0010602, FBGN0003165, FBGN0020224, FBGN0003719, FBGN0001233, FBGN0027948, FBGN0041164, FBGN0026192, FBGN0003479, FBGN0000810, FBGN0002552, FBGN0010441, FBGN0000719, FBGN0027053, FBGN0034098, FBGN0003882, FBGN0001320, FBGN0033378, FBGN0086384, FBGN0003751, FBGN0001990, FBGN0000562, FBGN0000146, FBGN0031114, FBGN0011763, FBGN0003655, FBGN0015925, FBGN0004650, FBGN0003520, FBGN0015402, FBGN00028…	2045	201	7937	1.62198	0.00234342	1.8e-05	0.00145932
GOTERM_BP_FAT	GO:0045184~establishment of protein localization	111	3.19149	8.42e-07	FBGN0010602, FBGN0035947, FBGN0024833, FBGN0000611, FBGN0027338, FBGN0026207, FBGN0027335, FBGN0027605, FBGN0031145, FBGN0029789, FBGN0031090, FBGN0086475, FBGN0010380, FBGN0034367, FBGN0020497, FBGN0035892, FBGN0028274, FBGN0086711, FBGN0033379, FBGN0013756, FBGN0011232, FBGN0013750, FBGN0031282, FBGN0000330, FBGN0035827, FBGN0000257, FBGN0030089, FBGN0031536, FBGN0024921, FBGN0039296, FBGN00144…	2045	285	7937	1.51161	0.00242327	1.85e-05	0.00150911
KEGG_PATHWAY	dme00240:Pyrimidine metabolism	45	1.29385	1.29e-06	FBGN0020653, FBGN0024920, FBGN0033571, FBGN0042092, FBGN0032634, FBGN0030573, FBGN0086447, FBGN0031657, FBGN0003189, FBGN0035644, FBGN0003277, FBGN0003278, FBGN0038951, FBGN0034726, FBGN0034299, FBGN0022029, FBGN0038601, FBGN0027559, FBGN0026373, FBGN0038903, FBGN0000150, FBGN0043002, FBGN0034703, FBGN0003257, FBGN0051155, FBGN0030687, FBGN0037121, FBGN0036775, FBGN0035639, FBGN0039846, FBGN00028…	611	80	2054	1.89096	0.000133	1.9e-05	0.00143797
GOTERM_MF_FAT	GO:0003723~RNA binding	222	6.38298	6.57e-07	FBGN0015218, FBGN0022063, FBGN0037549, FBGN0035947, FBGN0035692, FBGN0003165, FBGN0039175, FBGN0027784, FBGN0010406, FBGN0004419, FBGN0034703, FBGN0003575, FBGN0004556, FBGN0005411, FBGN0014870, FBGN0023213, FBGN0022943, FBGN0044510, FBGN0022942, FBGN0036534, FBGN0025140, FBGN0033169, FBGN0021895, FBGN0037342, FBGN0031883, FBGN0037248, FBGN0035827, FBGN0010926, FBGN0022959, FBGN0034967, FBGN00349…	2181	610	7918	1.32124	0.000812	2.03e-05	0.00106593
GOTERM_MF_FAT	GO:0004674~protein serine/threonine kinase activity	89	2.55894	6.93e-07	FBGN0031696, FBGN0028978, FBGN0003124, FBGN0039306, FBGN0011774, FBGN0003169, FBGN0001079, FBGN0027889, FBGN0052666, FBGN0010303, FBGN0037218, FBGN0010441, FBGN0011739, FBGN0003744, FBGN0010379, FBGN0024227, FBGN0002466, FBGN0024846, FBGN0019686, FBGN0037491, FBGN0025743, FBGN0015772, FBGN0026323, FBGN0030864, FBGN0000147, FBGN0031643, FBGN0025455, FBGN0030018, FBGN0045035, FBGN0015402, FBGN00204…	2181	203	7918	1.59167	0.000856	2.04e-05	0.00112411
GOTERM_MF_FAT	GO:0003712~transcription cofactor activity	37	1.06383	6.89e-07	FBGN0002783, FBGN0013764, FBGN0013746, FBGN0024330, FBGN0001139, FBGN0036811, FBGN0028387, FBGN0025716, FBGN0024491, FBGN0040020, FBGN0010825, FBGN0010774, FBGN0025463, FBGN0034707, FBGN0011715, FBGN0030788, FBGN0036581, FBGN0042085, FBGN0020496, FBGN0013753, FBGN0038578, FBGN0015299, FBGN0035754, FBGN0023097, FBGN0022786, FBGN0013531, FBGN0022764, FBGN0023518, FBGN0015805, FBGN0039559, FBGN00377…	2181	63	7918	2.13217	0.000851	2.08e-05	0.00111722
GOTERM_BP_FAT	GO:0032989~cellular component morphogenesis	182	5.23289	1e-06	FBGN0041604, FBGN0002914, FBGN0000239, FBGN0033846, FBGN0010583, FBGN0003165, FBGN0020224, FBGN0003169, FBGN0041164, FBGN0027605, FBGN0023509, FBGN0010303, FBGN0010280, FBGN0030330, FBGN0010382, FBGN0034367, FBGN0003744, FBGN0041781, FBGN0001168, FBGN0000629, FBGN0035891, FBGN0035754, FBGN0029094, FBGN0000147, FBGN0000146, FBGN0030090, FBGN0010109, FBGN0030018, FBGN0010768, FBGN0023211, FBGN00375…	2045	518	7937	1.36366	0.00287924	2.15e-05	0.00179348
GOTERM_BP_FAT	GO:0045132~meiotic chromosome segregation	33	0.948821	9.93e-07	FBGN0015218, FBGN0010602, FBGN0028525, FBGN0003124, FBGN0017577, FBGN0053909, FBGN0001133, FBGN0053867, FBGN0053869, FBGN0002924, FBGN0010431, FBGN0053877, FBGN0003326, FBGN0053905, FBGN0036059, FBGN0053875, FBGN0053907, FBGN0053873, FBGN0053901, FBGN0002899, FBGN0020412, FBGN0053871, FBGN0004655, FBGN0053903, FBGN0004367, FBGN0053879, FBGN0002962, FBGN0000063, FBGN0000351, FBGN0002781, FBGN00329…	2045	57	7937	2.247	0.00285793	2.17e-05	0.00178018
GOTERM_BP_FAT	GO:0016441~posttranscriptional gene silencing	26	0.747556	9.99e-07	FBGN0029992, FBGN0034921, FBGN0034923, FBGN0011837, FBGN0020261, FBGN0001219, FBGN0041164, FBGN0030354, FBGN0010113, FBGN0033686, FBGN0004872, FBGN0034246, FBGN0026722, FBGN0022943, FBGN0003483, FBGN0036534, FBGN0022942, FBGN0000146, FBGN0031951, FBGN0039260, FBGN0033062, FBGN0039861, FBGN0039016, FBGN0003261, FBGN0051992, FBGN0035121	2045	40	7937	2.52276	0.00287595	2.17e-05	0.00179142
GOTERM_BP_FAT	GO:0035194~posttranscriptional gene silencing by RNA	26	0.747556	9.99e-07	FBGN0029992, FBGN0034921, FBGN0034923, FBGN0011837, FBGN0020261, FBGN0001219, FBGN0041164, FBGN0030354, FBGN0010113, FBGN0033686, FBGN0004872, FBGN0034246, FBGN0026722, FBGN0022943, FBGN0003483, FBGN0036534, FBGN0022942, FBGN0000146, FBGN0031951, FBGN0039260, FBGN0033062, FBGN0039861, FBGN0039016, FBGN0003261, FBGN0051992, FBGN0035121	2045	40	7937	2.52276	0.00287595	2.17e-05	0.00179142
GOTERM_BP_FAT	GO:0045892~negative regulation of transcription, DNA-dependent	79	2.27142	1.09e-06	FBGN0017430, FBGN0039631, FBGN0026598, FBGN0013746, FBGN0038390, FBGN0001139, FBGN0033846, FBGN0038872, FBGN0024291, FBGN0002521, FBGN0003330, FBGN0003165, FBGN0030899, FBGN0004861, FBGN0024491, FBGN0040273, FBGN0022772, FBGN0025825, FBGN0023509, FBGN0027378, FBGN0003028, FBGN0020496, FBGN0001320, FBGN0001168, FBGN0003567, FBGN0000629, FBGN0023216, FBGN0000146, FBGN0003607, FBGN0010109, FBGN00047…	2045	187	7937	1.63964	0.0031246	2.32e-05	0.00194655
KEGG_PATHWAY	dme03420:Nucleotide excision repair	25	0.718804	1.89e-06	FBGN0028700, FBGN0001179, FBGN0030871, FBGN0022936, FBGN0025638, FBGN0035644, FBGN0032906, FBGN0034726, FBGN0032244, FBGN0028434, FBGN0027559, FBGN0035136, FBGN0043002, FBGN0002707, FBGN0037202, FBGN0033260, FBGN0004698, FBGN0002887, FBGN0033929, FBGN0027903, FBGN0026777, FBGN0004913, FBGN0010173, FBGN0024956, FBGN0005655, FBGN0031309	611	35	2054	2.40122	0.000195	2.44e-05	0.00211197
GOTERM_BP_FAT	GO:0007127~meiosis I	28	0.80506	1.18e-06	FBGN0000351, FBGN0000063, FBGN0001612, FBGN0035627, FBGN0028525, FBGN0017577, FBGN0011207, FBGN0050169, FBGN0086350, FBGN0027889, FBGN0004643, FBGN0016036, FBGN0028434, FBGN0040347, FBGN0001133, FBGN0002673, FBGN0002707, FBGN0002901, FBGN0003480, FBGN0036486, FBGN0000246, FBGN0010431, FBGN0002906, FBGN0003482, FBGN0002909, FBGN0002989, FBGN0004106, FBGN0004367	2045	45	7937	2.41495	0.00339975	2.5e-05	0.00211825
GOTERM_BP_FAT	GO:0051310~metaphase plate congression	14	0.40253	1.3e-06	FBGN0000063, FBGN0030500, FBGN0004103, FBGN0040232, FBGN0003732, FBGN0051658, FBGN0035725, FBGN0086697, FBGN0036059, FBGN0027259, FBGN0040477, FBGN0031886, FBGN0004379, FBGN0034523	2045	15	7937	3.62243	0.00373734	2.73e-05	0.00232898
GOTERM_BP_FAT	GO:0006468~protein amino acid phosphorylation	102	2.93272	1.37e-06	FBGN0031696, FBGN0038588, FBGN0003169, FBGN0027889, FBGN0001079, FBGN0010303, FBGN0033754, FBGN0011739, FBGN0003744, FBGN0011737, FBGN0010379, FBGN0024227, FBGN0024846, FBGN0019686, FBGN0039623, FBGN0025743, FBGN0030864, FBGN0000147, FBGN0030018, FBGN0015402, FBGN0020412, FBGN0000826, FBGN0086657, FBGN0024222, FBGN0000063, FBGN0029970, FBGN0014006, FBGN0013435, FBGN0027497, FBGN0015024, FBGN00203…	2045	259	7937	1.52849	0.00394094	2.86e-05	0.00245611
GOTERM_BP_FAT	GO:0015031~protein transport	108	3.10523	1.39e-06	FBGN0010602, FBGN0035947, FBGN0024833, FBGN0000611, FBGN0027338, FBGN0026207, FBGN0027335, FBGN0027605, FBGN0031145, FBGN0029789, FBGN0031090, FBGN0086475, FBGN0010380, FBGN0034367, FBGN0020497, FBGN0035892, FBGN0028274, FBGN0086711, FBGN0033379, FBGN0013756, FBGN0011232, FBGN0013750, FBGN0031282, FBGN0000330, FBGN0000257, FBGN0035827, FBGN0030089, FBGN0031536, FBGN0024921, FBGN0039296, FBGN00049…	2045	278	7937	1.50779	0.0039955	2.88e-05	0.00249018
GOTERM_BP_FAT	GO:0051297~centrosome organization	27	0.776308	1.52e-06	FBGN0002914, FBGN0001612, FBGN0026430, FBGN0025637, FBGN0039731, FBGN0001233, FBGN0032034, FBGN0033718, FBGN0026371, FBGN0023509, FBGN0011020, FBGN0004379, FBGN0027513, FBGN0011737, FBGN0004378, FBGN0015754, FBGN0020497, FBGN0002924, FBGN0033897, FBGN0003525, FBGN0000147, FBGN0027329, FBGN0036480, FBGN0001108, FBGN0036059, FBGN0086757, FBGN0004177	2045	43	7937	2.43702	0.00435791	3.12e-05	0.00271654
GOTERM_BP_FAT	GO:0007098~centrosome cycle	24	0.690052	1.56e-06	FBGN0002914, FBGN0015754, FBGN0020497, FBGN0002924, FBGN0025637, FBGN0033897, FBGN0003525, FBGN0039731, FBGN0000147, FBGN0027329, FBGN0036480, FBGN0001233, FBGN0001108, FBGN0036059, FBGN0032034, FBGN0033718, FBGN0086757, FBGN0026371, FBGN0011020, FBGN0004379, FBGN0027513, FBGN0004177, FBGN0011737, FBGN0004378	2045	36	7937	2.58745	0.00448892	3.19e-05	0.00279839
GOTERM_BP_FAT	GO:0070727~cellular macromolecule localization	97	2.78896	1.58e-06	FBGN0010602, FBGN0035947, FBGN0024833, FBGN0000611, FBGN0027338, FBGN0026207, FBGN0027605, FBGN0000810, FBGN0031145, FBGN0029789, FBGN0010380, FBGN0033378, FBGN0020497, FBGN0013756, FBGN0000562, FBGN0023216, FBGN0000146, FBGN0031549, FBGN0003655, FBGN0015925, FBGN0002899, FBGN0031282, FBGN0000330, FBGN0000257, FBGN0035827, FBGN0030089, FBGN0001308, FBGN0031536, FBGN0039296, FBGN0024921, FBGN00144…	2045	244	7937	1.54293	0.0045425	3.21e-05	0.00283187
GOTERM_BP_FAT	GO:0051325~interphase	19	0.546291	1.63e-06	FBGN0000404, FBGN0010355, FBGN0000405, FBGN0040298, FBGN0017551, FBGN0024371, FBGN0003525, FBGN0011766, FBGN0023213, FBGN0004597, FBGN0024510, FBGN0086695, FBGN0015618, FBGN0015799, FBGN0004106, FBGN0003205, FBGN0004107, FBGN0010382, FBGN0011739	2045	25	7937	2.94969	0.00467441	3.28e-05	0.00291429
GOTERM_BP_FAT	GO:0000956~nuclear-transcribed mRNA catabolic process	19	0.546291	1.63e-06	FBGN0034918, FBGN0029992, FBGN0037707, FBGN0034921, FBGN0003165, FBGN0034923, FBGN0036239, FBGN0036534, FBGN0039260, FBGN0020261, FBGN0041164, FBGN0016070, FBGN0030354, FBGN0033352, FBGN0051992, FBGN0034187, FBGN0032296, FBGN0033376, FBGN0037372	2045	25	7937	2.94969	0.00467441	3.28e-05	0.00291429
GOTERM_BP_FAT	GO:0051329~interphase of mitotic cell cycle	19	0.546291	1.63e-06	FBGN0000404, FBGN0010355, FBGN0000405, FBGN0040298, FBGN0017551, FBGN0024371, FBGN0003525, FBGN0011766, FBGN0023213, FBGN0004597, FBGN0024510, FBGN0086695, FBGN0015618, FBGN0015799, FBGN0004106, FBGN0003205, FBGN0004107, FBGN0010382, FBGN0011739	2045	25	7937	2.94969	0.00467441	3.28e-05	0.00291429
GOTERM_BP_FAT	GO:0006405~RNA export from nucleus	18	0.517539	1.77e-06	FBGN0033378, FBGN0033380, FBGN0000618, FBGN0034939, FBGN0036184, FBGN0002736, FBGN0031456, FBGN0036640, FBGN0033316, FBGN0014189, FBGN0003321, FBGN0036263, FBGN0035900, FBGN0037382, FBGN0035110, FBGN0028974, FBGN0031390, FBGN0028411	2045	23	7937	3.03744	0.00508221	3.54e-05	0.00316918
GOTERM_BP_FAT	GO:0006406~mRNA export from nucleus	17	0.488787	1.84e-06	FBGN0033378, FBGN0000618, FBGN0034939, FBGN0036184, FBGN0002736, FBGN0031456, FBGN0036640, FBGN0033316, FBGN0014189, FBGN0003321, FBGN0036263, FBGN0035900, FBGN0037382, FBGN0035110, FBGN0028974, FBGN0031390, FBGN0028411	2045	21	7937	3.1419	0.00529656	3.66e-05	0.0033032
GOTERM_BP_FAT	GO:0016571~histone methylation	17	0.488787	1.84e-06	FBGN0046214, FBGN0037770, FBGN0000629, FBGN0052133, FBGN0011474, FBGN0086908, FBGN0025639, FBGN0003607, FBGN0000588, FBGN0020887, FBGN0034722, FBGN0023518, FBGN0015805, FBGN0003862, FBGN0037834, FBGN0005386, FBGN0030486	2045	21	7937	3.1419	0.00529656	3.66e-05	0.0033032
GOTERM_MF_FAT	GO:0008276~protein methyltransferase activity	23	0.6613	1.38e-06	FBGN0037770, FBGN0000629, FBGN0040372, FBGN0011474, FBGN0037841, FBGN0025639, FBGN0086908, FBGN0040022, FBGN0000588, FBGN0038306, FBGN0020887, FBGN0015925, FBGN0036336, FBGN0034722, FBGN0023518, FBGN0032329, FBGN0034817, FBGN0015805, FBGN0003862, FBGN0039559, FBGN0005386, FBGN0037834, FBGN0030486	2181	32	7918	2.60938	0.00170783	3.98e-05	0.00224392
GOTERM_BP_FAT	GO:0040029~regulation of gene expression, epigenetic	72	2.07016	2.4e-06	FBGN0039631, FBGN0029992, FBGN0024291, FBGN0002521, FBGN0003330, FBGN0011837, FBGN0000139, FBGN0024491, FBGN0004861, FBGN0020261, FBGN0041164, FBGN0022772, FBGN0025825, FBGN0027378, FBGN0033686, FBGN0026722, FBGN0000629, FBGN0023216, FBGN0022943, FBGN0000146, FBGN0036534, FBGN0003607, FBGN0022942, FBGN0039260, FBGN0014340, FBGN0010109, FBGN0033062, FBGN0039861, FBGN0045035, FBGN0020412, FBGN00041…	2045	169	7937	1.65352	0.00689814	4.74e-05	0.00430547
GOTERM_BP_FAT	GO:0007088~regulation of mitosis	26	0.747556	3.62e-06	FBGN0029970, FBGN0002914, FBGN0031696, FBGN0000063, FBGN0025781, FBGN0000404, FBGN0028978, FBGN0017551, FBGN0031107, FBGN0004643, FBGN0035640, FBGN0039638, FBGN0061476, FBGN0004889, FBGN0034231, FBGN0011737, FBGN0001320, FBGN0003525, FBGN0010314, FBGN0031549, FBGN0025457, FBGN0034569, FBGN0003268, FBGN0033740, FBGN0041171, FBGN0004367	2045	42	7937	2.40263	0.0103768	7.1e-05	0.00648794
GOTERM_BP_FAT	GO:0051783~regulation of nuclear division	26	0.747556	3.62e-06	FBGN0029970, FBGN0002914, FBGN0031696, FBGN0000063, FBGN0025781, FBGN0000404, FBGN0028978, FBGN0017551, FBGN0031107, FBGN0004643, FBGN0035640, FBGN0039638, FBGN0061476, FBGN0004889, FBGN0034231, FBGN0011737, FBGN0001320, FBGN0003525, FBGN0010314, FBGN0031549, FBGN0025457, FBGN0034569, FBGN0003268, FBGN0033740, FBGN0041171, FBGN0004367	2045	42	7937	2.40263	0.0103768	7.1e-05	0.00648794
GOTERM_MF_FAT	GO:0019899~enzyme binding	37	1.06383	3.11e-06	FBGN0000352, FBGN0033984, FBGN0036332, FBGN0025641, FBGN0010905, FBGN0038504, FBGN0013726, FBGN0003612, FBGN0020622, FBGN0039302, FBGN0026317, FBGN0031216, FBGN0035533, FBGN0010303, FBGN0037894, FBGN0011710, FBGN0026378, FBGN0002791, FBGN0026252, FBGN0032956, FBGN0014133, FBGN0041582, FBGN0033260, FBGN0015509, FBGN0005198, FBGN0031051, FBGN0022960, FBGN0021818, FBGN0034585, FBGN0013984, FBGN00531…	2181	66	7918	2.03525	0.0038325	8.53e-05	0.00504083
GOTERM_MF_FAT	GO:0003713~transcription coactivator activity	23	0.6613	3.07e-06	FBGN0002783, FBGN0020496, FBGN0024330, FBGN0013753, FBGN0038578, FBGN0015299, FBGN0036811, FBGN0035754, FBGN0028387, FBGN0025716, FBGN0023097, FBGN0040020, FBGN0013531, FBGN0010774, FBGN0011715, FBGN0025463, FBGN0023518, FBGN0036581, FBGN0042085, FBGN0035121, FBGN0034970, FBGN0030093, FBGN0000212	2181	33	7918	2.53031	0.00378876	8.63e-05	0.00498319
GOTERM_BP_FAT	GO:0051225~spindle assembly	22	0.632547	4.92e-06	FBGN0015754, FBGN0026433, FBGN0002924, FBGN0004103, FBGN0026431, FBGN0003545, FBGN0026430, FBGN0013756, FBGN0003124, FBGN0011207, FBGN0027492, FBGN0010314, FBGN0003041, FBGN0001108, FBGN0036059, FBGN0002948, FBGN0002873, FBGN0004379, FBGN0035120, FBGN0004177, FBGN0011737, FBGN0002673	2045	33	7937	2.58745	0.0140922	9.59e-05	0.00882744
GOTERM_BP_FAT	GO:0007167~enzyme linked receptor protein signaling pathway	63	1.81139	5.22e-06	FBGN0041604, FBGN0010583, FBGN0020224, FBGN0003719, FBGN0003169, FBGN0001233, FBGN0043884, FBGN0026317, FBGN0010341, FBGN0029006, FBGN0002552, FBGN0032752, FBGN0027535, FBGN0000719, FBGN0027052, FBGN0086384, FBGN0010379, FBGN0003751, FBGN0024846, FBGN0004598, FBGN0015402, FBGN0025936, FBGN0044049, FBGN0000221, FBGN0020440, FBGN0003733, FBGN0011655, FBGN0038755, FBGN0020386, FBGN0003310, FBGN00113…	2045	145	7937	1.6863	0.0149407	0.000101	0.00936291
GOTERM_BP_FAT	GO:0007307~eggshell chorion gene amplification	14	0.40253	5.28e-06	FBGN0002914, FBGN0033846, FBGN0011766, FBGN0000307, FBGN0011763, FBGN0025815, FBGN0034430, FBGN0015799, FBGN0023509, FBGN0033081, FBGN0015270, FBGN0010382, FBGN0005655, FBGN0000996	2045	16	7937	3.39603	0.015116	0.000102	0.00947358
GOTERM_BP_FAT	GO:0034504~protein localization in nucleus	24	0.690052	5.99e-06	FBGN0010602, FBGN0020497, FBGN0026252, FBGN0013756, FBGN0031456, FBGN0024921, FBGN0000611, FBGN0023216, FBGN0031051, FBGN0024889, FBGN0027338, FBGN0004864, FBGN0026207, FBGN0053139, FBGN0010660, FBGN0031145, FBGN0026170, FBGN0037894, FBGN0003205, FBGN0042177, FBGN0010441, FBGN0022213, FBGN0001337, FBGN0010247	2045	38	7937	2.45127	0.0171159	0.000114	0.0107378
GOTERM_BP_FAT	GO:0009451~RNA modification	24	0.690052	5.99e-06	FBGN0033686, FBGN0036000, FBGN0083992, FBGN0011824, FBGN0032016, FBGN0035901, FBGN0029148, FBGN0039139, FBGN0038811, FBGN0026079, FBGN0052281, FBGN0030720, FBGN0034735, FBGN0039407, FBGN0031321, FBGN0038471, FBGN0038737, FBGN0028707, FBGN0034214, FBGN0037778, FBGN0039627, FBGN0026086, FBGN0032256, FBGN0034703	2045	38	7937	2.45127	0.0171159	0.000114	0.0107378
GOTERM_MF_FAT	GO:0016278~lysine N-methyltransferase activity	16	0.460035	4.53e-06	FBGN0000629, FBGN0040372, FBGN0037841, FBGN0011474, FBGN0086908, FBGN0025639, FBGN0040022, FBGN0000588, FBGN0020887, FBGN0034722, FBGN0023518, FBGN0015805, FBGN0003862, FBGN0039559, FBGN0005386, FBGN0030486	2181	19	7918	3.05722	0.00558611	0.000122	0.0073537
GOTERM_MF_FAT	GO:0016279~protein-lysine N-methyltransferase activity	16	0.460035	4.53e-06	FBGN0000629, FBGN0040372, FBGN0037841, FBGN0011474, FBGN0086908, FBGN0025639, FBGN0040022, FBGN0000588, FBGN0020887, FBGN0034722, FBGN0023518, FBGN0015805, FBGN0003862, FBGN0039559, FBGN0005386, FBGN0030486	2181	19	7918	3.05722	0.00558611	0.000122	0.0073537
GOTERM_MF_FAT	GO:0018024~histone-lysine N-methyltransferase activity	16	0.460035	4.53e-06	FBGN0000629, FBGN0040372, FBGN0037841, FBGN0011474, FBGN0086908, FBGN0025639, FBGN0040022, FBGN0000588, FBGN0020887, FBGN0034722, FBGN0023518, FBGN0015805, FBGN0003862, FBGN0039559, FBGN0005386, FBGN0030486	2181	19	7918	3.05722	0.00558611	0.000122	0.0073537
GOTERM_MF_FAT	GO:0004402~histone acetyltransferase activity	17	0.488787	4.82e-06	FBGN0034975, FBGN0030891, FBGN0027620, FBGN0039585, FBGN0020388, FBGN0028387, FBGN0014340, FBGN0032321, FBGN0020306, FBGN0037376, FBGN0031604, FBGN0027378, FBGN0037555, FBGN0026080, FBGN0031759, FBGN0031873, FBGN0053554	2181	21	7918	2.93893	0.00594042	0.000127	0.0078215
GOTERM_MF_FAT	GO:0004468~lysine N-acetyltransferase activity	17	0.488787	4.82e-06	FBGN0034975, FBGN0030891, FBGN0027620, FBGN0039585, FBGN0020388, FBGN0028387, FBGN0014340, FBGN0032321, FBGN0020306, FBGN0037376, FBGN0031604, FBGN0027378, FBGN0037555, FBGN0026080, FBGN0031759, FBGN0031873, FBGN0053554	2181	21	7918	2.93893	0.00594042	0.000127	0.0078215
GOTERM_BP_FAT	GO:0000122~negative regulation of transcription from RNA polymerase II promoter	33	0.948821	7.09e-06	FBGN0017430, FBGN0028683, FBGN0027553, FBGN0038390, FBGN0001139, FBGN0033846, FBGN0038872, FBGN0024371, FBGN0030899, FBGN0024491, FBGN0040273, FBGN0034430, FBGN0023509, FBGN0003396, FBGN0003028, FBGN0020496, FBGN0001168, FBGN0001320, FBGN0023094, FBGN0000411, FBGN0003448, FBGN0028926, FBGN0002441, FBGN0010109, FBGN0004795, FBGN0002985, FBGN0000018, FBGN0005694, FBGN0015799, FBGN0029800, FBGN00105…	2045	61	7937	2.09965	0.0202209	0.000134	0.0127057
GOTERM_CC_FAT	GO:0000779~condensed chromosome, centromeric region	13	0.373778	8.94e-06	FBGN0010602, FBGN0031696, FBGN0015754, FBGN0040232, FBGN0003124, FBGN0003607, FBGN0086697, FBGN0003268, FBGN0004643, FBGN0040477, FBGN0026170, FBGN0061476, FBGN0020616	1314	14	4786	3.38215	0.00498378	0.000139	0.0130717
GOTERM_MF_FAT	GO:0004527~exonuclease activity	24	0.690052	5.45e-06	FBGN0038608, FBGN0004584, FBGN0034879, FBGN0039544, FBGN0034065, FBGN0020270, FBGN0000562, FBGN0036916, FBGN0039183, FBGN0032346, FBGN0039846, FBGN0039115, FBGN0036405, FBGN0020261, FBGN0032924, FBGN0031868, FBGN0035111, FBGN0085343, FBGN0030789, FBGN0037815, FBGN0015553, FBGN0033352, FBGN0004406, FBGN0026737	2181	36	7918	2.4203	0.00671097	0.00014	0.00883942
GOTERM_BP_FAT	GO:0000902~cell morphogenesis	155	4.45658	7.98e-06	FBGN0041604, FBGN0000239, FBGN0010583, FBGN0003165, FBGN0020224, FBGN0003169, FBGN0027605, FBGN0010303, FBGN0010280, FBGN0030330, FBGN0034367, FBGN0003744, FBGN0041781, FBGN0001168, FBGN0000629, FBGN0035891, FBGN0035754, FBGN0029094, FBGN0000147, FBGN0030090, FBGN0010109, FBGN0030018, FBGN0010768, FBGN0023211, FBGN0037555, FBGN0025741, FBGN0010575, FBGN0086657, FBGN0004362, FBGN0035357, FBGN00046…	2045	442	7937	1.36105	0.0227377	0.00015	0.0143053
GOTERM_BP_FAT	GO:0006417~regulation of translation	37	1.06383	8.13e-06	FBGN0015218, FBGN0003741, FBGN0035827, FBGN0034237, FBGN0034967, FBGN0003165, FBGN0000114, FBGN0000392, FBGN0041164, FBGN0016070, FBGN0034654, FBGN0010300, FBGN0000810, FBGN0033712, FBGN0034098, FBGN0040227, FBGN0015075, FBGN0015754, FBGN0011666, FBGN0037249, FBGN0003480, FBGN0028734, FBGN0000146, FBGN0003015, FBGN0019990, FBGN0037327, FBGN0004838, FBGN0003520, FBGN0002899, FBGN0002989, FBGN00318…	2045	72	7937	1.99449	0.0231589	0.000152	0.0145734
GOTERM_BP_FAT	GO:0017145~stem cell division	29	0.833813	8.46e-06	FBGN0000404, FBGN0000158, FBGN0011655, FBGN0040298, FBGN0011207, FBGN0003165, FBGN0000114, FBGN0004864, FBGN0003169, FBGN0004956, FBGN0002973, FBGN0003317, FBGN0040080, FBGN0051232, FBGN0004872, FBGN0011648, FBGN0011666, FBGN0028292, FBGN0001104, FBGN0001105, FBGN0003448, FBGN0000146, FBGN0000140, FBGN0013984, FBGN0003520, FBGN0039016, FBGN0004106, FBGN0000163, FBGN0002962	2045	51	7937	2.20694	0.024076	0.000157	0.0151575
GOTERM_MF_FAT	GO:0008135~translation factor activity, nucleic acid binding	43	1.23634	6.34e-06	FBGN0015218, FBGN0034237, FBGN0034967, FBGN0032486, FBGN0029629, FBGN0034258, FBGN0036258, FBGN0039566, FBGN0010488, FBGN0024251, FBGN0032198, FBGN0053100, FBGN0034654, FBGN0019949, FBGN0011566, FBGN0004926, FBGN0000556, FBGN0033712, FBGN0025582, FBGN0051054, FBGN0010422, FBGN0051159, FBGN0040227, FBGN0020443, FBGN0037249, FBGN0050100, FBGN0034915, FBGN0053158, FBGN0023213, FBGN0024182, FBGN00339…	2181	83	7918	1.88083	0.00780917	0.00016	0.0102916
GOTERM_BP_FAT	GO:0048666~neuron development	126	3.62277	9.72e-06	FBGN0041604, FBGN0000239, FBGN0010583, FBGN0003165, FBGN0003169, FBGN0027335, FBGN0010303, FBGN0010280, FBGN0030330, FBGN0034367, FBGN0003744, FBGN0041781, FBGN0000629, FBGN0044323, FBGN0035754, FBGN0029094, FBGN0030090, FBGN0010109, FBGN0010768, FBGN0023211, FBGN0037555, FBGN0025741, FBGN0010575, FBGN0086657, FBGN0004362, FBGN0034970, FBGN0035357, FBGN0004606, FBGN0013764, FBGN0003042, FBGN00140…	2045	347	7937	1.4093	0.0276216	0.00018	0.0174211
GOTERM_BP_FAT	GO:0006383~transcription from RNA polymerase III promoter	11	0.316274	1.06e-05	FBGN0030687, FBGN0038951, FBGN0038057, FBGN0003687, FBGN0036775, FBGN0038371, FBGN0004463, FBGN0031657, FBGN0010287, FBGN0037540, FBGN0036188	2045	11	7937	3.88117	0.0302149	0.000195	0.0190819
GOTERM_BP_FAT	GO:0031399~regulation of protein modification process	26	0.747556	1.15e-05	FBGN0043458, FBGN0000257, FBGN0000351, FBGN0030208, FBGN0003210, FBGN0024291, FBGN0020388, FBGN0053804, FBGN0031044, FBGN0053864, FBGN0053846, FBGN0053828, FBGN0053849, FBGN0034722, FBGN0053825, FBGN0010303, FBGN0032725, FBGN0033935, FBGN0051617, FBGN0053840, FBGN0053822, FBGN0010382, FBGN0053843, FBGN0027052, FBGN0011474, FBGN0053810, FBGN0029840, FBGN0053813, FBGN0023216, FBGN0026402, FBGN00036…	2045	44	7937	2.29342	0.0324976	0.000206	0.0205474
GOTERM_BP_FAT	GO:0016192~vesicle-mediated transport	139	3.99655	1.14e-05	FBGN0013746, FBGN0036194, FBGN0000042, FBGN0024833, FBGN0038303, FBGN0032790, FBGN0029088, FBGN0010300, FBGN0034708, FBGN0027605, FBGN0031090, FBGN0028471, FBGN0086475, FBGN0010380, FBGN0042085, FBGN0053554, FBGN0034367, FBGN0041781, FBGN0035892, FBGN0044323, FBGN0023215, FBGN0023216, FBGN0033859, FBGN0052113, FBGN0039923, FBGN0039212, FBGN0033740, FBGN0011232, FBGN0013750, FBGN0004179, FBGN00003…	2045	391	7937	1.37975	0.03223	0.000207	0.0203754
GOTERM_BP_FAT	GO:0008360~regulation of cell shape	46	1.3226	1.14e-05	FBGN0014006, FBGN0020440, FBGN0037188, FBGN0086899, FBGN0003041, FBGN0020510, FBGN0001233, FBGN0000499, FBGN0000578, FBGN0026192, FBGN0052666, FBGN0019949, FBGN0030391, FBGN0010341, FBGN0001965, FBGN0014001, FBGN0025865, FBGN0002121, FBGN0040068, FBGN0000719, FBGN0010382, FBGN0032859, FBGN0011739, FBGN0003028, FBGN0026379, FBGN0041781, FBGN0010379, FBGN0021873, FBGN0039532, FBGN0000384, FBGN00046…	2045	98	7937	1.82178	0.032346	0.000207	0.02045
GOTERM_CC_FAT	GO:0030529~ribonucleoprotein complex	141	4.05405	1.64e-05	FBGN0003741, FBGN0040235, FBGN0031493, FBGN0036733, FBGN0031492, FBGN0036734, FBGN0035947, FBGN0036735, FBGN0033450, FBGN0032690, FBGN0004185, FBGN0004183, FBGN0027784, FBGN0033454, FBGN0011638, FBGN0032194, FBGN0039406, FBGN0028470, FBGN0036314, FBGN0022069, FBGN0004419, FBGN0033556, FBGN0032298, FBGN0023167, FBGN0004187, FBGN0004186, FBGN0031287, FBGN0035162, FBGN0039558, FBGN0011824, FBGN00054…	1314	379	4786	1.35506	0.00909947	0.000247	0.0239147
GOTERM_BP_FAT	GO:0060341~regulation of cellular localization	35	1.00633	1.44e-05	FBGN0001308, FBGN0000352, FBGN0002736, FBGN0027338, FBGN0000392, FBGN0035900, FBGN0026207, FBGN0011692, FBGN0016034, FBGN0033075, FBGN0041164, FBGN0005355, FBGN0000250, FBGN0034367, FBGN0022213, FBGN0032485, FBGN0030241, FBGN0033378, FBGN0010379, FBGN0003701, FBGN0004875, FBGN0041582, FBGN0033260, FBGN0003483, FBGN0000146, FBGN0003655, FBGN0015614, FBGN0030758, FBGN0004838, FBGN0003520, FBGN00001…	2045	68	7937	1.99766	0.040751	0.000258	0.025875
GOTERM_BP_FAT	GO:0006302~double-strand break repair	16	0.460035	1.47e-05	FBGN0002707, FBGN0040268, FBGN0003480, FBGN0041627, FBGN0020270, FBGN0031399, FBGN0050169, FBGN0002906, FBGN0030506, FBGN0011774, FBGN0040290, FBGN0002872, FBGN0003479, FBGN0002989, FBGN0004367, FBGN0034728	2045	21	7937	2.95708	0.0414679	0.000261	0.0263399
GOTERM_BP_FAT	GO:0007080~mitotic metaphase plate congression	12	0.345026	1.48e-05	FBGN0036059, FBGN0030500, FBGN0040477, FBGN0027259, FBGN0004103, FBGN0040232, FBGN0051658, FBGN0035725, FBGN0031886, FBGN0004379, FBGN0034523, FBGN0086697	2045	13	7937	3.58262	0.0417253	0.000261	0.0265069
GOTERM_BP_FAT	GO:0016246~RNA interference	20	0.575043	1.56e-05	FBGN0004872, FBGN0034246, FBGN0029992, FBGN0003483, FBGN0022943, FBGN0034923, FBGN0000146, FBGN0022942, FBGN0011837, FBGN0031951, FBGN0039260, FBGN0020261, FBGN0001219, FBGN0041164, FBGN0033062, FBGN0030354, FBGN0039016, FBGN0010113, FBGN0003261, FBGN0035121	2045	30	7937	2.58745	0.0438645	0.000273	0.0278966
GOTERM_BP_FAT	GO:0043543~protein amino acid acylation	15	0.431282	1.63e-05	FBGN0024194, FBGN0010355, FBGN0020388, FBGN0004957, FBGN0014340, FBGN0032321, FBGN0020306, FBGN0037376, FBGN0027378, FBGN0026080, FBGN0031759, FBGN0031873, FBGN0053554, FBGN0039067, FBGN0020392	2045	19	7937	3.06408	0.0457696	0.000284	0.0291369
GOTERM_CC_FAT	GO:0005666~DNA-directed RNA polymerase III complex	11	0.316274	1.95e-05	FBGN0030687, FBGN0038951, FBGN0038057, FBGN0003687, FBGN0036775, FBGN0037574, FBGN0061362, FBGN0086447, FBGN0004463, FBGN0031657, FBGN0036188	1314	11	4786	3.64231	0.0108327	0.000287	0.0284942
GOTERM_BP_FAT	GO:0006275~regulation of DNA replication	13	0.373778	1.68e-05	FBGN0003114, FBGN0003023, FBGN0024371, FBGN0000307, FBGN0025355, FBGN0040290, FBGN0015799, FBGN0032698, FBGN0033081, FBGN0010382, FBGN0005655, FBGN0000996, FBGN0001120	2045	15	7937	3.36368	0.0473695	0.000292	0.0301804
GOTERM_BP_FAT	GO:0006270~DNA replication initiation	13	0.373778	1.68e-05	FBGN0020633, FBGN0024332, FBGN0017577, FBGN0023181, FBGN0026143, FBGN0023180, FBGN0025815, FBGN0022772, FBGN0014861, FBGN0005696, FBGN0015270, FBGN0015271, FBGN0015929	2045	15	7937	3.36368	0.0473695	0.000292	0.0301804
GOTERM_BP_FAT	GO:0031123~RNA 3'-end processing	19	0.546291	1.94e-05	FBGN0024698, FBGN0015621, FBGN0036239, FBGN0000114, FBGN0003321, FBGN0030049, FBGN0035900, FBGN0033450, FBGN0016070, FBGN0027873, FBGN0041186, FBGN0039691, FBGN0033352, FBGN0028426, FBGN0036570, FBGN0037255, FBGN0002962, FBGN0033554, FBGN0037371	2045	28	7937	2.63365	0.0544585	0.000335	0.0348248
GOTERM_CC_FAT	GO:0015630~microtubule cytoskeleton	89	2.55894	2.44e-05	FBGN0026598, FBGN0003887, FBGN0030268, FBGN0033845, FBGN0040233, FBGN0040232, FBGN0014029, FBGN0000405, FBGN0003124, FBGN0039731, FBGN0021825, FBGN0001233, FBGN0024196, FBGN0027948, FBGN0032030, FBGN0032705, FBGN0035640, FBGN0010342, FBGN0026196, FBGN0039638, FBGN0019968, FBGN0003885, FBGN0044324, FBGN0024227, FBGN0002924, FBGN0025874, FBGN0013756, FBGN0032979, FBGN0000147, FBGN0031549, FBGN00032…	1314	220	4786	1.47348	0.013565	0.00035	0.035729
GOTERM_BP_FAT	GO:0044087~regulation of cellular component biogenesis	39	1.12133	2.1e-05	FBGN0001308, FBGN0003687, FBGN0002736, FBGN0023081, FBGN0011655, FBGN0003165, FBGN0041188, FBGN0011836, FBGN0003187, FBGN0000392, FBGN0016034, FBGN0000499, FBGN0041164, FBGN0000578, FBGN0003317, FBGN0032859, FBGN0026379, FBGN0033378, FBGN0002791, FBGN0011648, FBGN0004875, FBGN0043010, FBGN0010355, FBGN0001085, FBGN0003483, FBGN0028734, FBGN0000146, FBGN0028926, FBGN0003502, FBGN0011570, FBGN00036…	2045	80	7937	1.89207	0.058645	0.00036	0.0375839
GOTERM_BP_FAT	GO:0009950~dorsal/ventral axis specification	35	1.00633	2.15e-05	FBGN0001308, FBGN0010602, FBGN0011655, FBGN0024371, FBGN0020224, FBGN0003719, FBGN0016034, FBGN0003450, FBGN0003479, FBGN0003079, FBGN0000810, FBGN0038524, FBGN0000250, FBGN0010441, FBGN0000533, FBGN0027053, FBGN0034098, FBGN0016984, FBGN0003882, FBGN0033378, FBGN0015754, FBGN0004875, FBGN0003480, FBGN0001990, FBGN0000562, FBGN0003483, FBGN0028734, FBGN0003482, FBGN0003448, FBGN0031114, FBGN00117…	2045	69	7937	1.96871	0.0600508	0.000366	0.0385132
GOTERM_CC_FAT	GO:0005685~snRNP U1	12	0.345026	2.82e-05	FBGN0039600, FBGN0016978, FBGN0005649, FBGN0031492, FBGN0036734, FBGN0029887, FBGN0014870, FBGN0003449, FBGN0004185, FBGN0004183, FBGN0003916, FBGN0028402, FBGN0004187, FBGN0004186	1314	13	4786	3.36214	0.0156513	0.000394	0.0412667
GOTERM_MF_FAT	GO:0004672~protein kinase activity	111	3.19149	1.67e-05	FBGN0031696, FBGN0038588, FBGN0003169, FBGN0027889, FBGN0001079, FBGN0010303, FBGN0033754, FBGN0053554, FBGN0011739, FBGN0003744, FBGN0011737, FBGN0010379, FBGN0024227, FBGN0024846, FBGN0019686, FBGN0039623, FBGN0025743, FBGN0030864, FBGN0000147, FBGN0000140, FBGN0030018, FBGN0015402, FBGN0020412, FBGN0000826, FBGN0004367, FBGN0086657, FBGN0024222, FBGN0000063, FBGN0029970, FBGN0014006, FBGN00134…	2181	283	7918	1.42396	0.0204245	0.000413	0.0270872
GOTERM_BP_FAT	GO:0007242~intracellular signaling cascade	109	3.13399	2.47e-05	FBGN0015000, FBGN0034158, FBGN0030028, FBGN0032698, FBGN0010303, FBGN0031090, FBGN0010382, FBGN0011739, FBGN0003744, FBGN0010379, FBGN0024846, FBGN0044323, FBGN0019686, FBGN0030869, FBGN0025743, FBGN0016687, FBGN0030018, FBGN0015925, FBGN0028717, FBGN0015402, FBGN0013750, FBGN0036741, FBGN0004367, FBGN0023172, FBGN0030088, FBGN0032633, FBGN0015286, FBGN0050440, FBGN0037188, FBGN0004956, FBGN00001…	2045	297	7937	1.4244	0.0688105	0.000419	0.0443347
GOTERM_BP_FAT	GO:0003002~regionalization	156	4.48534	2.61e-05	FBGN0041604, FBGN0010602, FBGN0000611, FBGN0003165, FBGN0020224, FBGN0000139, FBGN0003169, FBGN0001079, FBGN0041164, FBGN0010300, FBGN0000810, FBGN0042641, FBGN0010303, FBGN0027535, FBGN0000233, FBGN0034098, FBGN0003028, FBGN0033378, FBGN0001168, FBGN0003751, FBGN0000562, FBGN0029905, FBGN0000146, FBGN0003655, FBGN0015925, FBGN0015402, FBGN0002899, FBGN0005695, FBGN0031872, FBGN0010575, FBGN00011…	2045	454	7937	1.33362	0.0725401	0.00044	0.0468297
GOTERM_BP_FAT	GO:0043632~modification-dependent macromolecule catabolic process	69	1.9839	2.78e-05	FBGN0010602, FBGN0029996, FBGN0011327, FBGN0030674, FBGN0040230, FBGN0034989, FBGN0003330, FBGN0031107, FBGN0029819, FBGN0039025, FBGN0028476, FBGN0029006, FBGN0035136, FBGN0031896, FBGN0027052, FBGN0035953, FBGN0029512, FBGN0002791, FBGN0013717, FBGN0029113, FBGN0033260, FBGN0015509, FBGN0030863, FBGN0025186, FBGN0030969, FBGN0028467, FBGN0058045, FBGN0039214, FBGN0023211, FBGN0041171, FBGN00313…	2045	170	7937	1.5753	0.0770338	0.000466	0.0498494
GOTERM_MF_FAT	GO:0004519~endonuclease activity	29	0.833813	2.01e-05	FBGN0004584, FBGN0011207, FBGN0015621, FBGN0032907, FBGN0033615, FBGN0028434, FBGN0010406, FBGN0031252, FBGN0015553, FBGN0040347, FBGN0043002, FBGN0034246, FBGN0035838, FBGN0002707, FBGN0026722, FBGN0026702, FBGN0020270, FBGN0036266, FBGN0035831, FBGN0002887, FBGN0030170, FBGN0066303, FBGN0033117, FBGN0025832, FBGN0039016, FBGN0023171, FBGN0036696, FBGN0026015, FBGN0028426, FBGN0026737	2181	50	7918	2.10566	0.0244862	0.000486	0.0325402
GOTERM_BP_FAT	GO:0031124~mRNA 3'-end processing	17	0.488787	2.93e-05	FBGN0024698, FBGN0015621, FBGN0036239, FBGN0000114, FBGN0003321, FBGN0035900, FBGN0033450, FBGN0016070, FBGN0041186, FBGN0027873, FBGN0039691, FBGN0033352, FBGN0036570, FBGN0037255, FBGN0002962, FBGN0033554, FBGN0037371	2045	24	7937	2.74916	0.0809879	0.000488	0.0525185
GOTERM_BP_FAT	GO:0016458~gene silencing	64	1.84014	3.05e-05	FBGN0039631, FBGN0029992, FBGN0024291, FBGN0002521, FBGN0003330, FBGN0028387, FBGN0011837, FBGN0003334, FBGN0024491, FBGN0004861, FBGN0020261, FBGN0022772, FBGN0041164, FBGN0025825, FBGN0002652, FBGN0027378, FBGN0033686, FBGN0026722, FBGN0000629, FBGN0023216, FBGN0022943, FBGN0000146, FBGN0036534, FBGN0003607, FBGN0022942, FBGN0039260, FBGN0029755, FBGN0033062, FBGN0039861, FBGN0045035, FBGN00032…	2045	155	7937	1.60255	0.0841518	0.000505	0.0546624
GOTERM_CC_FAT	GO:0005938~cell cortex	38	1.09258	3.97e-05	FBGN0026598, FBGN0027497, FBGN0001301, FBGN0014029, FBGN0031537, FBGN0013726, FBGN0027103, FBGN0038856, FBGN0019947, FBGN0002973, FBGN0010300, FBGN0026192, FBGN0002873, FBGN0002121, FBGN0011710, FBGN0086475, FBGN0032105, FBGN0067864, FBGN0034367, FBGN0016984, FBGN0003744, FBGN0040080, FBGN0029688, FBGN0035892, FBGN0015754, FBGN0028292, FBGN0002466, FBGN0026252, FBGN0001085, FBGN0001104, FBGN00152…	1314	75	4786	1.84544	0.0219623	0.000541	0.0580874
GOTERM_BP_FAT	GO:0006606~protein import into nucleus	22	0.632547	3.37e-05	FBGN0010602, FBGN0020497, FBGN0026252, FBGN0013756, FBGN0031456, FBGN0024921, FBGN0000611, FBGN0031051, FBGN0024889, FBGN0027338, FBGN0004864, FBGN0026207, FBGN0053139, FBGN0010660, FBGN0031145, FBGN0026170, FBGN0037894, FBGN0003205, FBGN0042177, FBGN0010441, FBGN0022213, FBGN0001337	2045	36	7937	2.37183	0.092503	0.000555	0.0603569
KEGG_PATHWAY	dme04120:Ubiquitin mediated proteolysis	48	1.3801	5.25e-05	FBGN0010602, FBGN0029996, FBGN0052707, FBGN0025781, FBGN0030674, FBGN0003557, FBGN0034989, FBGN0025637, FBGN0025638, FBGN0020224, FBGN0031107, FBGN0002431, FBGN0003612, FBGN0041147, FBGN0029879, FBGN0026318, FBGN0027936, FBGN0034109, FBGN0029006, FBGN0023143, FBGN0037808, FBGN0035136, FBGN0037236, FBGN0015374, FBGN0027512, FBGN0034231, FBGN0026175, FBGN0044020, FBGN0023528, FBGN0031896, FBGN00270…	611	97	2054	1.66352	0.00539004	0.0006	0.0585474
GOTERM_BP_FAT	GO:0000904~cell morphogenesis involved in differentiation	110	3.16274	3.86e-05	FBGN0041604, FBGN0000239, FBGN0010583, FBGN0003165, FBGN0003169, FBGN0010303, FBGN0010280, FBGN0030330, FBGN0034367, FBGN0003744, FBGN0041781, FBGN0000629, FBGN0035754, FBGN0029094, FBGN0030090, FBGN0010109, FBGN0010768, FBGN0023211, FBGN0037555, FBGN0025741, FBGN0010575, FBGN0004362, FBGN0035357, FBGN0013764, FBGN0004606, FBGN0014007, FBGN0032821, FBGN0020388, FBGN0000578, FBGN0000463, FBGN00863…	2045	303	7937	1.40901	0.105156	0.000631	0.0690848
GOTERM_CC_FAT	GO:0005669~transcription factor TFIID complex	19	0.546291	4.83e-05	FBGN0000617, FBGN0003687, FBGN0024909, FBGN0010356, FBGN0028398, FBGN0010355, FBGN0011571, FBGN0011836, FBGN0026324, FBGN0011291, FBGN0011290, FBGN0032847, FBGN0026262, FBGN0010417, FBGN0037981, FBGN0010280, FBGN0031873, FBGN0022724, FBGN0010287	1314	28	4786	2.47157	0.0266563	0.000643	0.0706673
GOTERM_BP_FAT	GO:0010948~negative regulation of cell cycle process	15	0.431282	4.13e-05	FBGN0031696, FBGN0000063, FBGN0011648, FBGN0000404, FBGN0028978, FBGN0050169, FBGN0031549, FBGN0025457, FBGN0003268, FBGN0004643, FBGN0035640, FBGN0015799, FBGN0003444, FBGN0001965, FBGN0061476	2045	20	7937	2.91088	0.112266	0.000673	0.074043
GOTERM_BP_FAT	GO:0032386~regulation of intracellular transport	21	0.603795	4.39e-05	FBGN0010379, FBGN0000352, FBGN0003701, FBGN0041582, FBGN0033260, FBGN0027338, FBGN0026207, FBGN0035900, FBGN0011692, FBGN0033075, FBGN0015614, FBGN0030758, FBGN0005355, FBGN0014366, FBGN0002638, FBGN0000250, FBGN0041585, FBGN0045073, FBGN0022213, FBGN0032485, FBGN0030241	2045	34	7937	2.3972	0.118834	0.00071	0.0786585
GOTERM_BP_FAT	GO:0019941~modification-dependent protein catabolic process	68	1.95515	4.43e-05	FBGN0010602, FBGN0029996, FBGN0011327, FBGN0030674, FBGN0040230, FBGN0034989, FBGN0003330, FBGN0031107, FBGN0029819, FBGN0039025, FBGN0028476, FBGN0029006, FBGN0035136, FBGN0031896, FBGN0027052, FBGN0035953, FBGN0029512, FBGN0002791, FBGN0013717, FBGN0029113, FBGN0033260, FBGN0015509, FBGN0030863, FBGN0025186, FBGN0030969, FBGN0028467, FBGN0058045, FBGN0039214, FBGN0023211, FBGN0041171, FBGN00313…	2045	169	7937	1.56166	0.119955	0.000714	0.0794498
GOTERM_MF_FAT	GO:0016796~exonuclease activity, active with either ribo- or deoxyribonucleic acids and producing 5'-phosphomonoesters	17	0.488787	3.21e-05	FBGN0034879, FBGN0004584, FBGN0034065, FBGN0036916, FBGN0032346, FBGN0039846, FBGN0039183, FBGN0039115, FBGN0020261, FBGN0031868, FBGN0035111, FBGN0085343, FBGN0030789, FBGN0037815, FBGN0015553, FBGN0033352, FBGN0004406	2181	23	7918	2.68337	0.0389486	0.000764	0.0521404
GOTERM_BP_FAT	GO:0048667~cell morphogenesis involved in neuron differentiation	105	3.01898	4.84e-05	FBGN0041604, FBGN0000239, FBGN0010583, FBGN0003165, FBGN0003169, FBGN0010303, FBGN0010280, FBGN0034367, FBGN0030330, FBGN0003744, FBGN0041781, FBGN0000629, FBGN0035754, FBGN0029094, FBGN0030090, FBGN0010109, FBGN0010768, FBGN0023211, FBGN0037555, FBGN0025741, FBGN0010575, FBGN0004362, FBGN0035357, FBGN0013764, FBGN0004606, FBGN0014007, FBGN0032821, FBGN0020388, FBGN0000578, FBGN0086356, FBGN00863…	2045	288	7937	1.41501	0.130258	0.000775	0.0867686
GOTERM_MF_FAT	GO:0004532~exoribonuclease activity	13	0.373778	3.52e-05	FBGN0034879, FBGN0034065, FBGN0036916, FBGN0032346, FBGN0039846, FBGN0039183, FBGN0039115, FBGN0020261, FBGN0031868, FBGN0035111, FBGN0037815, FBGN0030789, FBGN0033352	2181	15	7918	3.14639	0.0426328	0.000806	0.0571798
GOTERM_MF_FAT	GO:0016896~exoribonuclease activity, producing 5'-phosphomonoesters	13	0.373778	3.52e-05	FBGN0034879, FBGN0034065, FBGN0036916, FBGN0032346, FBGN0039846, FBGN0039183, FBGN0039115, FBGN0020261, FBGN0031868, FBGN0035111, FBGN0037815, FBGN0030789, FBGN0033352	2181	15	7918	3.14639	0.0426328	0.000806	0.0571798
GOTERM_MF_FAT	GO:0008173~RNA methyltransferase activity	16	0.460035	3.52e-05	FBGN0000239, FBGN0037200, FBGN0036838, FBGN0036889, FBGN0032016, FBGN0039139, FBGN0026079, FBGN0038953, FBGN0052281, FBGN0030720, FBGN0039407, FBGN0038471, FBGN0038737, FBGN0037778, FBGN0039627, FBGN0001974	2181	21	7918	2.76605	0.0425622	0.00082	0.0570831
KEGG_PATHWAY	dme03430:Mismatch repair	15	0.431282	8.88e-05	FBGN0028700, FBGN0010438, FBGN0030871, FBGN0011659, FBGN0036486, FBGN0015546, FBGN0032906, FBGN0027903, FBGN0032244, FBGN0004913, FBGN0010173, FBGN0015553, FBGN0027559, FBGN0005655, FBGN0011660	611	19	2054	2.65398	0.00910631	0.000831	0.0990791
GOTERM_BP_FAT	GO:0006379~mRNA cleavage	12	0.345026	5.29e-05	FBGN0022063, FBGN0027873, FBGN0024698, FBGN0035987, FBGN0039867, FBGN0039691, FBGN0015621, FBGN0035831, FBGN0036570, FBGN0027841, FBGN0037371, FBGN0035872	2045	14	7937	3.32672	0.141294	0.000841	0.094705
GOTERM_BP_FAT	GO:0007389~pattern specification process	162	4.65785	5.32e-05	FBGN0041604, FBGN0010602, FBGN0000611, FBGN0003165, FBGN0020224, FBGN0003169, FBGN0000139, FBGN0001079, FBGN0041164, FBGN0010300, FBGN0000810, FBGN0042641, FBGN0010303, FBGN0027535, FBGN0000233, FBGN0034098, FBGN0003028, FBGN0033378, FBGN0001168, FBGN0003751, FBGN0000562, FBGN0029905, FBGN0000146, FBGN0003655, FBGN0015925, FBGN0015402, FBGN0002899, FBGN0005695, FBGN0031872, FBGN0010575, FBGN00011…	2045	480	7937	1.3099	0.14218	0.000842	0.0953462
GOTERM_CC_FAT	GO:0044452~nucleolar part	10	0.287522	6.51e-05	FBGN0003278, FBGN0032988, FBGN0019938, FBGN0037574, FBGN0038903, FBGN0035831, FBGN0086447, FBGN0031657, FBGN0032298, FBGN0003062	1314	10	4786	3.64231	0.035733	0.000846	0.0951607
GOTERM_BP_FAT	GO:0009100~glycoprotein metabolic process	33	0.948821	5.6e-05	FBGN0039293, FBGN0000221, FBGN0039258, FBGN0044028, FBGN0053145, FBGN0051849, FBGN0038755, FBGN0004957, FBGN0053303, FBGN0031149, FBGN0035558, FBGN0020245, FBGN0034277, FBGN0014075, FBGN0045063, FBGN0027535, FBGN0052076, FBGN0033050, FBGN0038552, FBGN0036144, FBGN0029906, FBGN0033315, FBGN0031662, FBGN0014868, FBGN0032234, FBGN0011740, FBGN0066114, FBGN0030327, FBGN0015360, FBGN0086253, FBGN00277…	2045	66	7937	1.94059	0.149053	0.000882	0.100345
KEGG_PATHWAY	dme03440:Homologous recombination	14	0.40253	8.58e-05	FBGN0010438, FBGN0040268, FBGN0003480, FBGN0020270, FBGN0002906, FBGN0032906, FBGN0027903, FBGN0003479, FBGN0002989, FBGN0026015, FBGN0010173, FBGN0040347, FBGN0027559, FBGN0034728	611	17	2054	2.76846	0.00880121	0.000884	0.0957463
GOTERM_BP_FAT	GO:0042157~lipoprotein metabolic process	20	0.575043	5.71e-05	FBGN0024194, FBGN0039293, FBGN0030035, FBGN0032052, FBGN0004957, FBGN0086448, FBGN0030057, FBGN0027296, FBGN0036893, FBGN0031422, FBGN0029818, FBGN0033088, FBGN0023545, FBGN0035464, FBGN0035435, FBGN0026378, FBGN0033479, FBGN0031284, FBGN0034270, FBGN0020392	2045	32	7937	2.42573	0.151652	0.000893	0.102246
GOTERM_BP_FAT	GO:0051170~nuclear import	22	0.632547	5.91e-05	FBGN0010602, FBGN0020497, FBGN0026252, FBGN0013756, FBGN0031456, FBGN0024921, FBGN0000611, FBGN0031051, FBGN0024889, FBGN0027338, FBGN0004864, FBGN0026207, FBGN0053139, FBGN0010660, FBGN0031145, FBGN0026170, FBGN0037894, FBGN0003205, FBGN0042177, FBGN0010441, FBGN0022213, FBGN0001337	2045	37	7937	2.30772	0.156568	0.00092	0.105857
GOTERM_BP_FAT	GO:0048812~neuron projection morphogenesis	104	2.99022	5.95e-05	FBGN0041604, FBGN0000239, FBGN0010583, FBGN0003165, FBGN0003169, FBGN0010303, FBGN0010280, FBGN0030330, FBGN0003744, FBGN0041781, FBGN0000629, FBGN0035754, FBGN0029094, FBGN0030090, FBGN0010109, FBGN0010768, FBGN0023211, FBGN0037555, FBGN0025741, FBGN0010575, FBGN0004362, FBGN0035357, FBGN0013764, FBGN0004606, FBGN0014007, FBGN0032821, FBGN0020388, FBGN0000578, FBGN0086356, FBGN0086358, FBGN00140…	2045	286	7937	1.41134	0.157702	0.000922	0.106693
GOTERM_BP_FAT	GO:0031175~neuron projection development	104	2.99022	6.99e-05	FBGN0041604, FBGN0000239, FBGN0010583, FBGN0003165, FBGN0003169, FBGN0010303, FBGN0010280, FBGN0030330, FBGN0003744, FBGN0041781, FBGN0000629, FBGN0035754, FBGN0029094, FBGN0030090, FBGN0010109, FBGN0010768, FBGN0023211, FBGN0037555, FBGN0025741, FBGN0010575, FBGN0004362, FBGN0035357, FBGN0013764, FBGN0004606, FBGN0014007, FBGN0032821, FBGN0020388, FBGN0000578, FBGN0086356, FBGN0086358, FBGN00140…	2045	287	7937	1.40642	0.182353	0.00107603	0.125147
GOTERM_BP_FAT	GO:0022604~regulation of cell morphogenesis	51	1.46636	7.22e-05	FBGN0020510, FBGN0001233, FBGN0026192, FBGN0052666, FBGN0010341, FBGN0025865, FBGN0010382, FBGN0000719, FBGN0032859, FBGN0011739, FBGN0003744, FBGN0003028, FBGN0041781, FBGN0010379, FBGN0000384, FBGN0058005, FBGN0025455, FBGN0020255, FBGN0030018, FBGN0004367, FBGN0029944, FBGN0023172, FBGN0031781, FBGN0004177, FBGN0014006, FBGN0020440, FBGN0037188, FBGN0086899, FBGN0003041, FBGN0000499, FBGN00005…	2045	119	7937	1.66336	0.187878	0.00110633	0.129359
GOTERM_CC_FAT	GO:0031523~Myb complex	11	0.316274	8.8e-05	FBGN0002914, FBGN0034430, FBGN0038390, FBGN0033846, FBGN0015799, FBGN0029800, FBGN0023509, FBGN0015805, FBGN0024371, FBGN0002441, FBGN0011763	1314	12	4786	3.33879	0.0479958	0.00111724	0.128611
GOTERM_CC_FAT	GO:0005849~mRNA cleavage factor complex	11	0.316274	8.8e-05	FBGN0022063, FBGN0027873, FBGN0024698, FBGN0035987, FBGN0039867, FBGN0039691, FBGN0015621, FBGN0036570, FBGN0027841, FBGN0037371, FBGN0035872	1314	12	4786	3.33879	0.0479958	0.00111724	0.128611
GOTERM_BP_FAT	GO:0006897~endocytosis	95	2.73145	7.56e-05	FBGN0026597, FBGN0086372, FBGN0013746, FBGN0036194, FBGN0000042, FBGN0028382, FBGN0024833, FBGN0003124, FBGN0034118, FBGN0020510, FBGN0032790, FBGN0026192, FBGN0010300, FBGN0034708, FBGN0027605, FBGN0010341, FBGN0025582, FBGN0037218, FBGN0031090, FBGN0028471, FBGN0010380, FBGN0042085, FBGN0053554, FBGN0022213, FBGN0041781, FBGN0086384, FBGN0044323, FBGN0039120, FBGN0032250, FBGN0035993, FBGN00232…	2045	258	7937	1.42911	0.195865	0.00115271	0.135499
GOTERM_BP_FAT	GO:0010324~membrane invagination	95	2.73145	7.56e-05	FBGN0026597, FBGN0086372, FBGN0013746, FBGN0036194, FBGN0000042, FBGN0028382, FBGN0024833, FBGN0003124, FBGN0034118, FBGN0020510, FBGN0032790, FBGN0026192, FBGN0010300, FBGN0034708, FBGN0027605, FBGN0010341, FBGN0025582, FBGN0037218, FBGN0031090, FBGN0028471, FBGN0010380, FBGN0042085, FBGN0053554, FBGN0022213, FBGN0041781, FBGN0086384, FBGN0044323, FBGN0039120, FBGN0032250, FBGN0035993, FBGN00232…	2045	258	7937	1.42911	0.195865	0.00115271	0.135499
GOTERM_BP_FAT	GO:0030163~protein catabolic process	77	2.21392	7.65e-05	FBGN0010602, FBGN0029996, FBGN0033698, FBGN0011327, FBGN0030674, FBGN0040230, FBGN0034989, FBGN0003330, FBGN0031107, FBGN0029819, FBGN0039025, FBGN0028476, FBGN0029006, FBGN0035136, FBGN0031896, FBGN0027052, FBGN0035953, FBGN0029512, FBGN0002791, FBGN0013717, FBGN0029113, FBGN0033260, FBGN0015509, FBGN0030863, FBGN0025186, FBGN0030969, FBGN0028467, FBGN0058045, FBGN0039214, FBGN0023211, FBGN00411…	2045	200	7937	1.49425	0.197842	0.00115959	0.137027
GOTERM_CC_FAT	GO:0031519~PcG protein complex	12	0.345026	9.89e-05	FBGN0000588, FBGN0003042, FBGN0020887, FBGN0000629, FBGN0003330, FBGN0015805, FBGN0004050, FBGN0005624, FBGN0022238, FBGN0003334, FBGN0010313, FBGN0004861	1314	14	4786	3.12198	0.0537981	0.00122812	0.144585
GOTERM_BP_FAT	GO:0009953~dorsal/ventral pattern formation	56	1.61012	8.86e-05	FBGN0041604, FBGN0010602, FBGN0028387, FBGN0020224, FBGN0003719, FBGN0003169, FBGN0003479, FBGN0000810, FBGN0010441, FBGN0034098, FBGN0027053, FBGN0003882, FBGN0033378, FBGN0037700, FBGN0001990, FBGN0000562, FBGN0031114, FBGN0011763, FBGN0005322, FBGN0002899, FBGN0010575, FBGN0001169, FBGN0024222, FBGN0001308, FBGN0036814, FBGN0003415, FBGN0003557, FBGN0044028, FBGN0011655, FBGN0037468, FBGN00243…	2045	135	7937	1.60997	0.22534	0.00133592	0.158692
GOTERM_BP_FAT	GO:0030707~ovarian follicle cell development	78	2.24267	8.92e-05	FBGN0002914, FBGN0033846, FBGN0003330, FBGN0020224, FBGN0000307, FBGN0003334, FBGN0004864, FBGN0004861, FBGN0004811, FBGN0003983, FBGN0041164, FBGN0026192, FBGN0000810, FBGN0010303, FBGN0010341, FBGN0023509, FBGN0025865, FBGN0002652, FBGN0010382, FBGN0011766, FBGN0000146, FBGN0000482, FBGN0011570, FBGN0052296, FBGN0011763, FBGN0030018, FBGN0004650, FBGN0000180, FBGN0026238, FBGN0086902, FBGN00056…	2045	204	7937	1.48398	0.226702	0.00133812	0.159785
GOTERM_BP_FAT	GO:0048609~reproductive process in a multicellular organism	246	7.07303	9.17e-05	FBGN0013746, FBGN0003023, FBGN0027538, FBGN0000042, FBGN0033846, FBGN0003165, FBGN0020224, FBGN0003187, FBGN0003169, FBGN0010501, FBGN0029088, FBGN0004811, FBGN0001079, FBGN0041164, FBGN0010300, FBGN0000810, FBGN0023509, FBGN0010303, FBGN0025865, FBGN0003028, FBGN0019686, FBGN0014870, FBGN0020412, FBGN0005695, FBGN0013750, FBGN0023172, FBGN0004177, FBGN0001308, FBGN0022959, FBGN0024177, FBGN00013…	2045	778	7937	1.22721	0.232191	0.00136805	0.164209
GOTERM_BP_FAT	GO:0032504~multicellular organism reproduction	246	7.07303	9.17e-05	FBGN0013746, FBGN0003023, FBGN0027538, FBGN0000042, FBGN0033846, FBGN0003165, FBGN0020224, FBGN0003187, FBGN0003169, FBGN0010501, FBGN0029088, FBGN0004811, FBGN0001079, FBGN0041164, FBGN0010300, FBGN0000810, FBGN0023509, FBGN0010303, FBGN0025865, FBGN0003028, FBGN0019686, FBGN0014870, FBGN0020412, FBGN0005695, FBGN0013750, FBGN0023172, FBGN0004177, FBGN0001308, FBGN0022959, FBGN0024177, FBGN00013…	2045	778	7937	1.22721	0.232191	0.00136805	0.164209
GOTERM_BP_FAT	GO:0007281~germ cell development	90	2.58769	9.4e-05	FBGN0024689, FBGN0003023, FBGN0027538, FBGN0000042, FBGN0003165, FBGN0003719, FBGN0004864, FBGN0003169, FBGN0001233, FBGN0026206, FBGN0027948, FBGN0041164, FBGN0026192, FBGN0016053, FBGN0000810, FBGN0027053, FBGN0034098, FBGN0033378, FBGN0086384, FBGN0011666, FBGN0019686, FBGN0001990, FBGN0000562, FBGN0000146, FBGN0000140, FBGN0003655, FBGN0005322, FBGN0015925, FBGN0003520, FBGN0026238, FBGN00056…	2045	243	7937	1.43747	0.237246	0.001395	0.16831
GOTERM_BP_FAT	GO:0022411~cellular component disassembly	18	0.517539	9.55e-05	FBGN0032486, FBGN0050100, FBGN0028530, FBGN0011207, FBGN0024732, FBGN0010501, FBGN0002542, FBGN0031868, FBGN0032194, FBGN0036974, FBGN0038206, FBGN0010303, FBGN0037218, FBGN0033712, FBGN0004179, FBGN0051159, FBGN0031392, FBGN0020443	2045	28	7937	2.49504	0.240566	0.00141019	0.171019
GOTERM_BP_FAT	GO:0042078~germ-line stem cell division	18	0.517539	9.55e-05	FBGN0051232, FBGN0004872, FBGN0011648, FBGN0011666, FBGN0000158, FBGN0011655, FBGN0040298, FBGN0011207, FBGN0003165, FBGN0000114, FBGN0004864, FBGN0003169, FBGN0004956, FBGN0000140, FBGN0013984, FBGN0003317, FBGN0039016, FBGN0002962	2045	28	7937	2.49504	0.240566	0.00141019	0.171019
GOTERM_BP_FAT	GO:0034613~cellular protein localization	70	2.01265	9.7e-05	FBGN0010602, FBGN0040087, FBGN0024833, FBGN0035947, FBGN0031456, FBGN0000611, FBGN0031106, FBGN0027338, FBGN0004864, FBGN0026207, FBGN0027605, FBGN0031145, FBGN0029789, FBGN0010380, FBGN0010441, FBGN0028411, FBGN0001337, FBGN0022213, FBGN0020497, FBGN0030480, FBGN0037702, FBGN0013756, FBGN0002566, FBGN0023216, FBGN0031051, FBGN0024889, FBGN0000482, FBGN0031549, FBGN0020255, FBGN0052654, FBGN00369…	2045	179	7937	1.51778	0.243905	0.00142546	0.173755
GOTERM_BP_FAT	GO:0032880~regulation of protein localization	22	0.632547	0.0001	FBGN0010379, FBGN0000352, FBGN0003701, FBGN0003557, FBGN0041582, FBGN0033260, FBGN0001104, FBGN0027338, FBGN0026207, FBGN0011692, FBGN0015614, FBGN0030758, FBGN0000017, FBGN0005355, FBGN0014366, FBGN0030286, FBGN0000250, FBGN0041585, FBGN0045073, FBGN0022213, FBGN0030241, FBGN0032485	2045	38	7937	2.247	0.250852	0.00146501	0.179486
GOTERM_BP_FAT	GO:0046822~regulation of nucleocytoplasmic transport	20	0.575043	0.000102	FBGN0010379, FBGN0000352, FBGN0003701, FBGN0041582, FBGN0033260, FBGN0027338, FBGN0026207, FBGN0035900, FBGN0011692, FBGN0015614, FBGN0030758, FBGN0005355, FBGN0014366, FBGN0002638, FBGN0000250, FBGN0041585, FBGN0045073, FBGN0022213, FBGN0032485, FBGN0030241	2045	33	7937	2.35223	0.255108	0.00148635	0.183023
GOTERM_BP_FAT	GO:0045995~regulation of embryonic development	28	0.80506	0.000109	FBGN0001308, FBGN0000404, FBGN0002736, FBGN0000392, FBGN0016034, FBGN0000499, FBGN0041164, FBGN0002673, FBGN0033378, FBGN0004875, FBGN0021873, FBGN0002901, FBGN0039532, FBGN0000384, FBGN0003483, FBGN0015295, FBGN0000146, FBGN0058005, FBGN0002441, FBGN0004636, FBGN0003655, FBGN0030018, FBGN0004838, FBGN0000181, FBGN0003520, FBGN0004367, FBGN0010909, FBGN0029944, FBGN0023172	2045	54	7937	2.01246	0.26877	0.00157176	0.194516
KEGG_PATHWAY	dme04330:Notch signaling pathway	16	0.460035	0.0002	FBGN0036827, FBGN0020496, FBGN0001139, FBGN0031458, FBGN0020388, FBGN0000499, FBGN0004837, FBGN0039234, FBGN0002973, FBGN0019947, FBGN0004856, FBGN0000463, FBGN0015805, FBGN0000524, FBGN0053198, FBGN0001169	611	22	2054	2.44487	0.0204323	0.00171885	0.223448
GOTERM_BP_FAT	GO:0006911~phagocytosis, engulfment	72	2.07016	0.000134	FBGN0026597, FBGN0013746, FBGN0036194, FBGN0000042, FBGN0028382, FBGN0003124, FBGN0034118, FBGN0020510, FBGN0032790, FBGN0026192, FBGN0010300, FBGN0027605, FBGN0010341, FBGN0025582, FBGN0031090, FBGN0028471, FBGN0042085, FBGN0053554, FBGN0022213, FBGN0041781, FBGN0044323, FBGN0039120, FBGN0032250, FBGN0035993, FBGN0023215, FBGN0036500, FBGN0033859, FBGN0023216, FBGN0005198, FBGN0033264, FBGN00399…	2045	187	7937	1.49436	0.320871	0.00191373	0.240393
GOTERM_BP_FAT	GO:0042158~lipoprotein biosynthetic process	19	0.546291	0.000134	FBGN0024194, FBGN0039293, FBGN0030035, FBGN0032052, FBGN0004957, FBGN0086448, FBGN0027296, FBGN0036893, FBGN0031422, FBGN0029818, FBGN0033088, FBGN0023545, FBGN0035464, FBGN0035435, FBGN0026378, FBGN0033479, FBGN0031284, FBGN0034270, FBGN0020392	2045	31	7937	2.37878	0.320548	0.00192088	0.240098
GOTERM_BP_FAT	GO:0006497~protein amino acid lipidation	19	0.546291	0.000134	FBGN0024194, FBGN0039293, FBGN0030035, FBGN0032052, FBGN0004957, FBGN0086448, FBGN0027296, FBGN0036893, FBGN0031422, FBGN0029818, FBGN0033088, FBGN0023545, FBGN0035464, FBGN0035435, FBGN0026378, FBGN0033479, FBGN0031284, FBGN0034270, FBGN0020392	2045	31	7937	2.37878	0.320548	0.00192088	0.240098
GOTERM_BP_FAT	GO:0032984~macromolecular complex disassembly	13	0.373778	0.000134	FBGN0032486, FBGN0050100, FBGN0028530, FBGN0002542, FBGN0031868, FBGN0032194, FBGN0036974, FBGN0038206, FBGN0037218, FBGN0033712, FBGN0004179, FBGN0051159, FBGN0020443	2045	17	7937	2.96796	0.32029	0.00192859	0.239862
GOTERM_BP_FAT	GO:0034623~cellular macromolecular complex disassembly	13	0.373778	0.000134	FBGN0032486, FBGN0050100, FBGN0028530, FBGN0002542, FBGN0031868, FBGN0032194, FBGN0036974, FBGN0038206, FBGN0037218, FBGN0033712, FBGN0004179, FBGN0051159, FBGN0020443	2045	17	7937	2.96796	0.32029	0.00192859	0.239862
GOTERM_BP_FAT	GO:0000184~nuclear-transcribed mRNA catabolic process, nonsense-mediated decay	13	0.373778	0.000134	FBGN0034918, FBGN0037707, FBGN0029992, FBGN0034921, FBGN0034923, FBGN0036534, FBGN0039260, FBGN0020261, FBGN0041164, FBGN0030354, FBGN0051992, FBGN0034187, FBGN0032296	2045	17	7937	2.96796	0.32029	0.00192859	0.239862
GOTERM_BP_FAT	GO:0009101~glycoprotein biosynthetic process	31	0.891317	0.000144	FBGN0039293, FBGN0000221, FBGN0039258, FBGN0053145, FBGN0051849, FBGN0038755, FBGN0004957, FBGN0053303, FBGN0031149, FBGN0035558, FBGN0020245, FBGN0034277, FBGN0014075, FBGN0045063, FBGN0027535, FBGN0052076, FBGN0038552, FBGN0036144, FBGN0029906, FBGN0033315, FBGN0031662, FBGN0014868, FBGN0032234, FBGN0011740, FBGN0066114, FBGN0030327, FBGN0015360, FBGN0086253, FBGN0027791, FBGN0033901, FBGN00291…	2045	63	7937	1.90978	0.339059	0.00203778	0.257236
GOTERM_MF_FAT	GO:0042624~ATPase activity, uncoupled	78	2.24267	9.26e-05	FBGN0001179, FBGN0026713, FBGN0030855, FBGN0025683, FBGN0030672, FBGN0052533, FBGN0039207, FBGN0039117, FBGN0001565, FBGN0032690, FBGN0015391, FBGN0038344, FBGN0053087, FBGN0032194, FBGN0027605, FBGN0035842, FBGN0001986, FBGN0027375, FBGN0035443, FBGN0036888, FBGN0034496, FBGN0021995, FBGN0027329, FBGN0086130, FBGN0032157, FBGN0005322, FBGN0033160, FBGN0002899, FBGN0086902, FBGN0038376, FBGN00324…	2181	192	7918	1.47487	0.108193	0.00204265	0.150209
GOTERM_BP_FAT	GO:0006909~phagocytosis	75	2.15641	0.000145	FBGN0026597, FBGN0013746, FBGN0036194, FBGN0000042, FBGN0028382, FBGN0003124, FBGN0034118, FBGN0020510, FBGN0032790, FBGN0026192, FBGN0010300, FBGN0027605, FBGN0010341, FBGN0025582, FBGN0031090, FBGN0028471, FBGN0042085, FBGN0053554, FBGN0022213, FBGN0041781, FBGN0044323, FBGN0039120, FBGN0032250, FBGN0035993, FBGN0023215, FBGN0036500, FBGN0033859, FBGN0023216, FBGN0005198, FBGN0033264, FBGN00399…	2045	197	7937	1.4776	0.341752	0.00204777	0.259769
GOTERM_BP_FAT	GO:0060284~regulation of cell development	54	1.55262	0.000146	FBGN0003124, FBGN0003165, FBGN0041164, FBGN0010300, FBGN0010341, FBGN0011739, FBGN0003744, FBGN0086384, FBGN0033378, FBGN0002791, FBGN0025743, FBGN0019972, FBGN0000147, FBGN0000146, FBGN0003655, FBGN0003520, FBGN0000181, FBGN0032451, FBGN0023172, FBGN0004177, FBGN0001308, FBGN0002736, FBGN0011655, FBGN0003041, FBGN0000392, FBGN0016034, FBGN0002973, FBGN0000463, FBGN0003317, FBGN0003079, FBGN00140…	2045	131	7937	1.59987	0.344271	0.00205646	0.262148
GOTERM_MF_FAT	GO:0043138~3'-5' DNA helicase activity	11	0.316274	9.17e-05	FBGN0025815, FBGN0020633, FBGN0030196, FBGN0014861, FBGN0024332, FBGN0017577, FBGN0026143, FBGN0039403, FBGN0002906, FBGN0035194, FBGN0015929	2181	12	7918	3.32791	0.107207	0.0020597	0.148761
GOTERM_BP_FAT	GO:0016573~histone acetylation	12	0.345026	0.000152	FBGN0020306, FBGN0032321, FBGN0037376, FBGN0010355, FBGN0020388, FBGN0027378, FBGN0031759, FBGN0026080, FBGN0031873, FBGN0053554, FBGN0039067, FBGN0014340	2045	15	7937	3.10494	0.354546	0.00212299	0.271945
GOTERM_BP_FAT	GO:0051322~anaphase	12	0.345026	0.000152	FBGN0002791, FBGN0001612, FBGN0025781, FBGN0030268, FBGN0040233, FBGN0000405, FBGN0004643, FBGN0041147, FBGN0026181, FBGN0052831, FBGN0004367, FBGN0004889, FBGN0034231	2045	15	7937	3.10494	0.354546	0.00212299	0.271945
GOTERM_BP_FAT	GO:0033044~regulation of chromosome organization	12	0.345026	0.000152	FBGN0002183, FBGN0002781, FBGN0024291, FBGN0053804, FBGN0020388, FBGN0053864, FBGN0053828, FBGN0053846, FBGN0053849, FBGN0034722, FBGN0053825, FBGN0051617, FBGN0053840, FBGN0053822, FBGN0053843, FBGN0010278, FBGN0053810, FBGN0011474, FBGN0053813, FBGN0023216, FBGN0003607, FBGN0053816, FBGN0053819, FBGN0053837, FBGN0037555, FBGN0053831, FBGN0031876, FBGN0053852	2045	15	7937	3.10494	0.354546	0.00212299	0.271945
GOTERM_MF_FAT	GO:0016538~cyclin-dependent protein kinase regulator activity	14	0.40253	0.000101	FBGN0051232, FBGN0022936, FBGN0000404, FBGN0000405, FBGN0040394, FBGN0010317, FBGN0010314, FBGN0004597, FBGN0010315, FBGN0025674, FBGN0025455, FBGN0015625, FBGN0010382, FBGN0004432	2181	18	7918	2.82368	0.117319	0.00218694	0.163692
GOTERM_BP_FAT	GO:0051053~negative regulation of DNA metabolic process	10	0.287522	0.00016	FBGN0038608, FBGN0004872, FBGN0003114, FBGN0015799, FBGN0032698, FBGN0024371, FBGN0033081, FBGN0000996, FBGN0025355, FBGN0001120	2045	11	7937	3.52834	0.369573	0.0022263	0.286557
GOTERM_BP_FAT	GO:0000082~G1/S transition of mitotic cell cycle	11	0.316274	0.000163	FBGN0015618, FBGN0017551, FBGN0004106, FBGN0003205, FBGN0024371, FBGN0004107, FBGN0023213, FBGN0011766, FBGN0004597, FBGN0010382, FBGN0011739	2045	13	7937	3.28407	0.375024	0.00225727	0.291943
GOTERM_BP_FAT	GO:0009994~oocyte differentiation	56	1.61012	0.000177	FBGN0031399, FBGN0003719, FBGN0001233, FBGN0027948, FBGN0041164, FBGN0026192, FBGN0003479, FBGN0000810, FBGN0034098, FBGN0027053, FBGN0033378, FBGN0086384, FBGN0001990, FBGN0000562, FBGN0000146, FBGN0000140, FBGN0003655, FBGN0015925, FBGN0003520, FBGN0002899, FBGN0005695, FBGN0026238, FBGN0004510, FBGN0002962, FBGN0001308, FBGN0026433, FBGN0002736, FBGN0034921, FBGN0003459, FBGN0024371, FBGN00315…	2045	138	7937	1.57497	0.399184	0.00243467	0.316391
GOTERM_CC_FAT	GO:0005794~Golgi apparatus	67	1.92639	0.000207	FBGN0086372, FBGN0031491, FBGN0024689, FBGN0040087, FBGN0032465, FBGN0026616, FBGN0053145, FBGN0031106, FBGN0038303, FBGN0035558, FBGN0042641, FBGN0045063, FBGN0027535, FBGN0010380, FBGN0053635, FBGN0037609, FBGN0033401, FBGN0052451, FBGN0011232, FBGN0013750, FBGN0031681, FBGN0031284, FBGN0032258, FBGN0030089, FBGN0003210, FBGN0067102, FBGN0000221, FBGN0039258, FBGN0031536, FBGN0027497, FBGN00266…	1314	164	4786	1.48802	0.109079	0.00250771	0.301747
GOTERM_CC_FAT	GO:0000932~cytoplasmic mRNA processing body	9	0.258769	0.000215	FBGN0016070, FBGN0032340, FBGN0003520, FBGN0036735, FBGN0034921, FBGN0028470, FBGN0051992, FBGN0036534, FBGN0004419	1314	9	4786	3.64231	0.113409	0.00255781	0.314454
GOTERM_BP_FAT	GO:0009880~embryonic pattern specification	85	2.44393	0.000193	FBGN0041604, FBGN0024194, FBGN0010602, FBGN0003165, FBGN0003719, FBGN0004864, FBGN0001233, FBGN0027948, FBGN0001079, FBGN0041164, FBGN0042641, FBGN0000810, FBGN0002552, FBGN0027535, FBGN0010441, FBGN0000233, FBGN0000719, FBGN0027053, FBGN0003882, FBGN0001320, FBGN0001168, FBGN0033378, FBGN0086384, FBGN0003751, FBGN0000146, FBGN0003655, FBGN0004795, FBGN0004650, FBGN0015925, FBGN0003520, FBGN00154…	2045	231	7937	1.42814	0.427462	0.00265208	0.346278
GOTERM_BP_FAT	GO:0051603~proteolysis involved in cellular protein catabolic process	70	2.01265	0.000211	FBGN0010602, FBGN0029996, FBGN0011327, FBGN0030674, FBGN0040230, FBGN0034989, FBGN0003330, FBGN0031107, FBGN0029819, FBGN0039025, FBGN0028476, FBGN0029006, FBGN0035136, FBGN0031896, FBGN0027052, FBGN0035953, FBGN0029512, FBGN0002791, FBGN0013717, FBGN0029113, FBGN0033260, FBGN0015509, FBGN0030863, FBGN0025186, FBGN0030969, FBGN0028467, FBGN0058045, FBGN0039214, FBGN0023211, FBGN0041171, FBGN00313…	2045	183	7937	1.4846	0.455887	0.0028802	0.377837
GOTERM_BP_FAT	GO:0044257~cellular protein catabolic process	70	2.01265	0.000211	FBGN0010602, FBGN0029996, FBGN0011327, FBGN0030674, FBGN0040230, FBGN0034989, FBGN0003330, FBGN0031107, FBGN0029819, FBGN0039025, FBGN0028476, FBGN0029006, FBGN0035136, FBGN0031896, FBGN0027052, FBGN0035953, FBGN0029512, FBGN0002791, FBGN0013717, FBGN0029113, FBGN0033260, FBGN0015509, FBGN0030863, FBGN0025186, FBGN0030969, FBGN0028467, FBGN0058045, FBGN0039214, FBGN0023211, FBGN0041171, FBGN00313…	2045	183	7937	1.4846	0.455887	0.0028802	0.377837
GOTERM_BP_FAT	GO:0030030~cell projection organization	125	3.59402	0.000213	FBGN0041604, FBGN0000239, FBGN0010583, FBGN0003165, FBGN0003187, FBGN0003169, FBGN0010303, FBGN0010280, FBGN0030330, FBGN0003744, FBGN0003028, FBGN0053558, FBGN0041781, FBGN0000629, FBGN0035891, FBGN0035754, FBGN0029094, FBGN0030090, FBGN0010109, FBGN0010768, FBGN0023211, FBGN0037555, FBGN0025741, FBGN0010575, FBGN0004362, FBGN0035357, FBGN0004606, FBGN0013764, FBGN0014007, FBGN0032821, FBGN00203…	2045	365	7937	1.32917	0.458918	0.00289291	0.381299
KEGG_PATHWAY	dme00534:Heparan sulfate biosynthesis	9	0.258769	0.000389	FBGN0033087, FBGN0066114, FBGN0020245, FBGN0039258, FBGN0015360, FBGN0024230, FBGN0027535, FBGN0038755, FBGN0029175	611	9	2054	3.3617	0.0393148	0.00308052	0.433674
GOTERM_BP_FAT	GO:0045448~mitotic cell cycle, embryonic	17	0.488787	0.000229	FBGN0031696, FBGN0003042, FBGN0000629, FBGN0000404, FBGN0000405, FBGN0010317, FBGN0028734, FBGN0010314, FBGN0086899, FBGN0004861, FBGN0039016, FBGN0026170, FBGN0015625, FBGN0013263, FBGN0005624, FBGN0032105, FBGN0011737	2045	27	7937	2.4437	0.483767	0.0030994	0.410425
GOTERM_CC_FAT	GO:0000777~condensed chromosome kinetochore	10	0.287522	0.00027	FBGN0031696, FBGN0010602, FBGN0003268, FBGN0015754, FBGN0004643, FBGN0040477, FBGN0040232, FBGN0026170, FBGN0003124, FBGN0061476	1314	11	4786	3.31119	0.140264	0.00314359	0.394648
GOTERM_MF_FAT	GO:0008408~3'-5' exonuclease activity	17	0.488787	0.000149	FBGN0038608, FBGN0034879, FBGN0004584, FBGN0034065, FBGN0000562, FBGN0036916, FBGN0032346, FBGN0039846, FBGN0039183, FBGN0039115, FBGN0032924, FBGN0035111, FBGN0030789, FBGN0037815, FBGN0033352, FBGN0004406, FBGN0026737	2181	25	7918	2.4687	0.167716	0.0031602	0.240715
GOTERM_BP_FAT	GO:0048858~cell projection morphogenesis	111	3.19149	0.000289	FBGN0041604, FBGN0000239, FBGN0010583, FBGN0003165, FBGN0003169, FBGN0010303, FBGN0010280, FBGN0030330, FBGN0003744, FBGN0041781, FBGN0000629, FBGN0035891, FBGN0035754, FBGN0029094, FBGN0030090, FBGN0010109, FBGN0010768, FBGN0023211, FBGN0037555, FBGN0025741, FBGN0010575, FBGN0004362, FBGN0035357, FBGN0013764, FBGN0004606, FBGN0014007, FBGN0032821, FBGN0020388, FBGN0050441, FBGN0000578, FBGN00863…	2045	320	7937	1.34628	0.56585	0.00389131	0.517637
GOTERM_BP_FAT	GO:0007530~sex determination	16	0.460035	0.000299	FBGN0003741, FBGN0003023, FBGN0001139, FBGN0000413, FBGN0001276, FBGN0003300, FBGN0003449, FBGN0000662, FBGN0004864, FBGN0004956, FBGN0010109, FBGN0003977, FBGN0004170, FBGN0039559, FBGN0003411, FBGN0003028	2045	25	7937	2.48395	0.577275	0.0039968	0.534138
GOTERM_MF_FAT	GO:0060589~nucleoside-triphosphatase regulator activity	61	1.75388	0.000197	FBGN0034158, FBGN0038401, FBGN0035073, FBGN0030808, FBGN0020655, FBGN0032901, FBGN0031107, FBGN0038304, FBGN0032198, FBGN0032796, FBGN0040005, FBGN0031216, FBGN0025864, FBGN0037874, FBGN0040080, FBGN0031006, FBGN0002466, FBGN0035916, FBGN0030685, FBGN0005198, FBGN0034029, FBGN0025836, FBGN0023172, FBGN0025381, FBGN0039466, FBGN0033349, FBGN0028509, FBGN0037182, FBGN0032821, FBGN0023081, FBGN00504…	2181	145	7918	1.52729	0.216611	0.00406049	0.319974
GOTERM_MF_FAT	GO:0030695~GTPase regulator activity	60	1.72513	0.000195	FBGN0034158, FBGN0038401, FBGN0035073, FBGN0030808, FBGN0020655, FBGN0032901, FBGN0031107, FBGN0038304, FBGN0032198, FBGN0032796, FBGN0040005, FBGN0031216, FBGN0025864, FBGN0037874, FBGN0040080, FBGN0031006, FBGN0002466, FBGN0035916, FBGN0030685, FBGN0005198, FBGN0034029, FBGN0025836, FBGN0023172, FBGN0025381, FBGN0039466, FBGN0033349, FBGN0028509, FBGN0037182, FBGN0032821, FBGN0023081, FBGN00504…	2181	142	7918	1.53399	0.214117	0.00407552	0.315815
GOTERM_BP_FAT	GO:0031647~regulation of protein stability	13	0.373778	0.000308	FBGN0000352, FBGN0013746, FBGN0028292, FBGN0001079, FBGN0027057, FBGN0027055, FBGN0000017, FBGN0032725, FBGN0042085, FBGN0028837, FBGN0027053, FBGN0027054, FBGN0026379	2045	18	7937	2.80307	0.588019	0.00409704	0.550064
GOTERM_BP_FAT	GO:0030717~karyosome formation	13	0.373778	0.000308	FBGN0004875, FBGN0003480, FBGN0001301, FBGN0003483, FBGN0000146, FBGN0003482, FBGN0031977, FBGN0003502, FBGN0027889, FBGN0003479, FBGN0002899, FBGN0086251, FBGN0034098	2045	18	7937	2.80307	0.588019	0.00409704	0.550064
GOTERM_BP_FAT	GO:0032270~positive regulation of cellular protein metabolic process	13	0.373778	0.000308	FBGN0000351, FBGN0026598, FBGN0034967, FBGN0029840, FBGN0003165, FBGN0000146, FBGN0003015, FBGN0004838, FBGN0035001, FBGN0003520, FBGN0034722, FBGN0037555, FBGN0027052	2045	18	7937	2.80307	0.588019	0.00409704	0.550064
GOTERM_BP_FAT	GO:0051247~positive regulation of protein metabolic process	13	0.373778	0.000308	FBGN0000351, FBGN0026598, FBGN0034967, FBGN0029840, FBGN0003165, FBGN0000146, FBGN0003015, FBGN0004838, FBGN0035001, FBGN0003520, FBGN0034722, FBGN0037555, FBGN0027052	2045	18	7937	2.80307	0.588019	0.00409704	0.550064
GOTERM_BP_FAT	GO:0009948~anterior/posterior axis specification	58	1.66763	0.000319	FBGN0003165, FBGN0003719, FBGN0001233, FBGN0027948, FBGN0041164, FBGN0003479, FBGN0000810, FBGN0002552, FBGN0000719, FBGN0027053, FBGN0001320, FBGN0086384, FBGN0033378, FBGN0003751, FBGN0000146, FBGN0003655, FBGN0015925, FBGN0004650, FBGN0003520, FBGN0002899, FBGN0015402, FBGN0005695, FBGN0026238, FBGN0004510, FBGN0002962, FBGN0001325, FBGN0001308, FBGN0026433, FBGN0002736, FBGN0003733, FBGN00349…	2045	147	7937	1.53135	0.600806	0.00422289	0.569566
GOTERM_BP_FAT	GO:0007350~blastoderm segmentation	80	2.30017	0.000336	FBGN0041604, FBGN0024194, FBGN0003165, FBGN0003719, FBGN0004864, FBGN0001233, FBGN0027948, FBGN0001079, FBGN0041164, FBGN0042641, FBGN0000810, FBGN0002552, FBGN0027535, FBGN0000233, FBGN0000719, FBGN0027053, FBGN0001320, FBGN0001168, FBGN0033378, FBGN0086384, FBGN0003751, FBGN0000146, FBGN0003655, FBGN0004650, FBGN0015925, FBGN0003520, FBGN0015402, FBGN0026238, FBGN0005695, FBGN0086902, FBGN00045…	2045	218	7937	1.42428	0.620374	0.00443311	0.600645
GOTERM_BP_FAT	GO:0030384~phosphoinositide metabolic process	24	0.690052	0.000347	FBGN0039293, FBGN0044028, FBGN0030035, FBGN0032052, FBGN0086448, FBGN0036893, FBGN0031422, FBGN0029818, FBGN0033088, FBGN0015278, FBGN0030465, FBGN0020622, FBGN0015279, FBGN0015277, FBGN0023545, FBGN0035464, FBGN0029789, FBGN0035435, FBGN0004373, FBGN0016984, FBGN0033479, FBGN0031284, FBGN0026379, FBGN0034270	2045	46	7937	2.02496	0.632452	0.0045599	0.620634
GOTERM_BP_FAT	GO:0007243~protein kinase cascade	29	0.833813	0.000362	FBGN0004864, FBGN0004956, FBGN0016131, FBGN0010341, FBGN0010303, FBGN0014001, FBGN0010382, FBGN0003256, FBGN0003744, FBGN0046706, FBGN0026252, FBGN0024846, FBGN0021873, FBGN0044323, FBGN0039532, FBGN0025743, FBGN0004638, FBGN0026323, FBGN0043903, FBGN0015295, FBGN0010315, FBGN0003502, FBGN0030018, FBGN0016641, FBGN0004107, FBGN0010909, FBGN0024329, FBGN0010269, FBGN0024326	2045	60	7937	1.8759	0.647809	0.00473233	0.647014
GOTERM_BP_FAT	GO:0009952~anterior/posterior pattern formation	65	1.86889	0.000371	FBGN0003165, FBGN0003719, FBGN0001233, FBGN0027948, FBGN0041164, FBGN0003479, FBGN0000810, FBGN0002552, FBGN0000719, FBGN0027053, FBGN0001320, FBGN0033378, FBGN0086384, FBGN0003751, FBGN0000146, FBGN0003655, FBGN0004795, FBGN0015925, FBGN0004650, FBGN0003520, FBGN0002899, FBGN0015402, FBGN0026238, FBGN0005695, FBGN0004510, FBGN0002962, FBGN0001325, FBGN0001308, FBGN0026433, FBGN0002736, FBGN00037…	2045	170	7937	1.48398	0.656361	0.00482166	0.662203
GOTERM_BP_FAT	GO:0007093~mitotic cell cycle checkpoint	12	0.345026	0.000373	FBGN0031696, FBGN0000063, FBGN0003268, FBGN0015754, FBGN0004643, FBGN0035640, FBGN0002901, FBGN0004367, FBGN0061476, FBGN0031549, FBGN0025457, FBGN0011737	2045	16	7937	2.91088	0.658545	0.00482857	0.666142
GOTERM_BP_FAT	GO:0006473~protein amino acid acetylation	12	0.345026	0.000373	FBGN0020306, FBGN0032321, FBGN0037376, FBGN0010355, FBGN0020388, FBGN0027378, FBGN0031759, FBGN0026080, FBGN0031873, FBGN0053554, FBGN0039067, FBGN0014340	2045	16	7937	2.91088	0.658545	0.00482857	0.666142
GOTERM_BP_FAT	GO:0001709~cell fate determination	52	1.49511	0.000377	FBGN0031399, FBGN0003165, FBGN0010300, FBGN0034803, FBGN0003479, FBGN0010382, FBGN0040080, FBGN0015396, FBGN0001320, FBGN0011666, FBGN0000562, FBGN0000147, FBGN0011723, FBGN0040487, FBGN0002561, FBGN0003520, FBGN0002899, FBGN0004170, FBGN0005695, FBGN0000077, FBGN0001169, FBGN0002962, FBGN0001325, FBGN0000158, FBGN0003733, FBGN0003459, FBGN0003310, FBGN0000022, FBGN0040809, FBGN0002973, FBGN00021…	2045	129	7937	1.5645	0.662421	0.00485792	0.673196
GOTERM_BP_FAT	GO:0070201~regulation of establishment of protein localization	19	0.546291	0.00039	FBGN0010379, FBGN0000352, FBGN0003701, FBGN0041582, FBGN0033260, FBGN0027338, FBGN0026207, FBGN0011692, FBGN0015614, FBGN0030758, FBGN0005355, FBGN0014366, FBGN0030286, FBGN0000250, FBGN0041585, FBGN0045073, FBGN0022213, FBGN0032485, FBGN0030241	2045	33	7937	2.23462	0.675311	0.00500923	0.697246
GOTERM_BP_FAT	GO:0051223~regulation of protein transport	19	0.546291	0.00039	FBGN0010379, FBGN0000352, FBGN0003701, FBGN0041582, FBGN0033260, FBGN0027338, FBGN0026207, FBGN0011692, FBGN0015614, FBGN0030758, FBGN0005355, FBGN0014366, FBGN0030286, FBGN0000250, FBGN0041585, FBGN0045073, FBGN0022213, FBGN0032485, FBGN0030241	2045	33	7937	2.23462	0.675311	0.00500923	0.697246
GOTERM_MF_FAT	GO:0008080~N-acetyltransferase activity	26	0.747556	0.000264	FBGN0031020, FBGN0035766, FBGN0030891, FBGN0027620, FBGN0039585, FBGN0020388, FBGN0032691, FBGN0028387, FBGN0039859, FBGN0031043, FBGN0032321, FBGN0020306, FBGN0037376, FBGN0027330, FBGN0031604, FBGN0027378, FBGN0053554, FBGN0034975, FBGN0036039, FBGN0024362, FBGN0014340, FBGN0039687, FBGN0037555, FBGN0026080, FBGN0031759, FBGN0031873	2181	48	7918	1.96649	0.278459	0.00533598	0.427535
GOTERM_BP_FAT	GO:0006886~intracellular protein transport	66	1.89764	0.000429	FBGN0010602, FBGN0040087, FBGN0024833, FBGN0035947, FBGN0031456, FBGN0000611, FBGN0031106, FBGN0027338, FBGN0004864, FBGN0026207, FBGN0027605, FBGN0031145, FBGN0029789, FBGN0010380, FBGN0010441, FBGN0028411, FBGN0001337, FBGN0022213, FBGN0020497, FBGN0030480, FBGN0037702, FBGN0013756, FBGN0002566, FBGN0031051, FBGN0024889, FBGN0000482, FBGN0020255, FBGN0052654, FBGN0036974, FBGN0042177, FBGN00312…	2045	174	7937	1.47217	0.709652	0.00548125	0.766269
GOTERM_CC_FAT	GO:0000792~heterochromatin	14	0.40253	0.000487	FBGN0004872, FBGN0003598, FBGN0003042, FBGN0014269, FBGN0000581, FBGN0003607, FBGN0010328, FBGN0025355, FBGN0013263, FBGN0005624, FBGN0004050, FBGN0026427, FBGN0020616, FBGN0034217	1314	20	4786	2.54962	0.238194	0.00553692	0.70932
GOTERM_BP_FAT	GO:0035186~syncytial blastoderm mitotic cell cycle	11	0.316274	0.000439	FBGN0031696, FBGN0003042, FBGN0000629, FBGN0000404, FBGN0026170, FBGN0015625, FBGN0000405, FBGN0013263, FBGN0005624, FBGN0010314, FBGN0004861	2045	14	7937	3.04949	0.717614	0.00557942	0.783432
GOTERM_BP_FAT	GO:0007539~primary sex determination, soma	11	0.316274	0.000439	FBGN0003741, FBGN0010109, FBGN0001139, FBGN0000413, FBGN0003977, FBGN0004170, FBGN0003300, FBGN0003449, FBGN0000662, FBGN0003411, FBGN0004956	2045	14	7937	3.04949	0.717614	0.00557942	0.783432
GOTERM_BP_FAT	GO:0042770~DNA damage response, signal transduction	11	0.316274	0.000439	FBGN0030028, FBGN0019686, FBGN0045035, FBGN0029131, FBGN0002901, FBGN0039044, FBGN0020270, FBGN0032698, FBGN0011474, FBGN0004367, FBGN0011739	2045	14	7937	3.04949	0.717614	0.00557942	0.783432
GOTERM_BP_FAT	GO:0051960~regulation of nervous system development	39	1.12133	0.000456	FBGN0003124, FBGN0011655, FBGN0003165, FBGN0003041, FBGN0002973, FBGN0010300, FBGN0000463, FBGN0003317, FBGN0003079, FBGN0010341, FBGN0014001, FBGN0002121, FBGN0002932, FBGN0026375, FBGN0003256, FBGN0011739, FBGN0003744, FBGN0029688, FBGN0002791, FBGN0011648, FBGN0004390, FBGN0043010, FBGN0021873, FBGN0025743, FBGN0014133, FBGN0011217, FBGN0000147, FBGN0028734, FBGN0086361, FBGN0000017, FBGN00217…	2045	90	7937	1.68184	0.731643	0.00577811	0.814873
GOTERM_MF_FAT	GO:0016891~endoribonuclease activity, producing 5'-phosphomonoesters	12	0.345026	0.000291	FBGN0066303, FBGN0035838, FBGN0034246, FBGN0026722, FBGN0039016, FBGN0023171, FBGN0026702, FBGN0033615, FBGN0036696, FBGN0031252, FBGN0028426, FBGN0035831	2181	15	7918	2.90436	0.302378	0.00579088	0.471593
GOTERM_MF_FAT	GO:0016410~N-acyltransferase activity	27	0.776308	0.000312	FBGN0031020, FBGN0035766, FBGN0030891, FBGN0027620, FBGN0039585, FBGN0020388, FBGN0032691, FBGN0028387, FBGN0039859, FBGN0031043, FBGN0032321, FBGN0020306, FBGN0037376, FBGN0027330, FBGN0031604, FBGN0027378, FBGN0053554, FBGN0034975, FBGN0036039, FBGN0024362, FBGN0014340, FBGN0039687, FBGN0037555, FBGN0026080, FBGN0031759, FBGN0031873, FBGN0020392	2181	51	7918	1.922	0.320259	0.00610893	0.505513
GOTERM_BP_FAT	GO:0001510~RNA methylation	10	0.287522	0.000493	FBGN0033686, FBGN0026079, FBGN0030720, FBGN0039407, FBGN0038471, FBGN0038737, FBGN0028707, FBGN0037778, FBGN0032016, FBGN0039139	2045	12	7937	3.23431	0.758743	0.00621696	0.880528
GOTERM_BP_FAT	GO:0042023~DNA endoreduplication	10	0.287522	0.000493	FBGN0034878, FBGN0015799, FBGN0041171, FBGN0025637, FBGN0017577, FBGN0024371, FBGN0011766, FBGN0003502, FBGN0000996, FBGN0025355	2045	12	7937	3.23431	0.758743	0.00621696	0.880528
GOTERM_BP_FAT	GO:0042990~regulation of transcription factor import into nucleus	14	0.40253	0.0005	FBGN0000352, FBGN0003701, FBGN0033260, FBGN0027338, FBGN0011692, FBGN0015614, FBGN0030758, FBGN0014366, FBGN0041585, FBGN0000250, FBGN0045073, FBGN0032485, FBGN0030241, FBGN0022213	2045	21	7937	2.58745	0.763146	0.00626984	0.891885
GOTERM_BP_FAT	GO:0030071~regulation of mitotic metaphase/anaphase transition	14	0.40253	0.0005	FBGN0031696, FBGN0000063, FBGN0025781, FBGN0000404, FBGN0010314, FBGN0031107, FBGN0031549, FBGN0025457, FBGN0003268, FBGN0004643, FBGN0035640, FBGN0061476, FBGN0004889, FBGN0034231	2045	21	7937	2.58745	0.763146	0.00626984	0.891885
GOTERM_BP_FAT	GO:0051298~centrosome duplication	14	0.40253	0.0005	FBGN0002914, FBGN0020497, FBGN0025637, FBGN0039731, FBGN0003525, FBGN0033897, FBGN0027329, FBGN0036480, FBGN0036059, FBGN0032034, FBGN0033718, FBGN0026371, FBGN0011020, FBGN0027513	2045	21	7937	2.58745	0.763146	0.00626984	0.891885
GOTERM_CC_FAT	GO:0045495~pole plasm	13	0.373778	0.000577	FBGN0002736, FBGN0000405, FBGN0034921, FBGN0000146, FBGN0000114, FBGN0003015, FBGN0016034, FBGN0003978, FBGN0016053, FBGN0005695, FBGN0002652, FBGN0034098, FBGN0002962	1314	18	4786	2.63056	0.275907	0.00643592	0.841136
GOTERM_BP_FAT	GO:0033157~regulation of intracellular protein transport	18	0.517539	0.00052	FBGN0010379, FBGN0000352, FBGN0003701, FBGN0041582, FBGN0033260, FBGN0027338, FBGN0026207, FBGN0011692, FBGN0015614, FBGN0030758, FBGN0005355, FBGN0014366, FBGN0000250, FBGN0041585, FBGN0045073, FBGN0022213, FBGN0032485, FBGN0030241	2045	31	7937	2.25358	0.776874	0.00650059	0.928683
GOTERM_BP_FAT	GO:0032870~cellular response to hormone stimulus	16	0.460035	0.000539	FBGN0010379, FBGN0000541, FBGN0040372, FBGN0010583, FBGN0016687, FBGN0020386, FBGN0013984, FBGN0015925, FBGN0015279, FBGN0020622, FBGN0026317, FBGN0011604, FBGN0044049, FBGN0030486, FBGN0000546, FBGN0026379	2045	26	7937	2.38841	0.788423	0.00670111	0.96143
GOTERM_BP_FAT	GO:0006505~GPI anchor metabolic process	16	0.460035	0.000539	FBGN0039293, FBGN0044028, FBGN0030035, FBGN0032052, FBGN0086448, FBGN0036893, FBGN0029818, FBGN0031422, FBGN0033088, FBGN0023545, FBGN0029789, FBGN0035435, FBGN0035464, FBGN0033479, FBGN0031284, FBGN0034270	2045	26	7937	2.38841	0.788423	0.00670111	0.96143
GOTERM_BP_FAT	GO:0050767~regulation of neurogenesis	31	0.891317	0.000547	FBGN0003124, FBGN0003041, FBGN0002973, FBGN0010300, FBGN0000463, FBGN0003079, FBGN0010341, FBGN0014001, FBGN0002121, FBGN0026375, FBGN0002932, FBGN0003256, FBGN0011739, FBGN0003744, FBGN0029688, FBGN0004390, FBGN0021873, FBGN0025743, FBGN0014133, FBGN0011217, FBGN0000147, FBGN0028734, FBGN0086361, FBGN0021764, FBGN0026181, FBGN0003205, FBGN0002638, FBGN0023172, FBGN0005536, FBGN0000547, FBGN00041…	2045	67	7937	1.79577	0.793187	0.00676982	0.975457
GOTERM_CC_FAT	GO:0000151~ubiquitin ligase complex	22	0.632547	0.000657	FBGN0043458, FBGN0002791, FBGN0025781, FBGN0004391, FBGN0032956, FBGN0036332, FBGN0033260, FBGN0025637, FBGN0025638, FBGN0015509, FBGN0031107, FBGN0039767, FBGN0028467, FBGN0037978, FBGN0041147, FBGN0029006, FBGN0041171, FBGN0037236, FBGN0035136, FBGN0034231, FBGN0044020, FBGN0027052	1314	40	4786	2.00327	0.307302	0.00717339	0.956072
GOTERM_BP_FAT	GO:0034984~cellular response to DNA damage stimulus	37	1.06383	0.000595	FBGN0020653, FBGN0004584, FBGN0001197, FBGN0043001, FBGN0000405, FBGN0020386, FBGN0050169, FBGN0032907, FBGN0035644, FBGN0034726, FBGN0015278, FBGN0021796, FBGN0039044, FBGN0027864, FBGN0038166, FBGN0013954, FBGN0000250, FBGN0040309, FBGN0010382, FBGN0034728, FBGN0003256, FBGN0043002, FBGN0031006, FBGN0019686, FBGN0026751, FBGN0000413, FBGN0039532, FBGN0020270, FBGN0029840, FBGN0005198, FBGN00028…	2045	85	7937	1.68945	0.819868	0.00729831	1.0605
GOTERM_BP_FAT	GO:0048469~cell maturation	51	1.46636	0.000594	FBGN0003719, FBGN0001233, FBGN0027948, FBGN0041164, FBGN0026192, FBGN0000810, FBGN0034098, FBGN0027053, FBGN0086384, FBGN0033378, FBGN0001990, FBGN0000562, FBGN0000146, FBGN0003655, FBGN0015925, FBGN0003520, FBGN0005695, FBGN0026238, FBGN0004510, FBGN0086657, FBGN0002962, FBGN0001308, FBGN0026433, FBGN0003042, FBGN0002736, FBGN0034921, FBGN0024371, FBGN0016034, FBGN0003978, FBGN0003450, FBGN00004…	2045	128	7937	1.54641	0.819769	0.00732718	1.06016
GOTERM_CC_FAT	GO:0005856~cytoskeleton	124	3.56527	0.000709	FBGN0015218, FBGN0033845, FBGN0040233, FBGN0000042, FBGN0040232, FBGN0014029, FBGN0039731, FBGN0032030, FBGN0004049, FBGN0025865, FBGN0039638, FBGN0037874, FBGN0044324, FBGN0024227, FBGN0002924, FBGN0025874, FBGN0013756, FBGN0000147, FBGN0031549, FBGN0000140, FBGN0033740, FBGN0032390, FBGN0023172, FBGN0023177, FBGN0029970, FBGN0001308, FBGN0010622, FBGN0001301, FBGN0025637, FBGN0032243, FBGN00116…	1314	351	4786	1.28674	0.327441	0.00745633	1.0325
KEGG_PATHWAY	dme03410:Base excision repair	14	0.40253	0.0010903	FBGN0004584, FBGN0026751, FBGN0032907, FBGN0002887, FBGN0035644, FBGN0027903, FBGN0038035, FBGN0034726, FBGN0025832, FBGN0027864, FBGN0038490, FBGN0027559, FBGN0005655, FBGN0043002, FBGN0010247	611	20	2054	2.35319	0.106279	0.0074628	1.21017
KEGG_PATHWAY	dme04914:Progesterone-mediated oocyte maturation	23	0.6613	0.00102099	FBGN0010379, FBGN0031696, FBGN0002791, FBGN0052707, FBGN0025781, FBGN0024846, FBGN0000404, FBGN0004391, FBGN0000405, FBGN0003124, FBGN0001104, FBGN0001233, FBGN0035640, FBGN0020622, FBGN0015279, FBGN0041147, FBGN0029879, FBGN0015625, FBGN0003205, FBGN0004106, FBGN0010269, FBGN0003256, FBGN0034231	611	41	2054	1.88583	0.0998694	0.00748722	1.13364
GOTERM_CC_FAT	GO:0005832~chaperonin-containing T-complex	8	0.230017	0.000704	FBGN0010621, FBGN0003676, FBGN0033342, FBGN0037632, FBGN0032444, FBGN0015019, FBGN0027329, FBGN0030086	1314	8	4786	3.64231	0.325321	0.00753909	1.02435
GOTERM_BP_FAT	GO:0030029~actin filament-based process	56	1.61012	0.000622	FBGN0001139, FBGN0025641, FBGN0003187, FBGN0020510, FBGN0001233, FBGN0010501, FBGN0027605, FBGN0010303, FBGN0010341, FBGN0032859, FBGN0041781, FBGN0053558, FBGN0002466, FBGN0011570, FBGN0052296, FBGN0000140, FBGN0015926, FBGN0025455, FBGN0020255, FBGN0004367, FBGN0023172, FBGN0031781, FBGN0086657, FBGN0004177, FBGN0023081, FBGN0001301, FBGN0020386, FBGN0003041, FBGN0013726, FBGN0011692, FBGN00005…	2045	144	7937	1.50935	0.833357	0.0075961	1.10839
GOTERM_BP_FAT	GO:0008105~asymmetric protein localization	19	0.546291	0.000631	FBGN0028292, FBGN0086711, FBGN0002736, FBGN0045862, FBGN0001085, FBGN0001104, FBGN0001105, FBGN0000147, FBGN0000146, FBGN0003015, FBGN0041164, FBGN0026192, FBGN0015925, FBGN0003520, FBGN0002121, FBGN0067864, FBGN0000163, FBGN0040080, FBGN0015396	2045	34	7937	2.16889	0.83794	0.00768131	1.12554
GOTERM_BP_FAT	GO:0016321~female meiosis chromosome segregation	19	0.546291	0.000631	FBGN0000063, FBGN0015218, FBGN0010602, FBGN0032929, FBGN0053909, FBGN0051611, FBGN0011692, FBGN0053881, FBGN0053883, FBGN0053885, FBGN0053887, FBGN0053889, FBGN0053867, FBGN0053869, FBGN0004390, FBGN0002707, FBGN0002901, FBGN0003545, FBGN0010431, FBGN0014133, FBGN0053891, FBGN0053895, FBGN0003326, FBGN0053877, FBGN0053905, FBGN0053893, FBGN0053875, FBGN0053907, FBGN0053873, FBGN0053899, FBGN00028…	2045	34	7937	2.16889	0.83794	0.00768131	1.12554
GOTERM_BP_FAT	GO:0051129~negative regulation of cellular component organization	27	0.776308	0.000641	FBGN0000063, FBGN0031696, FBGN0024689, FBGN0000404, FBGN0028978, FBGN0053804, FBGN0003187, FBGN0053864, FBGN0004643, FBGN0053846, FBGN0053828, FBGN0035640, FBGN0053849, FBGN0053825, FBGN0061476, FBGN0004373, FBGN0051617, FBGN0053840, FBGN0053822, FBGN0030241, FBGN0053843, FBGN0026379, FBGN0029688, FBGN0002791, FBGN0043010, FBGN0014133, FBGN0011474, FBGN0053810, FBGN0053813, FBGN0028734, FBGN00289…	2045	56	7937	1.87128	0.842513	0.00773636	1.14314
GOTERM_BP_FAT	GO:0006289~nucleotide-excision repair	13	0.373778	0.00064	FBGN0001179, FBGN0026751, FBGN0002707, FBGN0020270, FBGN0004698, FBGN0002909, FBGN0002887, FBGN0026777, FBGN0027864, FBGN0026876, FBGN0028434, FBGN0029798, FBGN0005655, FBGN0043002	2045	19	7937	2.65554	0.841838	0.00775098	1.14051
GOTERM_BP_FAT	GO:0035195~gene silencing by miRNA	13	0.373778	0.00064	FBGN0026722, FBGN0029992, FBGN0034921, FBGN0022943, FBGN0034923, FBGN0036534, FBGN0022942, FBGN0039260, FBGN0033062, FBGN0039861, FBGN0030354, FBGN0039016, FBGN0051992	2045	19	7937	2.65554	0.841838	0.00775098	1.14051
GOTERM_CC_FAT	GO:0000922~spindle pole	15	0.431282	0.000774	FBGN0015754, FBGN0001612, FBGN0026433, FBGN0030268, FBGN0026432, FBGN0026431, FBGN0003545, FBGN0026430, FBGN0003124, FBGN0001108, FBGN0027948, FBGN0000140, FBGN0036059, FBGN0026378, FBGN0020616	1314	23	4786	2.37542	0.351243	0.00783634	1.12576
GOTERM_CC_FAT	GO:0000178~exosome (RNase complex)	10	0.287522	0.000817	FBGN0040273, FBGN0034879, FBGN0035111, FBGN0034065, FBGN0030789, FBGN0037815, FBGN0036916, FBGN0039183, FBGN0032346, FBGN0028982	1314	12	4786	3.03526	0.366866	0.00784961	1.1888
GOTERM_CC_FAT	GO:0000176~nuclear exosome (RNase complex)	10	0.287522	0.000817	FBGN0040273, FBGN0034879, FBGN0035111, FBGN0034065, FBGN0030789, FBGN0037815, FBGN0036916, FBGN0039183, FBGN0032346, FBGN0028982	1314	12	4786	3.03526	0.366866	0.00784961	1.1888
GOTERM_CC_FAT	GO:0044430~cytoskeletal part	104	2.99022	0.000763	FBGN0015218, FBGN0040233, FBGN0033845, FBGN0040232, FBGN0000042, FBGN0014029, FBGN0039731, FBGN0032030, FBGN0039638, FBGN0037874, FBGN0044324, FBGN0024227, FBGN0002924, FBGN0025874, FBGN0013756, FBGN0000147, FBGN0031549, FBGN0000140, FBGN0033740, FBGN0032390, FBGN0023172, FBGN0023177, FBGN0029970, FBGN0001308, FBGN0010622, FBGN0025637, FBGN0032243, FBGN0011692, FBGN0032105, FBGN0004379, FBGN00026…	1314	287	4786	1.31986	0.34719	0.00786647	1.10965
GOTERM_CC_FAT	GO:0000124~SAGA complex	9	0.258769	0.000816	FBGN0000618, FBGN0037981, FBGN0000617, FBGN0010356, FBGN0028398, FBGN0013717, FBGN0020388, FBGN0037555, FBGN0053554	1314	10	4786	3.27808	0.366461	0.00797564	1.18715
GOTERM_CC_FAT	GO:0070461~SAGA-type complex	9	0.258769	0.000816	FBGN0000618, FBGN0037981, FBGN0000617, FBGN0010356, FBGN0028398, FBGN0013717, FBGN0020388, FBGN0037555, FBGN0053554	1314	10	4786	3.27808	0.366461	0.00797564	1.18715
GOTERM_CC_FAT	GO:0005874~microtubule	42	1.20759	0.000814	FBGN0001308, FBGN0036814, FBGN0000352, FBGN0001612, FBGN0003887, FBGN0030268, FBGN0026431, FBGN0033845, FBGN0040233, FBGN0026430, FBGN0040232, FBGN0024432, FBGN0021825, FBGN0032243, FBGN0011692, FBGN0004643, FBGN0035640, FBGN0004379, FBGN0002645, FBGN0000150, FBGN0019968, FBGN0003885, FBGN0004378, FBGN0001316, FBGN0015754, FBGN0010097, FBGN0039141, FBGN0002924, FBGN0025874, FBGN0003545, FBGN00329…	1314	96	4786	1.59351	0.365624	0.0080941	1.18374
GOTERM_BP_FAT	GO:0051327~M phase of meiotic cell cycle	73	2.09891	0.00075	FBGN0015218, FBGN0010602, FBGN0028525, FBGN0003124, FBGN0017577, FBGN0003330, FBGN0053909, FBGN0027948, FBGN0026206, FBGN0027889, FBGN0003479, FBGN0001133, FBGN0053867, FBGN0053869, FBGN0024227, FBGN0002924, FBGN0010431, FBGN0000246, FBGN0011826, FBGN0003326, FBGN0011761, FBGN0053877, FBGN0036059, FBGN0053905, FBGN0053875, FBGN0053907, FBGN0053873, FBGN0053901, FBGN0002899, FBGN0020412, FBGN00046…	2045	200	7937	1.41663	0.885001	0.0090087	1.33629
GOTERM_BP_FAT	GO:0007126~meiosis	73	2.09891	0.00075	FBGN0015218, FBGN0010602, FBGN0028525, FBGN0003124, FBGN0017577, FBGN0003330, FBGN0053909, FBGN0027948, FBGN0026206, FBGN0027889, FBGN0003479, FBGN0001133, FBGN0053867, FBGN0053869, FBGN0024227, FBGN0002924, FBGN0010431, FBGN0000246, FBGN0011826, FBGN0003326, FBGN0011761, FBGN0053877, FBGN0036059, FBGN0053905, FBGN0053875, FBGN0053907, FBGN0053873, FBGN0053901, FBGN0002899, FBGN0020412, FBGN00046…	2045	200	7937	1.41663	0.885001	0.0090087	1.33629
GOTERM_BP_FAT	GO:0000578~embryonic axis specification	56	1.61012	0.000755	FBGN0010602, FBGN0003165, FBGN0003719, FBGN0001233, FBGN0027948, FBGN0041164, FBGN0000810, FBGN0002552, FBGN0010441, FBGN0000719, FBGN0027053, FBGN0003882, FBGN0086384, FBGN0033378, FBGN0001320, FBGN0003751, FBGN0000146, FBGN0003655, FBGN0015925, FBGN0004650, FBGN0003520, FBGN0015402, FBGN0005695, FBGN0026238, FBGN0004510, FBGN0001325, FBGN0002962, FBGN0001308, FBGN0026433, FBGN0002736, FBGN00037…	2045	145	7937	1.49894	0.886595	0.00902894	1.34485
GOTERM_CC_FAT	GO:0031227~intrinsic to endoplasmic reticulum membrane	14	0.40253	0.000958	FBGN0039293, FBGN0029121, FBGN0011297, FBGN0030035, FBGN0004957, FBGN0029818, FBGN0033088, FBGN0020245, FBGN0023545, FBGN0029789, FBGN0035464, FBGN0027535, FBGN0034270, FBGN0029175	1314	21	4786	2.42821	0.41486	0.009042	1.3924
GOTERM_BP_FAT	GO:0000910~cytokinesis	35	1.00633	0.000775	FBGN0002914, FBGN0026598, FBGN0026433, FBGN0024689, FBGN0026431, FBGN0000042, FBGN0000405, FBGN0003124, FBGN0014029, FBGN0031537, FBGN0025716, FBGN0003041, FBGN0004864, FBGN0013726, FBGN0011692, FBGN0086356, FBGN0015625, FBGN0031090, FBGN0011710, FBGN0004373, FBGN0032105, FBGN0053554, FBGN0004379, FBGN0003885, FBGN0030241, FBGN0024227, FBGN0002466, FBGN0037473, FBGN0015926, FBGN0035001, FBGN00261…	2045	80	7937	1.69801	0.892855	0.00922513	1.37969
GOTERM_BP_FAT	GO:0008589~regulation of smoothened signaling pathway	12	0.345026	0.000811	FBGN0041604, FBGN0000352, FBGN0037657, FBGN0005355, FBGN0020245, FBGN0015024, FBGN0032725, FBGN0029905, FBGN0031872, FBGN0002044, FBGN0004177, FBGN0002431	2045	17	7937	2.73965	0.903395	0.00961104	1.44319
KEGG_PATHWAY	dme00510:N-Glycan biosynthesis	21	0.603795	0.00153344	FBGN0039293, FBGN0039634, FBGN0027564, FBGN0038552, FBGN0011297, FBGN0029906, FBGN0053977, FBGN0014868, FBGN0053303, FBGN0027588, FBGN0032234, FBGN0011740, FBGN0031149, FBGN0036446, FBGN0034141, FBGN0030327, FBGN0034277, FBGN0039639, FBGN0052076, FBGN0030289, FBGN0035401	611	37	2054	1.90799	0.146206	0.00983043	1.69821
GOTERM_BP_FAT	GO:0006650~glycerophospholipid metabolic process	26	0.747556	0.000854	FBGN0039293, FBGN0044028, FBGN0037010, FBGN0086448, FBGN0029818, FBGN0015278, FBGN0015279, FBGN0020622, FBGN0015277, FBGN0023545, FBGN0035464, FBGN0035435, FBGN0029789, FBGN0004373, FBGN0033479, FBGN0016984, FBGN0034270, FBGN0026379, FBGN0030035, FBGN0032052, FBGN0036893, FBGN0031422, FBGN0003308, FBGN0033088, FBGN0030465, FBGN0031284	2045	54	7937	1.86871	0.914641	0.010076	1.51904
GOTERM_BP_FAT	GO:0051321~meiotic cell cycle	76	2.18516	0.000895	FBGN0010602, FBGN0015218, FBGN0028525, FBGN0026206, FBGN0027889, FBGN0053867, FBGN0053869, FBGN0024227, FBGN0002924, FBGN0000246, FBGN0011826, FBGN0000140, FBGN0053877, FBGN0053875, FBGN0053873, FBGN0002899, FBGN0053871, FBGN0020412, FBGN0004367, FBGN0053879, FBGN0000063, FBGN0035627, FBGN0002781, FBGN0011207, FBGN0086350, FBGN0000392, FBGN0011692, FBGN0016034, FBGN0051611, FBGN0053881, FBGN00160…	2045	211	7937	1.39796	0.924347	0.0105246	1.59295
GOTERM_CC_FAT	GO:0031461~cullin-RING ubiquitin ligase complex	13	0.373778	0.0011777	FBGN0043458, FBGN0002791, FBGN0032956, FBGN0033260, FBGN0025637, FBGN0036332, FBGN0015509, FBGN0025638, FBGN0037978, FBGN0041171, FBGN0035136, FBGN0037236, FBGN0044020	1314	19	4786	2.49211	0.482487	0.0109186	1.70877
GOTERM_CC_FAT	GO:0005657~replication fork	13	0.373778	0.0011777	FBGN0028700, FBGN0030871, FBGN0011762, FBGN0032906, FBGN0035644, FBGN0027903, FBGN0034726, FBGN0032244, FBGN0004913, FBGN0010173, FBGN0005696, FBGN0030322, FBGN0000996	1314	19	4786	2.49211	0.482487	0.0109186	1.70877
GOTERM_BP_FAT	GO:0030036~actin cytoskeleton organization	55	1.58137	0.000948	FBGN0001139, FBGN0025641, FBGN0003187, FBGN0020510, FBGN0001233, FBGN0010501, FBGN0027605, FBGN0010303, FBGN0010341, FBGN0032859, FBGN0041781, FBGN0053558, FBGN0002466, FBGN0011570, FBGN0052296, FBGN0000140, FBGN0015926, FBGN0025455, FBGN0020255, FBGN0004367, FBGN0023172, FBGN0031781, FBGN0086657, FBGN0004177, FBGN0023081, FBGN0001301, FBGN0020386, FBGN0003041, FBGN0013726, FBGN0011692, FBGN00005…	2045	143	7937	1.49276	0.935043	0.0110524	1.68621
GOTERM_BP_FAT	GO:0016044~membrane organization	108	3.10523	0.000947	FBGN0013746, FBGN0036194, FBGN0003022, FBGN0000042, FBGN0024833, FBGN0032790, FBGN0010300, FBGN0034708, FBGN0027605, FBGN0031090, FBGN0010380, FBGN0028471, FBGN0042085, FBGN0053554, FBGN0034367, FBGN0041781, FBGN0001168, FBGN0044323, FBGN0023215, FBGN0033859, FBGN0023216, FBGN0039923, FBGN0013750, FBGN0004179, FBGN0000330, FBGN0004177, FBGN0030089, FBGN0013764, FBGN0035627, FBGN0028541, FBGN00035…	2045	319	7937	1.314	0.934841	0.0110847	1.68431
GOTERM_MF_FAT	GO:0003743~translation initiation factor activity	29	0.833813	0.000589	FBGN0015218, FBGN0034237, FBGN0034967, FBGN0034258, FBGN0029629, FBGN0036258, FBGN0010488, FBGN0034654, FBGN0053100, FBGN0011566, FBGN0004926, FBGN0025582, FBGN0033712, FBGN0040227, FBGN0037249, FBGN0034915, FBGN0023213, FBGN0033902, FBGN0034029, FBGN0038499, FBGN0031832, FBGN0004915, FBGN0039726, FBGN0037573, FBGN0035423, FBGN0030802, FBGN0034858, FBGN0041588, FBGN0030719	2181	58	7918	1.81522	0.517263	0.0113149	0.95153
GOTERM_MF_FAT	GO:0016893~endonuclease activity, active with either ribo- or deoxyribonucleic acids and producing 5'-phosphomonoesters	13	0.373778	0.000604	FBGN0035838, FBGN0034246, FBGN0026722, FBGN0026702, FBGN0035831, FBGN0033117, FBGN0066303, FBGN0023171, FBGN0039016, FBGN0036696, FBGN0033615, FBGN0031252, FBGN0028426	2181	18	7918	2.62199	0.526187	0.0114257	0.975791
GOTERM_BP_FAT	GO:0007306~eggshell chorion assembly	31	0.891317	0.000992	FBGN0002914, FBGN0033846, FBGN0000307, FBGN0041164, FBGN0034430, FBGN0026170, FBGN0010303, FBGN0023509, FBGN0039227, FBGN0010341, FBGN0002652, FBGN0000250, FBGN0015270, FBGN0010382, FBGN0015754, FBGN0003483, FBGN0011766, FBGN0015295, FBGN0003482, FBGN0000146, FBGN0011763, FBGN0025815, FBGN0030018, FBGN0004650, FBGN0002989, FBGN0015799, FBGN0026238, FBGN0033081, FBGN0005655, FBGN0000996, FBGN00005…	2045	69	7937	1.74372	0.942789	0.0115162	1.76383
GOTERM_BP_FAT	GO:0033301~cell cycle comprising mitosis without cytokinesis	11	0.316274	0.00101217	FBGN0031696, FBGN0003042, FBGN0000629, FBGN0000404, FBGN0026170, FBGN0015625, FBGN0000405, FBGN0013263, FBGN0005624, FBGN0010314, FBGN0004861	2045	15	7937	2.84619	0.945988	0.0116994	1.79898
GOTERM_BP_FAT	GO:0000723~telomere maintenance	11	0.316274	0.00101217	FBGN0045035, FBGN0002901, FBGN0041627, FBGN0020270, FBGN0026257, FBGN0004367, FBGN0010328, FBGN0003607, FBGN0034728, FBGN0030506, FBGN0011774	2045	15	7937	2.84619	0.945988	0.0116994	1.79898
GOTERM_BP_FAT	GO:0032200~telomere organization	11	0.316274	0.00101217	FBGN0045035, FBGN0002901, FBGN0041627, FBGN0020270, FBGN0026257, FBGN0004367, FBGN0010328, FBGN0003607, FBGN0034728, FBGN0030506, FBGN0011774	2045	15	7937	2.84619	0.945988	0.0116994	1.79898
GOTERM_BP_FAT	GO:0045165~cell fate commitment	82	2.35768	0.00105128	FBGN0000404, FBGN0031399, FBGN0003165, FBGN0001233, FBGN0010300, FBGN0034803, FBGN0004666, FBGN0003479, FBGN0000377, FBGN0010382, FBGN0011739, FBGN0040080, FBGN0015396, FBGN0001320, FBGN0001168, FBGN0011666, FBGN0000562, FBGN0000147, FBGN0003326, FBGN0011723, FBGN0040487, FBGN0015778, FBGN0002561, FBGN0016641, FBGN0003520, FBGN0002899, FBGN0005695, FBGN0004170, FBGN0000077, FBGN0001169, FBGN00029…	2045	232	7937	1.37179	0.951751	0.0121004	1.86788
GOTERM_BP_FAT	GO:0007169~transmembrane receptor protein tyrosine kinase signaling pathway	44	1.26509	0.00110516	FBGN0020440, FBGN0000221, FBGN0003733, FBGN0010583, FBGN0020224, FBGN0038755, FBGN0003310, FBGN0020386, FBGN0003719, FBGN0001233, FBGN0043884, FBGN0020622, FBGN0015279, FBGN0020248, FBGN0016794, FBGN0026317, FBGN0003079, FBGN0002552, FBGN0032752, FBGN0001965, FBGN0000719, FBGN0015379, FBGN0003256, FBGN0026379, FBGN0010379, FBGN0003751, FBGN0016977, FBGN0026252, FBGN0004390, FBGN0050476, FBGN00152…	2045	109	7937	1.56671	0.958698	0.0126664	1.96272
GOTERM_BP_FAT	GO:0042306~regulation of protein import into nucleus	17	0.488787	0.00113438	FBGN0010379, FBGN0000352, FBGN0003701, FBGN0041582, FBGN0033260, FBGN0027338, FBGN0011692, FBGN0015614, FBGN0030758, FBGN0005355, FBGN0014366, FBGN0000250, FBGN0041585, FBGN0045073, FBGN0022213, FBGN0032485, FBGN0030241	2045	30	7937	2.19933	0.962037	0.0129479	2.01412
GOTERM_MF_FAT	GO:0003684~damaged DNA binding	12	0.345026	0.0007	FBGN0037141, FBGN0026777, FBGN0026751, FBGN0003479, FBGN0035162, FBGN0035766, FBGN0027864, FBGN0085343, FBGN0028434, FBGN0035150, FBGN0037554, FBGN0004698	2181	16	7918	2.72283	0.579142	0.0130274	1.12974
GOTERM_CC_FAT	GO:0043189~H4/H2A histone acetyltransferase complex	12	0.345026	0.00143232	FBGN0001197, FBGN0020388, FBGN0053908, FBGN0053880, FBGN0020306, FBGN0032321, FBGN0053882, FBGN0053884, FBGN0053886, FBGN0053888, FBGN0027378, FBGN0053910, FBGN0053554, FBGN0033341, FBGN0053868, FBGN0034537, FBGN0061209, FBGN0053890, FBGN0053904, FBGN0053894, FBGN0053876, FBGN0053906, FBGN0053892, FBGN0053874, FBGN0053900, FBGN0053898, FBGN0053872, FBGN0053902, FBGN0053870, FBGN0053896, FBGN00260…	1314	17	4786	2.57104	0.551229	0.0130492	2.07462
GOTERM_BP_FAT	GO:0040008~regulation of growth	42	1.20759	0.00116104	FBGN0041604, FBGN0015218, FBGN0001332, FBGN0011655, FBGN0003165, FBGN0020386, FBGN0011300, FBGN0015513, FBGN0038948, FBGN0037647, FBGN0016131, FBGN0020622, FBGN0015279, FBGN0021796, FBGN0026317, FBGN0003317, FBGN0003079, FBGN0029006, FBGN0036007, FBGN0011739, FBGN0037874, FBGN0026379, FBGN0086384, FBGN0010379, FBGN0002791, FBGN0011648, FBGN0043010, FBGN0014133, FBGN0023215, FBGN0005198, FBGN00287…	2045	103	7937	1.58261	0.964847	0.0131981	2.06098
GOTERM_BP_FAT	GO:0032990~cell part morphogenesis	111	3.19149	0.0011688	FBGN0041604, FBGN0000239, FBGN0010583, FBGN0003165, FBGN0003169, FBGN0010303, FBGN0010280, FBGN0030330, FBGN0003744, FBGN0041781, FBGN0000629, FBGN0035891, FBGN0035754, FBGN0029094, FBGN0030090, FBGN0010109, FBGN0010768, FBGN0023211, FBGN0037555, FBGN0025741, FBGN0010575, FBGN0004362, FBGN0035357, FBGN0013764, FBGN0004606, FBGN0014007, FBGN0032821, FBGN0020388, FBGN0050441, FBGN0000578, FBGN00863…	2045	331	7937	1.30154	0.965625	0.0132335	2.07462
GOTERM_BP_FAT	GO:0006413~translational initiation	26	0.747556	0.00118717	FBGN0015218, FBGN0034237, FBGN0034967, FBGN0034258, FBGN0029629, FBGN0034654, FBGN0053100, FBGN0011566, FBGN0004926, FBGN0025582, FBGN0033712, FBGN0040227, FBGN0037249, FBGN0034915, FBGN0023213, FBGN0034029, FBGN0038499, FBGN0004915, FBGN0031832, FBGN0039726, FBGN0037573, FBGN0035423, FBGN0030802, FBGN0034858, FBGN0041588, FBGN0030719	2045	55	7937	1.83474	0.967401	0.0133878	2.10691
GOTERM_BP_FAT	GO:0051784~negative regulation of nuclear division	10	0.287522	0.00123612	FBGN0031696, FBGN0000063, FBGN0003268, FBGN0004643, FBGN0035640, FBGN0000404, FBGN0028978, FBGN0061476, FBGN0031549, FBGN0025457	2045	13	7937	2.98552	0.971695	0.013882	2.19287
GOTERM_BP_FAT	GO:0045839~negative regulation of mitosis	10	0.287522	0.00123612	FBGN0031696, FBGN0000063, FBGN0003268, FBGN0004643, FBGN0035640, FBGN0000404, FBGN0028978, FBGN0061476, FBGN0031549, FBGN0025457	2045	13	7937	2.98552	0.971695	0.013882	2.19287
GOTERM_BP_FAT	GO:0046011~regulation of oskar mRNA translation	10	0.287522	0.00123612	FBGN0041164, FBGN0004838, FBGN0003520, FBGN0000146, FBGN0000182, FBGN0034098, FBGN0000392, FBGN0000114, FBGN0003015, FBGN0015903	2045	13	7937	2.98552	0.971695	0.013882	2.19287
GOTERM_MF_FAT	GO:0003697~single-stranded DNA binding	11	0.316274	0.000787	FBGN0010278, FBGN0004401, FBGN0010438, FBGN0004838, FBGN0015299, FBGN0010173, FBGN0001978, FBGN0011481, FBGN0002906, FBGN0043002, FBGN0002887, FBGN0032154	2181	14	7918	2.85249	0.62229	0.0144267	1.27004
GOTERM_BP_FAT	GO:0070647~protein modification by small protein conjugation or removal	30	0.862565	0.00130416	FBGN0000239, FBGN0029996, FBGN0032208, FBGN0031773, FBGN0011327, FBGN0036546, FBGN0025638, FBGN0031107, FBGN0086694, FBGN0036510, FBGN0027057, FBGN0027055, FBGN0027936, FBGN0029006, FBGN0035136, FBGN0027053, FBGN0027054, FBGN0044020, FBGN0027052, FBGN0029512, FBGN0029113, FBGN0013717, FBGN0005632, FBGN0033260, FBGN0011217, FBGN0039767, FBGN0028467, FBGN0030366, FBGN0028837, FBGN0035402	2045	67	7937	1.73784	0.976741	0.0145842	2.31225
KEGG_PATHWAY	dme04630:Jak-STAT signaling pathway	13	0.373778	0.00245611	FBGN0010379, FBGN0030869, FBGN0004638, FBGN0020224, FBGN0010315, FBGN0004956, FBGN0004864, FBGN0033266, FBGN0003612, FBGN0015279, FBGN0020622, FBGN0001965, FBGN0020767	611	19	2054	2.30011	0.223758	0.014789	2.70734
GOTERM_BP_FAT	GO:0008293~torso signaling pathway	18	0.517539	0.00132996	FBGN0003751, FBGN0004390, FBGN0015296, FBGN0003733, FBGN0004638, FBGN0003719, FBGN0001233, FBGN0021818, FBGN0001180, FBGN0016794, FBGN0015402, FBGN0002552, FBGN0001965, FBGN0003205, FBGN0003720, FBGN0000719, FBGN0010269, FBGN0003256	2045	33	7937	2.117	0.978409	0.0148133	2.35748
GOTERM_MF_FAT	GO:0000175~3'-5'-exoribonuclease activity	10	0.287522	0.000846	FBGN0034879, FBGN0034065, FBGN0030789, FBGN0037815, FBGN0033352, FBGN0036916, FBGN0039183, FBGN0039846, FBGN0032346, FBGN0039115	2181	12	7918	3.02537	0.648786	0.0150502	1.36426
GOTERM_MF_FAT	GO:0016887~ATPase activity	125	3.59402	0.000842	FBGN0001179, FBGN0030855, FBGN0037549, FBGN0025683, FBGN0032120, FBGN0052533, FBGN0023395, FBGN0039207, FBGN0001565, FBGN0032690, FBGN0028664, FBGN0027605, FBGN0032194, FBGN0027602, FBGN0004419, FBGN0004556, FBGN0036888, FBGN0034496, FBGN0027329, FBGN0025140, FBGN0016685, FBGN0086130, FBGN0033160, FBGN0002899, FBGN0029798, FBGN0038376, FBGN0015019, FBGN0035357, FBGN0038889, FBGN0030833, FBGN00367…	2181	353	7918	1.28557	0.64686	0.0151907	1.35718
GOTERM_CC_FAT	GO:0044450~microtubule organizing center part	14	0.40253	0.00175849	FBGN0010097, FBGN0001612, FBGN0026433, FBGN0026432, FBGN0026431, FBGN0026430, FBGN0039731, FBGN0032030, FBGN0032705, FBGN0026371, FBGN0040207, FBGN0011020, FBGN0040208, FBGN0027513	1314	22	4786	2.31784	0.626136	0.0157435	2.54141
GOTERM_BP_FAT	GO:0045841~negative regulation of mitotic metaphase/anaphase transition	9	0.258769	0.00145711	FBGN0031696, FBGN0000063, FBGN0003268, FBGN0004643, FBGN0035640, FBGN0000404, FBGN0061476, FBGN0031549, FBGN0025457	2045	11	7937	3.17551	0.985041	0.0161566	2.58009
GOTERM_BP_FAT	GO:0006354~RNA elongation	9	0.258769	0.00145711	FBGN0017430, FBGN0040273, FBGN0039066, FBGN0028683, FBGN0033540, FBGN0019949, FBGN0014037, FBGN0010422, FBGN0028982	2045	11	7937	3.17551	0.985041	0.0161566	2.58009
GOTERM_BP_FAT	GO:0007178~transmembrane receptor protein serine/threonine kinase signaling pathway	19	0.546291	0.00150791	FBGN0041604, FBGN0086384, FBGN0051232, FBGN0011648, FBGN0024846, FBGN0011655, FBGN0011300, FBGN0003169, FBGN0020245, FBGN0003317, FBGN0025800, FBGN0029006, FBGN0010341, FBGN0027535, FBGN0002121, FBGN0031461, FBGN0003396, FBGN0027052, FBGN0029175	2045	36	7937	2.0484	0.987081	0.0166516	2.6689
GOTERM_BP_FAT	GO:0035076~ecdysone receptor-mediated signaling pathway	7	0.201265	0.00158354	FBGN0015925, FBGN0000541, FBGN0040372, FBGN0016687, FBGN0011604, FBGN0030486, FBGN0000546	2045	7	7937	3.88117	0.989615	0.0174134	2.80096
GOTERM_BP_FAT	GO:0006267~pre-replicative complex assembly	7	0.201265	0.00158354	FBGN0025815, FBGN0035918, FBGN0020633, FBGN0014861, FBGN0024332, FBGN0032929, FBGN0017577	2045	7	7937	3.88117	0.989615	0.0174134	2.80096
GOTERM_BP_FAT	GO:0007056~spindle assembly involved in female meiosis	7	0.201265	0.00158354	FBGN0026433, FBGN0002948, FBGN0002924, FBGN0002873, FBGN0026431, FBGN0003124, FBGN0002673	2045	7	7937	3.88117	0.989615	0.0174134	2.80096
GOTERM_BP_FAT	GO:0018993~somatic sex determination	12	0.345026	0.00160097	FBGN0003741, FBGN0010109, FBGN0001139, FBGN0000413, FBGN0003977, FBGN0004170, FBGN0001276, FBGN0003300, FBGN0003449, FBGN0000662, FBGN0003411, FBGN0004956	2045	18	7937	2.58745	0.990125	0.0175368	2.83139
GOTERM_BP_FAT	GO:0007099~centriole replication	12	0.345026	0.00160097	FBGN0002914, FBGN0020497, FBGN0032034, FBGN0033718, FBGN0026371, FBGN0011020, FBGN0033897, FBGN0003525, FBGN0039731, FBGN0027329, FBGN0036480, FBGN0027513	2045	18	7937	2.58745	0.990125	0.0175368	2.83139
GOTERM_BP_FAT	GO:0006298~mismatch repair	8	0.230017	0.00161507	FBGN0011659, FBGN0002707, FBGN0036486, FBGN0015546, FBGN0015553, FBGN0033273, FBGN0005655, FBGN0011660	2045	9	7937	3.44993	0.990518	0.017623	2.85598
GOTERM_BP_FAT	GO:0008156~negative regulation of DNA replication	8	0.230017	0.00161507	FBGN0003114, FBGN0015799, FBGN0032698, FBGN0024371, FBGN0033081, FBGN0000996, FBGN0025355, FBGN0001120	2045	9	7937	3.44993	0.990518	0.017623	2.85598
GOTERM_BP_FAT	GO:0006368~RNA elongation from RNA polymerase II promoter	8	0.230017	0.00161507	FBGN0017430, FBGN0040273, FBGN0039066, FBGN0028683, FBGN0033540, FBGN0019949, FBGN0014037, FBGN0010422	2045	9	7937	3.44993	0.990518	0.017623	2.85598
GOTERM_BP_FAT	GO:0034968~histone lysine methylation	8	0.230017	0.00161507	FBGN0046214, FBGN0000629, FBGN0034722, FBGN0011474, FBGN0086908, FBGN0025639, FBGN0003607, FBGN0030486	2045	9	7937	3.44993	0.990518	0.017623	2.85598
GOTERM_MF_FAT	GO:0015631~tubulin binding	32	0.920069	0.00104465	FBGN0001308, FBGN0000352, FBGN0026598, FBGN0026433, FBGN0001612, FBGN0026432, FBGN0026431, FBGN0026430, FBGN0013726, FBGN0027948, FBGN0032705, FBGN0010342, FBGN0040207, FBGN0040208, FBGN0000150, FBGN0002645, FBGN0019968, FBGN0029688, FBGN0039141, FBGN0014133, FBGN0034403, FBGN0032979, FBGN0031549, FBGN0000140, FBGN0036059, FBGN0034282, FBGN0002948, FBGN0003520, FBGN0001202, FBGN0000283, FBGN00323…	2181	68	7918	1.70844	0.725243	0.018286	1.68166
GOTERM_BP_FAT	GO:0008595~determination of anterior/posterior axis, embryo	53	1.52386	0.00178695	FBGN0003165, FBGN0003719, FBGN0001233, FBGN0027948, FBGN0041164, FBGN0000810, FBGN0002552, FBGN0000719, FBGN0027053, FBGN0086384, FBGN0033378, FBGN0001320, FBGN0003751, FBGN0000146, FBGN0003655, FBGN0015925, FBGN0004650, FBGN0003520, FBGN0015402, FBGN0005695, FBGN0026238, FBGN0004510, FBGN0001325, FBGN0002962, FBGN0001308, FBGN0026433, FBGN0002736, FBGN0003733, FBGN0034921, FBGN0024371, FBGN00035…	2045	140	7937	1.4693	0.994227	0.0194084	3.15534
GOTERM_BP_FAT	GO:0007351~tripartite regional subdivision	53	1.52386	0.00178695	FBGN0003165, FBGN0003719, FBGN0001233, FBGN0027948, FBGN0041164, FBGN0000810, FBGN0002552, FBGN0000719, FBGN0027053, FBGN0086384, FBGN0033378, FBGN0001320, FBGN0003751, FBGN0000146, FBGN0003655, FBGN0015925, FBGN0004650, FBGN0003520, FBGN0015402, FBGN0005695, FBGN0026238, FBGN0004510, FBGN0001325, FBGN0002962, FBGN0001308, FBGN0026433, FBGN0002736, FBGN0003733, FBGN0034921, FBGN0024371, FBGN00035…	2045	140	7937	1.4693	0.994227	0.0194084	3.15534
GOTERM_CC_FAT	GO:0000940~outer kinetochore of condensed chromosome	7	0.201265	0.00226602	FBGN0031696, FBGN0010602, FBGN0003268, FBGN0004643, FBGN0040232, FBGN0026170, FBGN0003124	1314	7	4786	3.64231	0.718645	0.019928	3.26362
GOTERM_CC_FAT	GO:0030684~preribosome	7	0.201265	0.00226602	FBGN0030063, FBGN0036514, FBGN0033454, FBGN0022069, FBGN0038146, FBGN0032298, FBGN0038597	1314	7	4786	3.64231	0.718645	0.019928	3.26362
GOTERM_CC_FAT	GO:0005736~DNA-directed RNA polymerase I complex	7	0.201265	0.00226602	FBGN0003278, FBGN0032988, FBGN0019938, FBGN0037574, FBGN0038903, FBGN0086447, FBGN0031657	1314	7	4786	3.64231	0.718645	0.019928	3.26362
GOTERM_CC_FAT	GO:0000930~gamma-tubulin complex	7	0.201265	0.00226602	FBGN0032705, FBGN0010097, FBGN0026433, FBGN0001612, FBGN0026432, FBGN0026431, FBGN0026430	1314	7	4786	3.64231	0.718645	0.019928	3.26362
KEGG_PATHWAY	dme04650:Natural killer cell mediated cytotoxicity	14	0.40253	0.00374871	FBGN0003416, FBGN0015296, FBGN0004638, FBGN0011826, FBGN0015614, FBGN0030758, FBGN0015279, FBGN0020622, FBGN0014001, FBGN0001965, FBGN0003205, FBGN0040068, FBGN0010269, FBGN0003256	611	22	2054	2.13926	0.320802	0.0201543	4.10519
GOTERM_CC_FAT	GO:0044448~cell cortex part	23	0.6613	0.00241387	FBGN0035892, FBGN0026598, FBGN0002466, FBGN0014029, FBGN0001104, FBGN0031537, FBGN0013726, FBGN0027103, FBGN0038856, FBGN0002973, FBGN0026192, FBGN0010300, FBGN0002873, FBGN0000017, FBGN0003520, FBGN0011710, FBGN0086475, FBGN0002121, FBGN0023172, FBGN0034367, FBGN0067864, FBGN0000163, FBGN0040080	1314	46	4786	1.82116	0.741016	0.0205699	3.47309
KEGG_PATHWAY	dme00563:Glycosylphosphatidylinositol(GPI)-anchor biosynthesis	10	0.287522	0.00363244	FBGN0050381, FBGN0035435, FBGN0035464, FBGN0030035, FBGN0086448, FBGN0037535, FBGN0038763, FBGN0033479, FBGN0034270, FBGN0029818	611	13	2054	2.58592	0.312589	0.0206082	3.98021
GOTERM_CC_FAT	GO:0070603~SWI/SNF-type complex	8	0.230017	0.00241315	FBGN0002783, FBGN0011715, FBGN0025463, FBGN0042085, FBGN0011604, FBGN0025716, FBGN0030093, FBGN0000212	1314	9	4786	3.23761	0.740911	0.0208818	3.47207
GOTERM_CC_FAT	GO:0005656~pre-replicative complex	8	0.230017	0.00241315	FBGN0025815, FBGN0035918, FBGN0020633, FBGN0014861, FBGN0024332, FBGN0032929, FBGN0017577, FBGN0026143	1314	9	4786	3.23761	0.740911	0.0208818	3.47207
GOTERM_CC_FAT	GO:0000781~chromosome, telomeric region	8	0.230017	0.00241315	FBGN0035829, FBGN0045035, FBGN0026257, FBGN0010328, FBGN0003607, FBGN0034728, FBGN0025355, FBGN0003612	1314	9	4786	3.23761	0.740911	0.0208818	3.47207
GOTERM_CC_FAT	GO:0035060~brahma complex	8	0.230017	0.00241315	FBGN0002783, FBGN0011715, FBGN0025463, FBGN0042085, FBGN0011604, FBGN0025716, FBGN0030093, FBGN0000212	1314	9	4786	3.23761	0.740911	0.0208818	3.47207
GOTERM_BP_FAT	GO:0007309~oocyte axis specification	46	1.3226	0.00193417	FBGN0001308, FBGN0026433, FBGN0002736, FBGN0034921, FBGN0024371, FBGN0003719, FBGN0001233, FBGN0027948, FBGN0016034, FBGN0041164, FBGN0003978, FBGN0026192, FBGN0003450, FBGN0000463, FBGN0040294, FBGN0000810, FBGN0002121, FBGN0038524, FBGN0000533, FBGN0027053, FBGN0034098, FBGN0016984, FBGN0086384, FBGN0033378, FBGN0015754, FBGN0004875, FBGN0045862, FBGN0001990, FBGN0000562, FBGN0003483, FBGN00287…	2045	118	7937	1.513	0.996226	0.0209134	3.41107
GOTERM_MF_FAT	GO:0004003~ATP-dependent DNA helicase activity	13	0.373778	0.00123002	FBGN0001179, FBGN0002901, FBGN0041627, FBGN0023395, FBGN0002906, FBGN0011774, FBGN0030170, FBGN0032157, FBGN0026876, FBGN0002989, FBGN0029798, FBGN0010421, FBGN0027375	2181	19	7918	2.48399	0.781558	0.0211979	1.97726
GOTERM_MF_FAT	GO:0016564~transcription repressor activity	46	1.3226	0.0012553	FBGN0013746, FBGN0035769, FBGN0003042, FBGN0027495, FBGN0001139, FBGN0026577, FBGN0024371, FBGN0031537, FBGN0003719, FBGN0003334, FBGN0030899, FBGN0003169, FBGN0010323, FBGN0024491, FBGN0010825, FBGN0085436, FBGN0004666, FBGN0029006, FBGN0030788, FBGN0053182, FBGN0011739, FBGN0003028, FBGN0003575, FBGN0020496, FBGN0001320, FBGN0001168, FBGN0003567, FBGN0011648, FBGN0023215, FBGN0003448, FBGN00036…	2181	109	7918	1.53211	0.788287	0.021332	2.01752
GOTERM_BP_FAT	GO:0006457~protein folding	45	1.29385	0.00200283	FBGN0037150, FBGN0010621, FBGN0013269, FBGN0037151, FBGN0035603, FBGN0039581, FBGN0031399, FBGN0028382, FBGN0030990, FBGN0031256, FBGN0037051, FBGN0025615, FBGN0001233, FBGN0024352, FBGN0001219, FBGN0039305, FBGN0034109, FBGN0037252, FBGN0033342, FBGN0013954, FBGN0032444, FBGN0004432, FBGN0015379, FBGN0030086, FBGN0026418, FBGN0036207, FBGN0003676, FBGN0033527, FBGN0037930, FBGN0037632, FBGN00350…	2045	115	7937	1.51872	0.996905	0.0215676	3.53011
GOTERM_BP_FAT	GO:0051130~positive regulation of cellular component organization	15	0.431282	0.00204585	FBGN0011648, FBGN0034967, FBGN0039141, FBGN0003687, FBGN0010355, FBGN0011655, FBGN0010314, FBGN0011836, FBGN0033075, FBGN0002948, FBGN0000578, FBGN0003520, FBGN0003317, FBGN0034722, FBGN0037555	2045	26	7937	2.23914	0.997267	0.0219443	3.60463
GOTERM_BP_FAT	GO:0007076~mitotic chromosome condensation	11	0.316274	0.00207783	FBGN0015218, FBGN0024227, FBGN0015391, FBGN0027783, FBGN0003732, FBGN0014127, FBGN0002638, FBGN0015270, FBGN0026427, FBGN0015271, FBGN0039680	2045	16	7937	2.66831	0.997508	0.0222013	3.65999
GOTERM_BP_FAT	GO:0006644~phospholipid metabolic process	35	1.00633	0.00212761	FBGN0003416, FBGN0039293, FBGN0027579, FBGN0044028, FBGN0033844, FBGN0037010, FBGN0036545, FBGN0086448, FBGN0038649, FBGN0029818, FBGN0015278, FBGN0020622, FBGN0015279, FBGN0025373, FBGN0015277, FBGN0023545, FBGN0035435, FBGN0029789, FBGN0035464, FBGN0004373, FBGN0016984, FBGN0033479, FBGN0026379, FBGN0034270, FBGN0035421, FBGN0030035, FBGN0032052, FBGN0036893, FBGN0031422, FBGN0003308, FBGN00330…	2045	84	7937	1.61716	0.997841	0.0226438	3.7461
GOTERM_BP_FAT	GO:0007264~small GTPase mediated signal transduction	43	1.23634	0.00214242	FBGN0015000, FBGN0034158, FBGN0030088, FBGN0028509, FBGN0029959, FBGN0032633, FBGN0015286, FBGN0037188, FBGN0036980, FBGN0000115, FBGN0035866, FBGN0086356, FBGN0015372, FBGN0015789, FBGN0030391, FBGN0010341, FBGN0031090, FBGN0010398, FBGN0001965, FBGN0014001, FBGN0040068, FBGN0050372, FBGN0035155, FBGN0004390, FBGN0021873, FBGN0039532, FBGN0039966, FBGN0004638, FBGN0040513, FBGN0024555, FBGN00388…	2045	109	7937	1.53111	0.997932	0.022716	3.77171
GOTERM_BP_FAT	GO:0007293~germarium-derived egg chamber formation	28	0.80506	0.00224961	FBGN0026598, FBGN0000221, FBGN0000158, FBGN0031399, FBGN0001301, FBGN0040298, FBGN0003330, FBGN0003459, FBGN0000114, FBGN0003334, FBGN0004861, FBGN0001079, FBGN0000463, FBGN0003479, FBGN0025865, FBGN0015754, FBGN0004875, FBGN0003480, FBGN0000562, FBGN0003483, FBGN0028734, FBGN0003482, FBGN0003502, FBGN0000140, FBGN0002899, FBGN0004106, FBGN0086251, FBGN0000163	2045	63	7937	1.72497	0.998482	0.0237529	3.95684
GOTERM_BP_FAT	GO:0021700~developmental maturation	51	1.46636	0.00232192	FBGN0003719, FBGN0001233, FBGN0027948, FBGN0041164, FBGN0026192, FBGN0000810, FBGN0034098, FBGN0027053, FBGN0086384, FBGN0033378, FBGN0001990, FBGN0000562, FBGN0000146, FBGN0003655, FBGN0015925, FBGN0003520, FBGN0005695, FBGN0026238, FBGN0004510, FBGN0086657, FBGN0002962, FBGN0001308, FBGN0026433, FBGN0003042, FBGN0002736, FBGN0034921, FBGN0024371, FBGN0016034, FBGN0003978, FBGN0003450, FBGN00004…	2045	135	7937	1.46622	0.998769	0.0244185	4.08154
GOTERM_MF_FAT	GO:0004521~endoribonuclease activity	15	0.431282	0.00146161	FBGN0034246, FBGN0035838, FBGN0026722, FBGN0026702, FBGN0036266, FBGN0015621, FBGN0035831, FBGN0066303, FBGN0023171, FBGN0039016, FBGN0036696, FBGN0033615, FBGN0031252, FBGN0010406, FBGN0028426	2181	24	7918	2.26903	0.835997	0.0244612	2.34542
GOTERM_CC_FAT	GO:0005703~polytene chromosome puff	16	0.460035	0.00298967	FBGN0004401, FBGN0028683, FBGN0004237, FBGN0046214, FBGN0002521, FBGN0003607, FBGN0003277, FBGN0040273, FBGN0025455, FBGN0019949, FBGN0001215, FBGN0004924, FBGN0003261, FBGN0010416, FBGN0028982, FBGN0010247	1314	28	4786	2.08132	0.812453	0.0250406	4.28477
GOTERM_BP_FAT	GO:0043087~regulation of GTPase activity	20	0.575043	0.00241698	FBGN0033349, FBGN0035916, FBGN0028509, FBGN0038401, FBGN0037182, FBGN0035073, FBGN0020655, FBGN0033539, FBGN0029736, FBGN0005198, FBGN0032901, FBGN0038304, FBGN0039158, FBGN0040005, FBGN0020620, FBGN0031233, FBGN0034009, FBGN0039056, FBGN0026378, FBGN0050372	2045	40	7937	1.94059	0.999064	0.0253144	4.24524
GOTERM_BP_FAT	GO:0051056~regulation of small GTPase mediated signal transduction	38	1.09258	0.00249163	FBGN0033349, FBGN0039466, FBGN0038401, FBGN0028509, FBGN0037182, FBGN0035073, FBGN0020655, FBGN0050440, FBGN0033539, FBGN0037188, FBGN0032901, FBGN0003041, FBGN0038304, FBGN0039158, FBGN0032796, FBGN0040005, FBGN0016794, FBGN0020620, FBGN0026170, FBGN0031233, FBGN0051158, FBGN0001965, FBGN0030286, FBGN0040068, FBGN0050372, FBGN0031006, FBGN0035916, FBGN0004390, FBGN0021873, FBGN0029736, FBGN00051…	2045	94	7937	1.56899	0.999246	0.0259926	4.37361
GOTERM_BP_FAT	GO:0007304~chorion-containing eggshell formation	38	1.09258	0.00249163	FBGN0002914, FBGN0033846, FBGN0003733, FBGN0000307, FBGN0004811, FBGN0003983, FBGN0041164, FBGN0034430, FBGN0003317, FBGN0005390, FBGN0026170, FBGN0010303, FBGN0010341, FBGN0023509, FBGN0039227, FBGN0002652, FBGN0000250, FBGN0015270, FBGN0010382, FBGN0015754, FBGN0004400, FBGN0003483, FBGN0011766, FBGN0015295, FBGN0003482, FBGN0000146, FBGN0011763, FBGN0025815, FBGN0030018, FBGN0004650, FBGN00029…	2045	94	7937	1.56899	0.999246	0.0259926	4.37361
GOTERM_BP_FAT	GO:0048599~oocyte development	48	1.3801	0.00262352	FBGN0001308, FBGN0026433, FBGN0002736, FBGN0034921, FBGN0024371, FBGN0031537, FBGN0003719, FBGN0001233, FBGN0027948, FBGN0016034, FBGN0041164, FBGN0003978, FBGN0026192, FBGN0003450, FBGN0000463, FBGN0040294, FBGN0000810, FBGN0002121, FBGN0038524, FBGN0000533, FBGN0027053, FBGN0034098, FBGN0016984, FBGN0086384, FBGN0033378, FBGN0015754, FBGN0004875, FBGN0045862, FBGN0001990, FBGN0000562, FBGN00034…	2045	126	7937	1.47854	0.999485	0.0272529	4.60002
GOTERM_BP_FAT	GO:0043241~protein complex disassembly	10	0.287522	0.00267156	FBGN0002542, FBGN0031868, FBGN0032486, FBGN0050100, FBGN0036974, FBGN0028530, FBGN0038206, FBGN0037218, FBGN0004179, FBGN0020443	2045	14	7937	2.77227	0.999552	0.0276461	4.68235
GOTERM_BP_FAT	GO:0043624~cellular protein complex disassembly	10	0.287522	0.00267156	FBGN0002542, FBGN0031868, FBGN0032486, FBGN0050100, FBGN0036974, FBGN0028530, FBGN0038206, FBGN0037218, FBGN0004179, FBGN0020443	2045	14	7937	2.77227	0.999552	0.0276461	4.68235
GOTERM_MF_FAT	GO:0042623~ATPase activity, coupled	109	3.13399	0.00168019	FBGN0001179, FBGN0030855, FBGN0037549, FBGN0025683, FBGN0032120, FBGN0052533, FBGN0023395, FBGN0039207, FBGN0001565, FBGN0032690, FBGN0028664, FBGN0032194, FBGN0027602, FBGN0004419, FBGN0004556, FBGN0036888, FBGN0034496, FBGN0027329, FBGN0025140, FBGN0016685, FBGN0086130, FBGN0033160, FBGN0002899, FBGN0029798, FBGN0038376, FBGN0015019, FBGN0035357, FBGN0038889, FBGN0036754, FBGN0030833, FBGN00106…	2181	307	7918	1.28899	0.874878	0.0276966	2.69171
GOTERM_BP_FAT	GO:0006506~GPI anchor biosynthetic process	14	0.40253	0.00275177	FBGN0039293, FBGN0030035, FBGN0032052, FBGN0086448, FBGN0036893, FBGN0029818, FBGN0031422, FBGN0033088, FBGN0023545, FBGN0035435, FBGN0035464, FBGN0033479, FBGN0034270, FBGN0031284	2045	24	7937	2.26402	0.999644	0.0283637	4.81968
GOTERM_BP_FAT	GO:0007131~reciprocal meiotic recombination	14	0.40253	0.00275177	FBGN0002707, FBGN0002901, FBGN0003480, FBGN0000246, FBGN0028525, FBGN0017577, FBGN0003482, FBGN0002906, FBGN0002909, FBGN0016036, FBGN0002989, FBGN0028434, FBGN0040347, FBGN0004367	2045	24	7937	2.26402	0.999644	0.0283637	4.81968
GOTERM_CC_FAT	GO:0005682~snRNP U5	11	0.316274	0.0034571	FBGN0033688, FBGN0038344, FBGN0002899, FBGN0039566, FBGN0031601, FBGN0003935, FBGN0003934, FBGN0003933, FBGN0031229, FBGN0032690, FBGN0036828	1314	16	4786	2.50409	0.855701	0.0284801	4.93902
GOTERM_BP_FAT	GO:0043413~biopolymer glycosylation	23	0.6613	0.00278294	FBGN0039293, FBGN0000221, FBGN0038552, FBGN0029906, FBGN0053145, FBGN0033315, FBGN0051849, FBGN0004957, FBGN0031662, FBGN0014868, FBGN0053303, FBGN0032234, FBGN0011740, FBGN0035558, FBGN0031149, FBGN0030327, FBGN0034277, FBGN0014075, FBGN0045063, FBGN0052076, FBGN0086253, FBGN0027791, FBGN0033901	2045	49	7937	1.82178	0.999675	0.0285787	4.87299
GOTERM_BP_FAT	GO:0070085~glycosylation	23	0.6613	0.00278294	FBGN0039293, FBGN0000221, FBGN0038552, FBGN0029906, FBGN0053145, FBGN0033315, FBGN0051849, FBGN0004957, FBGN0031662, FBGN0014868, FBGN0053303, FBGN0032234, FBGN0011740, FBGN0035558, FBGN0031149, FBGN0030327, FBGN0034277, FBGN0014075, FBGN0045063, FBGN0052076, FBGN0086253, FBGN0027791, FBGN0033901	2045	49	7937	1.82178	0.999675	0.0285787	4.87299
GOTERM_BP_FAT	GO:0006486~protein amino acid glycosylation	23	0.6613	0.00278294	FBGN0039293, FBGN0000221, FBGN0038552, FBGN0029906, FBGN0053145, FBGN0033315, FBGN0051849, FBGN0004957, FBGN0031662, FBGN0014868, FBGN0053303, FBGN0032234, FBGN0011740, FBGN0035558, FBGN0031149, FBGN0030327, FBGN0034277, FBGN0014075, FBGN0045063, FBGN0052076, FBGN0086253, FBGN0027791, FBGN0033901	2045	49	7937	1.82178	0.999675	0.0285787	4.87299
GOTERM_MF_FAT	GO:0003711~transcription elongation regulator activity	11	0.316274	0.00177968	FBGN0017430, FBGN0040273, FBGN0039066, FBGN0028683, FBGN0025455, FBGN0019949, FBGN0022063, FBGN0023211, FBGN0014037, FBGN0010422, FBGN0028982	2181	15	7918	2.66233	0.889379	0.0289285	2.84893
GOTERM_MF_FAT	GO:0004721~phosphoprotein phosphatase activity	41	1.17884	0.00185954	FBGN0031799, FBGN0014007, FBGN0029067, FBGN0029958, FBGN0035945, FBGN0083992, FBGN0030556, FBGN0027492, FBGN0031044, FBGN0025802, FBGN0032702, FBGN0004889, FBGN0026379, FBGN0002673, FBGN0036844, FBGN0027506, FBGN0027526, FBGN0004103, FBGN0031194, FBGN0043903, FBGN0011826, FBGN0003525, FBGN0086361, FBGN0031054, FBGN0015614, FBGN0005777, FBGN0030758, FBGN0028341, FBGN0016641, FBGN0022768, FBGN00350…	2181	96	7918	1.5505	0.899794	0.0294351	2.97497
GOTERM_MF_FAT	GO:0003887~DNA-directed DNA polymerase activity	14	0.40253	0.00183979	FBGN0037141, FBGN0035766, FBGN0001341, FBGN0002905, FBGN0002891, FBGN0030049, FBGN0011762, FBGN0035644, FBGN0027903, FBGN0034726, FBGN0035150, FBGN0005696, FBGN0037554, FBGN0004406	2181	22	7918	2.31028	0.897313	0.0295043	2.94381
GOTERM_MF_FAT	GO:0051020~GTPase binding	16	0.460035	0.00194834	FBGN0026252, FBGN0033984, FBGN0041582, FBGN0025641, FBGN0031051, FBGN0022960, FBGN0038504, FBGN0034585, FBGN0053139, FBGN0026181, FBGN0039302, FBGN0035533, FBGN0031216, FBGN0037894, FBGN0026378, FBGN0030230	2181	27	7918	2.15137	0.910229	0.0304312	3.11494
GOTERM_BP_FAT	GO:0032318~regulation of Ras GTPase activity	18	0.517539	0.00301	FBGN0033349, FBGN0035916, FBGN0028509, FBGN0038401, FBGN0037182, FBGN0035073, FBGN0020655, FBGN0033539, FBGN0029736, FBGN0032901, FBGN0038304, FBGN0039158, FBGN0040005, FBGN0020620, FBGN0031233, FBGN0034009, FBGN0039056, FBGN0050372	2045	35	7937	1.99603	0.999831	0.0307681	5.26052
GOTERM_BP_FAT	GO:0030703~eggshell formation	38	1.09258	0.00308775	FBGN0002914, FBGN0033846, FBGN0003733, FBGN0000307, FBGN0004811, FBGN0003983, FBGN0041164, FBGN0034430, FBGN0003317, FBGN0005390, FBGN0026170, FBGN0010303, FBGN0010341, FBGN0023509, FBGN0039227, FBGN0002652, FBGN0000250, FBGN0015270, FBGN0010382, FBGN0015754, FBGN0004400, FBGN0003483, FBGN0011766, FBGN0015295, FBGN0003482, FBGN0000146, FBGN0011763, FBGN0025815, FBGN0030018, FBGN0004650, FBGN00029…	2045	95	7937	1.55247	0.999865	0.0314402	5.39288
GOTERM_BP_FAT	GO:0043067~regulation of programmed cell death	43	1.23634	0.00318494	FBGN0001332, FBGN0067102, FBGN0002781, FBGN0024291, FBGN0036237, FBGN0024732, FBGN0020386, FBGN0013726, FBGN0030028, FBGN0038948, FBGN0042693, FBGN0025825, FBGN0039044, FBGN0031820, FBGN0037808, FBGN0002121, FBGN0011710, FBGN0035136, FBGN0010382, FBGN0003256, FBGN0011739, FBGN0031392, FBGN0086384, FBGN0010379, FBGN0026252, FBGN0037770, FBGN0019686, FBGN0029131, FBGN0019972, FBGN0011766, FBGN00036…	2045	111	7937	1.50352	0.999898	0.0323013	5.55809
GOTERM_BP_FAT	GO:0007265~Ras protein signal transduction	15	0.431282	0.00325238	FBGN0015000, FBGN0004390, FBGN0032633, FBGN0004638, FBGN0024555, FBGN0021818, FBGN0015778, FBGN0086356, FBGN0026181, FBGN0016641, FBGN0015402, FBGN0014001, FBGN0010398, FBGN0001965, FBGN0040068	2045	27	7937	2.15621	0.999916	0.0328596	5.67256
GOTERM_BP_FAT	GO:0000090~mitotic anaphase	9	0.258769	0.00338483	FBGN0002791, FBGN0025781, FBGN0030268, FBGN0026181, FBGN0041147, FBGN0040233, FBGN0052831, FBGN0000405, FBGN0004889, FBGN0034231	2045	12	7937	2.91088	0.999943	0.0340577	5.897
GOTERM_BP_FAT	GO:0031056~regulation of histone modification	9	0.258769	0.00338483	FBGN0024291, FBGN0053804, FBGN0020388, FBGN0053864, FBGN0053846, FBGN0053828, FBGN0053849, FBGN0034722, FBGN0053825, FBGN0051617, FBGN0053840, FBGN0053822, FBGN0053843, FBGN0053810, FBGN0011474, FBGN0053813, FBGN0023216, FBGN0003607, FBGN0053816, FBGN0053819, FBGN0053837, FBGN0037555, FBGN0053831, FBGN0053852, FBGN0031876	2045	12	7937	2.91088	0.999943	0.0340577	5.897
GOTERM_BP_FAT	GO:0007308~oocyte construction	46	1.3226	0.00341596	FBGN0001308, FBGN0026433, FBGN0002736, FBGN0034921, FBGN0024371, FBGN0003719, FBGN0001233, FBGN0027948, FBGN0016034, FBGN0041164, FBGN0003978, FBGN0026192, FBGN0003450, FBGN0000463, FBGN0040294, FBGN0000810, FBGN0002121, FBGN0038524, FBGN0000533, FBGN0027053, FBGN0034098, FBGN0016984, FBGN0086384, FBGN0033378, FBGN0015754, FBGN0004875, FBGN0045862, FBGN0001990, FBGN0000562, FBGN0003483, FBGN00287…	2045	121	7937	1.47549	0.999948	0.0342467	5.94968
GOTERM_BP_FAT	GO:0007015~actin filament organization	34	0.977573	0.0034478	FBGN0001139, FBGN0023081, FBGN0025641, FBGN0003187, FBGN0001233, FBGN0010501, FBGN0000578, FBGN0000463, FBGN0003317, FBGN0010303, FBGN0010341, FBGN0001965, FBGN0032409, FBGN0040068, FBGN0026379, FBGN0053558, FBGN0041781, FBGN0044826, FBGN0039532, FBGN0003447, FBGN0004638, FBGN0013732, FBGN0001105, FBGN0011570, FBGN0000140, FBGN0025455, FBGN0020255, FBGN0038206, FBGN0004367, FBGN0023172, FBGN00317…	2045	83	7937	1.58988	0.999952	0.0344412	6.00352
GOTERM_CC_FAT	GO:0005705~polytene chromosome interband	10	0.287522	0.00426408	FBGN0003511, FBGN0044324, FBGN0040273, FBGN0028683, FBGN0020412, FBGN0039019, FBGN0010328, FBGN0010416, FBGN0028982, FBGN0003512	1314	14	4786	2.60165	0.908253	0.0345184	6.05873
GOTERM_CC_FAT	GO:0000794~condensed nuclear chromosome	10	0.287522	0.00426408	FBGN0010602, FBGN0040477, FBGN0026170, FBGN0002781, FBGN0000246, FBGN0028525, FBGN0003607, FBGN0022238, FBGN0020616, FBGN0086697	1314	14	4786	2.60165	0.908253	0.0345184	6.05873
GOTERM_BP_FAT	GO:0009968~negative regulation of signal transduction	40	1.15009	0.00355079	FBGN0026597, FBGN0010602, FBGN0026598, FBGN0000352, FBGN0001332, FBGN0001139, FBGN0039110, FBGN0015024, FBGN0003557, FBGN0015286, FBGN0044028, FBGN0020224, FBGN0011817, FBGN0002431, FBGN0003612, FBGN0010825, FBGN0038948, FBGN0002973, FBGN0020309, FBGN0086356, FBGN0026317, FBGN0005355, FBGN0003317, FBGN0002121, FBGN0002044, FBGN0040206, FBGN0026379, FBGN0036844, FBGN0004390, FBGN0005198, FBGN00405…	2045	102	7937	1.52203	0.999965	0.0353313	6.17753
GOTERM_BP_FAT	GO:0051235~maintenance of location	22	0.632547	0.00369757	FBGN0024227, FBGN0020440, FBGN0002736, FBGN0027508, FBGN0000042, FBGN0000405, FBGN0023216, FBGN0000146, FBGN0003015, FBGN0011692, FBGN0043884, FBGN0052451, FBGN0086356, FBGN0030608, FBGN0011747, FBGN0010341, FBGN0000250, FBGN0004379, FBGN0016984, FBGN0032485, FBGN0040080, FBGN0010247	2045	47	7937	1.81672	0.999977	0.036641	6.42495
GOTERM_MF_FAT	GO:0016859~cis-trans isomerase activity	17	0.488787	0.00244295	FBGN0036207, FBGN0013269, FBGN0039581, FBGN0037930, FBGN0033527, FBGN0037696, FBGN0028382, FBGN0035027, FBGN0027617, FBGN0033089, FBGN0034109, FBGN0039305, FBGN0013954, FBGN0035141, FBGN0004432, FBGN0015379, FBGN0029174	2181	30	7918	2.05725	0.951354	0.0375451	3.89108
GOTERM_MF_FAT	GO:0003690~double-stranded DNA binding	8	0.230017	0.00247777	FBGN0040467, FBGN0011659, FBGN0000412, FBGN0036486, FBGN0015546, FBGN0002906, FBGN0034728, FBGN0011660	2181	9	7918	3.22706	0.953408	0.0376038	3.94551
GOTERM_BP_FAT	GO:0000059~protein import into nucleus, docking	11	0.316274	0.00388814	FBGN0020497, FBGN0026252, FBGN0053139, FBGN0010660, FBGN0024921, FBGN0031456, FBGN0037894, FBGN0042177, FBGN0031051, FBGN0001337, FBGN0022213	2045	17	7937	2.51135	0.999987	0.0383648	6.7453
GOTERM_BP_FAT	GO:0051532~regulation of NFAT protein import into nucleus	11	0.316274	0.00388814	FBGN0011692, FBGN0015614, FBGN0003701, FBGN0030758, FBGN0014366, FBGN0033260, FBGN0041585, FBGN0045073, FBGN0027338, FBGN0030241, FBGN0022213	2045	17	7937	2.51135	0.999987	0.0383648	6.7453
GOTERM_BP_FAT	GO:0051533~positive regulation of NFAT protein import into nucleus	11	0.316274	0.00388814	FBGN0011692, FBGN0015614, FBGN0003701, FBGN0030758, FBGN0014366, FBGN0033260, FBGN0041585, FBGN0045073, FBGN0027338, FBGN0030241, FBGN0022213	2045	17	7937	2.51135	0.999987	0.0383648	6.7453
GOTERM_BP_FAT	GO:0000245~spliceosome assembly	11	0.316274	0.00388814	FBGN0036850, FBGN0003741, FBGN0040284, FBGN0004587, FBGN0036450, FBGN0028554, FBGN0039626, FBGN0005411, FBGN0028577, FBGN0024285, FBGN0015075	2045	17	7937	2.51135	0.999987	0.0383648	6.7453
GOTERM_BP_FAT	GO:0007444~imaginal disc development	131	3.76653	0.00390294	FBGN0041604, FBGN0000611, FBGN0020224, FBGN0003187, FBGN0000139, FBGN0023407, FBGN0042641, FBGN0010303, FBGN0011739, FBGN0003744, FBGN0024846, FBGN0003175, FBGN0011826, FBGN0029905, FBGN0052296, FBGN0030018, FBGN0037657, FBGN0015402, FBGN0015544, FBGN0004367, FBGN0031872, FBGN0010575, FBGN0036801, FBGN0001169, FBGN0013764, FBGN0003557, FBGN0024371, FBGN0086898, FBGN0024510, FBGN0011817, FBGN00107…	2045	412	7937	1.23406	0.999987	0.0383771	6.77012
GOTERM_BP_FAT	GO:0007568~aging	37	1.06383	0.00392829	FBGN0020653, FBGN0000257, FBGN0003210, FBGN0030501, FBGN0036191, FBGN0035906, FBGN0033846, FBGN0024291, FBGN0037802, FBGN0021796, FBGN0026317, FBGN0040294, FBGN0039044, FBGN0000556, FBGN0031820, FBGN0010303, FBGN0004373, FBGN0028707, FBGN0013762, FBGN0030766, FBGN0004901, FBGN0002774, FBGN0001087, FBGN0005198, FBGN0002566, FBGN0030057, FBGN0000482, FBGN0003502, FBGN0003308, FBGN0001225, FBGN00139…	2045	93	7937	1.54412	0.999988	0.0384909	6.81265
GOTERM_BP_FAT	GO:0010259~multicellular organismal aging	37	1.06383	0.00392829	FBGN0020653, FBGN0000257, FBGN0003210, FBGN0030501, FBGN0036191, FBGN0035906, FBGN0033846, FBGN0024291, FBGN0037802, FBGN0021796, FBGN0026317, FBGN0040294, FBGN0039044, FBGN0000556, FBGN0031820, FBGN0010303, FBGN0004373, FBGN0028707, FBGN0013762, FBGN0030766, FBGN0004901, FBGN0002774, FBGN0001087, FBGN0005198, FBGN0002566, FBGN0030057, FBGN0000482, FBGN0003502, FBGN0003308, FBGN0001225, FBGN00139…	2045	93	7937	1.54412	0.999988	0.0384909	6.81265
GOTERM_BP_FAT	GO:0008340~determination of adult life span	37	1.06383	0.00392829	FBGN0020653, FBGN0000257, FBGN0003210, FBGN0030501, FBGN0036191, FBGN0035906, FBGN0033846, FBGN0024291, FBGN0037802, FBGN0021796, FBGN0026317, FBGN0040294, FBGN0039044, FBGN0000556, FBGN0031820, FBGN0010303, FBGN0004373, FBGN0028707, FBGN0013762, FBGN0030766, FBGN0004901, FBGN0002774, FBGN0001087, FBGN0005198, FBGN0002566, FBGN0030057, FBGN0000482, FBGN0003502, FBGN0003308, FBGN0001225, FBGN00139…	2045	93	7937	1.54412	0.999988	0.0384909	6.81265
GOTERM_BP_FAT	GO:0010927~cellular component assembly involved in morphogenesis	36	1.03508	0.00405428	FBGN0002914, FBGN0033846, FBGN0000307, FBGN0041164, FBGN0034430, FBGN0026170, FBGN0010303, FBGN0010341, FBGN0026371, FBGN0023509, FBGN0039227, FBGN0002652, FBGN0000250, FBGN0015270, FBGN0010382, FBGN0015754, FBGN0003483, FBGN0011766, FBGN0015295, FBGN0028734, FBGN0003482, FBGN0000146, FBGN0011763, FBGN0025815, FBGN0015614, FBGN0030018, FBGN0004650, FBGN0000709, FBGN0002989, FBGN0015799, FBGN00262…	2045	90	7937	1.55247	0.999992	0.0394357	7.02373
GOTERM_BP_FAT	GO:0007224~smoothened signaling pathway	17	0.488787	0.00405321	FBGN0041604, FBGN0024194, FBGN0000352, FBGN0015024, FBGN0025638, FBGN0001079, FBGN0029088, FBGN0011692, FBGN0005355, FBGN0020245, FBGN0036974, FBGN0003444, FBGN0023518, FBGN0027535, FBGN0031872, FBGN0040388, FBGN0029175	2045	33	7937	1.99939	0.999992	0.0395587	7.02194
GOTERM_CC_FAT	GO:0005686~snRNP U2	12	0.345026	0.00497329	FBGN0017457, FBGN0031287, FBGN0015818, FBGN0035162, FBGN0031493, FBGN0014366, FBGN0036314, FBGN0005411, FBGN0003449, FBGN0038464, FBGN0033210, FBGN0031266	1314	19	4786	2.30041	0.938395	0.0395865	7.03262
GOTERM_CC_FAT	GO:0005876~spindle microtubule	12	0.345026	0.00497329	FBGN0036814, FBGN0003268, FBGN0015754, FBGN0004643, FBGN0035640, FBGN0030268, FBGN0033845, FBGN0003545, FBGN0025874, FBGN0002645, FBGN0001108, FBGN0019968	1314	19	4786	2.30041	0.938395	0.0395865	7.03262
GOTERM_CC_FAT	GO:0035267~NuA4 histone acetyltransferase complex	9	0.258769	0.00518082	FBGN0001197, FBGN0053908, FBGN0053880, FBGN0020306, FBGN0032321, FBGN0053882, FBGN0053884, FBGN0053886, FBGN0053888, FBGN0027378, FBGN0053910, FBGN0053554, FBGN0053868, FBGN0034537, FBGN0061209, FBGN0053890, FBGN0053904, FBGN0053894, FBGN0053876, FBGN0053906, FBGN0053892, FBGN0053874, FBGN0053900, FBGN0053898, FBGN0053872, FBGN0053902, FBGN0053870, FBGN0053896, FBGN0026080, FBGN0031873, FBGN00538…	1314	12	4786	2.73174	0.945175	0.0400709	7.31581
GOTERM_CC_FAT	GO:0005665~DNA-directed RNA polymerase II, core complex	9	0.258769	0.00518082	FBGN0003277, FBGN0004855, FBGN0037121, FBGN0033571, FBGN0004924, FBGN0032634, FBGN0026373, FBGN0039218, FBGN0051155	1314	12	4786	2.73174	0.945175	0.0400709	7.31581
GOTERM_CC_FAT	GO:0031300~intrinsic to organelle membrane	20	0.575043	0.00515508	FBGN0039293, FBGN0034962, FBGN0029121, FBGN0011297, FBGN0030035, FBGN0004957, FBGN0004509, FBGN0029818, FBGN0033088, FBGN0020245, FBGN0030327, FBGN0023545, FBGN0034657, FBGN0035464, FBGN0029789, FBGN0031282, FBGN0027535, FBGN0033901, FBGN0029175, FBGN0034270	1314	40	4786	1.82116	0.944376	0.0404333	7.28073
GOTERM_BP_FAT	GO:0031577~spindle checkpoint	8	0.230017	0.00418467	FBGN0031696, FBGN0000063, FBGN0003268, FBGN0004643, FBGN0035640, FBGN0061476, FBGN0031549, FBGN0025457	2045	10	7937	3.10494	0.999994	0.040544	7.24169
GOTERM_BP_FAT	GO:0031570~DNA integrity checkpoint	8	0.230017	0.00418467	FBGN0019686, FBGN0045035, FBGN0002901, FBGN0020270, FBGN0032698, FBGN0011474, FBGN0004367, FBGN0000996	2045	10	7937	3.10494	0.999994	0.040544	7.24169
GOTERM_BP_FAT	GO:0007094~mitotic cell cycle spindle assembly checkpoint	8	0.230017	0.00418467	FBGN0031696, FBGN0000063, FBGN0003268, FBGN0004643, FBGN0035640, FBGN0061476, FBGN0031549, FBGN0025457	2045	10	7937	3.10494	0.999994	0.040544	7.24169
GOTERM_BP_FAT	GO:0010648~negative regulation of cell communication	40	1.15009	0.00432311	FBGN0026597, FBGN0010602, FBGN0026598, FBGN0000352, FBGN0001332, FBGN0001139, FBGN0039110, FBGN0015024, FBGN0003557, FBGN0015286, FBGN0044028, FBGN0020224, FBGN0011817, FBGN0002431, FBGN0003612, FBGN0010825, FBGN0038948, FBGN0002973, FBGN0020309, FBGN0086356, FBGN0026317, FBGN0005355, FBGN0003317, FBGN0002121, FBGN0002044, FBGN0040206, FBGN0026379, FBGN0036844, FBGN0004390, FBGN0005198, FBGN00405…	2045	103	7937	1.50725	0.999996	0.0417198	7.47259
GOTERM_BP_FAT	GO:0010639~negative regulation of organelle organization	18	0.517539	0.00435397	FBGN0000063, FBGN0031696, FBGN0024689, FBGN0000404, FBGN0028978, FBGN0053804, FBGN0003187, FBGN0053864, FBGN0053846, FBGN0053828, FBGN0004643, FBGN0035640, FBGN0053849, FBGN0053825, FBGN0061476, FBGN0004373, FBGN0051617, FBGN0053840, FBGN0053822, FBGN0030241, FBGN0053843, FBGN0011474, FBGN0053810, FBGN0053813, FBGN0053816, FBGN0031549, FBGN0011570, FBGN0053819, FBGN0025457, FBGN0003268, FBGN00538…	2045	36	7937	1.94059	0.999997	0.041872	7.52398
GOTERM_MF_FAT	GO:0019787~small conjugating protein ligase activity	38	1.09258	0.00283391	FBGN0043458, FBGN0032208, FBGN0029996, FBGN0010602, FBGN0025781, FBGN0037760, FBGN0032635, FBGN0030674, FBGN0035601, FBGN0003557, FBGN0034989, FBGN0025638, FBGN0031107, FBGN0002431, FBGN0027936, FBGN0029006, FBGN0023143, FBGN0037808, FBGN0035136, FBGN0002932, FBGN0015374, FBGN0027512, FBGN0044020, FBGN0023528, FBGN0031896, FBGN0027052, FBGN0035953, FBGN0033260, FBGN0011217, FBGN0030863, FBGN00251…	2181	89	7918	1.55008	0.970034	0.0423806	4.50046
GOTERM_BP_FAT	GO:0006928~cell motion	100	2.87522	0.00450626	FBGN0041604, FBGN0000239, FBGN0033846, FBGN0010583, FBGN0003165, FBGN0020224, FBGN0003169, FBGN0029088, FBGN0010303, FBGN0025865, FBGN0010379, FBGN0000629, FBGN0052296, FBGN0011723, FBGN0030090, FBGN0025741, FBGN0010575, FBGN0013764, FBGN0004606, FBGN0014007, FBGN0002781, FBGN0032821, FBGN0001301, FBGN0003041, FBGN0000392, FBGN0004956, FBGN0002973, FBGN0000578, FBGN0000463, FBGN0003977, FBGN00363…	2045	305	7937	1.27252	0.999998	0.0431641	7.77722
GOTERM_BP_FAT	GO:0035220~wing disc development	93	2.67395	0.00462066	FBGN0041604, FBGN0040372, FBGN0028387, FBGN0020224, FBGN0003719, FBGN0003187, FBGN0004864, FBGN0000139, FBGN0042641, FBGN0010341, FBGN0002552, FBGN0003744, FBGN0015396, FBGN0036844, FBGN0024846, FBGN0037700, FBGN0003175, FBGN0026323, FBGN0029905, FBGN0011826, FBGN0000289, FBGN0011570, FBGN0052296, FBGN0003326, FBGN0005322, FBGN0037657, FBGN0015402, FBGN0001123, FBGN0031872, FBGN0029944, FBGN00105…	2045	281	7937	1.28452	0.999998	0.0440917	7.96701
GOTERM_CC_FAT	GO:0008287~protein serine/threonine phosphatase complex	15	0.431282	0.00601938	FBGN0030208, FBGN0004103, FBGN0031194, FBGN0027492, FBGN0011826, FBGN0024555, FBGN0086361, FBGN0015614, FBGN0042693, FBGN0022768, FBGN0035425, FBGN0005536, FBGN0004889, FBGN0033021, FBGN0004177	1314	27	4786	2.02351	0.965782	0.0457933	8.45195
GOTERM_MF_FAT	GO:0034061~DNA polymerase activity	14	0.40253	0.00317319	FBGN0037141, FBGN0035766, FBGN0001341, FBGN0002905, FBGN0002891, FBGN0030049, FBGN0011762, FBGN0035644, FBGN0027903, FBGN0034726, FBGN0035150, FBGN0005696, FBGN0037554, FBGN0004406	2181	23	7918	2.20984	0.980323	0.0462264	5.02634
GOTERM_MF_FAT	GO:0003755~peptidyl-prolyl cis-trans isomerase activity	16	0.460035	0.0031387	FBGN0036207, FBGN0013269, FBGN0039581, FBGN0037930, FBGN0033527, FBGN0028382, FBGN0035027, FBGN0027617, FBGN0033089, FBGN0034109, FBGN0039305, FBGN0013954, FBGN0035141, FBGN0004432, FBGN0015379, FBGN0029174	2181	28	7918	2.07454	0.979463	0.0462795	4.973
GOTERM_BP_FAT	GO:0032312~regulation of ARF GTPase activity	7	0.201265	0.00494707	FBGN0033349, FBGN0028509, FBGN0037182, FBGN0020655, FBGN0033539, FBGN0039056, FBGN0050372	2045	8	7937	3.39603	0.999999	0.0469844	8.50652
GOTERM_BP_FAT	GO:0000002~mitochondrial genome maintenance	7	0.201265	0.00494707	FBGN0015664, FBGN0010438, FBGN0037008, FBGN0039930, FBGN0004406, FBGN0038805, FBGN0032154	2045	8	7937	3.39603	0.999999	0.0469844	8.50652
GOTERM_BP_FAT	GO:0030522~intracellular receptor-mediated signaling pathway	7	0.201265	0.00494707	FBGN0015925, FBGN0000541, FBGN0040372, FBGN0016687, FBGN0011604, FBGN0030486, FBGN0000546	2045	8	7937	3.39603	0.999999	0.0469844	8.50652
GOTERM_BP_FAT	GO:0018205~peptidyl-lysine modification	7	0.201265	0.00494707	FBGN0038948, FBGN0034967, FBGN0035854, FBGN0011474, FBGN0025639, FBGN0003607, FBGN0014340	2045	8	7937	3.39603	0.999999	0.0469844	8.50652
GOTERM_BP_FAT	GO:0030518~steroid hormone receptor signaling pathway	7	0.201265	0.00494707	FBGN0015925, FBGN0000541, FBGN0040372, FBGN0016687, FBGN0011604, FBGN0030486, FBGN0000546	2045	8	7937	3.39603	0.999999	0.0469844	8.50652
GOTERM_BP_FAT	GO:0007319~negative regulation of oskar mRNA translation	7	0.201265	0.00494707	FBGN0041164, FBGN0004838, FBGN0000182, FBGN0034098, FBGN0000392, FBGN0000114, FBGN0015903	2045	8	7937	3.39603	0.999999	0.0469844	8.50652
GOTERM_BP_FAT	GO:0046489~phosphoinositide biosynthetic process	15	0.431282	0.0049821	FBGN0039293, FBGN0030035, FBGN0032052, FBGN0086448, FBGN0036893, FBGN0029818, FBGN0031422, FBGN0033088, FBGN0030465, FBGN0023545, FBGN0035435, FBGN0035464, FBGN0033479, FBGN0031284, FBGN0034270	2045	28	7937	2.0792	0.999999	0.047155	8.56426
GOTERM_BP_FAT	GO:0046486~glycerolipid metabolic process	26	0.747556	0.00504259	FBGN0039293, FBGN0044028, FBGN0037010, FBGN0086448, FBGN0029818, FBGN0015278, FBGN0015279, FBGN0020622, FBGN0015277, FBGN0023545, FBGN0035464, FBGN0035435, FBGN0029789, FBGN0004373, FBGN0033479, FBGN0016984, FBGN0034270, FBGN0026379, FBGN0030035, FBGN0032052, FBGN0036893, FBGN0031422, FBGN0003308, FBGN0033088, FBGN0030465, FBGN0031284	2045	60	7937	1.68184	1	0.0475593	8.66384
GOTERM_BP_FAT	GO:0051248~negative regulation of protein metabolic process	24	0.690052	0.00508005	FBGN0035827, FBGN0003741, FBGN0017551, FBGN0053804, FBGN0003165, FBGN0000114, FBGN0000392, FBGN0053864, FBGN0016070, FBGN0053828, FBGN0041164, FBGN0053846, FBGN0053849, FBGN0000810, FBGN0053825, FBGN0051617, FBGN0053840, FBGN0053822, FBGN0027053, FBGN0034098, FBGN0027054, FBGN0053843, FBGN0011666, FBGN0011474, FBGN0053810, FBGN0005632, FBGN0053813, FBGN0028734, FBGN0026402, FBGN0053816, FBGN00538…	2045	54	7937	1.72497	1	0.0477491	8.72546
GOTERM_MF_FAT	GO:0016407~acetyltransferase activity	27	0.776308	0.0034383	FBGN0031020, FBGN0035766, FBGN0030891, FBGN0027620, FBGN0039585, FBGN0020388, FBGN0032691, FBGN0028387, FBGN0039859, FBGN0031043, FBGN0032321, FBGN0020306, FBGN0037376, FBGN0027330, FBGN0031604, FBGN0027378, FBGN0053554, FBGN0034975, FBGN0036039, FBGN0024362, FBGN0014340, FBGN0040212, FBGN0039687, FBGN0037555, FBGN0026080, FBGN0031759, FBGN0031873	2181	58	7918	1.69003	0.985836	0.0494166	5.43536
GOTERM_BP_FAT	GO:0006359~regulation of transcription from RNA polymerase III promoter	6	0.172513	0.00532105	FBGN0058196, FBGN0003687, FBGN0038499, FBGN0005695, FBGN0061362, FBGN0010287	2045	6	7937	3.88117	1	0.0498009	9.121
GOTERM_BP_FAT	GO:0006301~postreplication repair	6	0.172513	0.00532105	FBGN0037141, FBGN0036486, FBGN0035150, FBGN0015546, FBGN0037554, FBGN0002891	2045	6	7937	3.88117	1	0.0498009	9.121
GOTERM_BP_FAT	GO:0007147~female meiosis II	6	0.172513	0.00532105	FBGN0000351, FBGN0026433, FBGN0002873, FBGN0026431, FBGN0001086, FBGN0003124	2045	6	7937	3.88117	1	0.0498009	9.121
GOTERM_BP_FAT	GO:0031401~positive regulation of protein modification process	6	0.172513	0.00532105	FBGN0000351, FBGN0035001, FBGN0034722, FBGN0037555, FBGN0029840, FBGN0027052	2045	6	7937	3.88117	1	0.0498009	9.121

## Sheet: M6_GOseq
Category	GO ID	GOTERM	Genes	PValue	FDR
GOTERM_CC	GO:0044428	nuclear part	FBgn0000022, FBgn0004170, FBgn0002561, FBgn0260400, FBgn0001341, FBgn0003575, FBgn0015799, FBgn0040339, FBgn0040338, FBgn0026143, FBgn0003638, FBgn0027794, FBgn0026873, FBgn0003964, FBgn0004861, FBgn0024984, FBgn0000377, FBgn0023527, FBgn0004050, FBgn0024998, FBgn0000927, FBgn0000520, FBgn0262656, FBgn0023216, FBgn0026080, FBgn0029714, FBgn0029751, FBgn0263237, FBgn0003449, FBgn0024332, FBgn00284…	1.02217e-193	8.55553e-190
GOTERM_CC	GO:0005634	nucleus	FBgn0040372, FBgn0005427, FBgn0000022, FBgn0004170, FBgn0002561, FBgn0000137, FBgn0260400, FBgn0261930, FBgn0001341, FBgn0003575, FBgn0025639, FBgn0015799, FBgn0040344, FBgn0040339, FBgn0040345, FBgn0040338, FBgn0026143, FBgn0003638, FBgn0024364, FBgn0027794, FBgn0026873, FBgn0023518, FBgn0000117, FBgn0023509, FBgn0003964, FBgn0025630, FBgn0040394, FBgn0004861, FBgn0024984, FBgn0001330, FBgn00003…	7.15485e-186	2.99431e-182
GOTERM_BP	GO:0044260	cellular macromolecule metabolic process	FBgn0040373, FBgn0040372, FBgn0000316, FBgn0000022, FBgn0004170, FBgn0002561, FBgn0000137, FBgn0260400, FBgn0261930, FBgn0016038, FBgn0002579, FBgn0001341, FBgn0003575, FBgn0025638, FBgn0025639, FBgn0025637, FBgn0015288, FBgn0086368, FBgn0015799, FBgn0040339, FBgn0040345, FBgn0040347, FBgn0040338, FBgn0026143, FBgn0003638, FBgn0040368, FBgn0026876, FBgn0025642, FBgn0000826, FBgn0027791, FBgn02609…	3.28463e-158	9.16411e-155
GOTERM_BP	GO:0090304	nucleic acid metabolic process	FBgn0000022, FBgn0004170, FBgn0002561, FBgn0000137, FBgn0260400, FBgn0261930, FBgn0001341, FBgn0003575, FBgn0025637, FBgn0015799, FBgn0040339, FBgn0040345, FBgn0040347, FBgn0040338, FBgn0026143, FBgn0003638, FBgn0026876, FBgn0260986, FBgn0026086, FBgn0026873, FBgn0023518, FBgn0000117, FBgn0023509, FBgn0023512, FBgn0003964, FBgn0025630, FBgn0025629, FBgn0040394, FBgn0004861, FBgn0000377, FBgn00235…	3.08157e-157	6.44818e-154
GOTERM_CC	GO:0005622	intracellular	FBgn0040372, FBgn0005427, FBgn0000022, FBgn0004170, FBgn0002561, FBgn0000137, FBgn0023536, FBgn0023537, FBgn0004648, FBgn0260400, FBgn0261930, FBgn0002579, FBgn0001341, FBgn0020381, FBgn0003575, FBgn0025638, FBgn0025639, FBgn0025637, FBgn0040383, FBgn0015288, FBgn0086368, FBgn0015799, FBgn0260855, FBgn0040344, FBgn0040339, FBgn0040345, FBgn0040340, FBgn0040338, FBgn0026143, FBgn0003638, FBgn00403…	2.08343e-151	3.48766e-148
GOTERM_CC	GO:0044424	intracellular part	FBgn0040372, FBgn0005427, FBgn0000022, FBgn0004170, FBgn0002561, FBgn0000137, FBgn0023536, FBgn0023537, FBgn0004648, FBgn0260400, FBgn0261930, FBgn0002579, FBgn0001341, FBgn0020381, FBgn0003575, FBgn0025638, FBgn0025639, FBgn0025637, FBgn0040383, FBgn0015288, FBgn0086368, FBgn0015799, FBgn0260855, FBgn0040344, FBgn0040339, FBgn0040345, FBgn0040340, FBgn0040338, FBgn0026143, FBgn0003638, FBgn00403…	5.16546e-138	7.20581e-135
GOTERM_BP	GO:0006139	nucleobase-containing compound metabolic process	FBgn0040370, FBgn0000022, FBgn0004170, FBgn0002561, FBgn0000137, FBgn0023537, FBgn0260400, FBgn0261930, FBgn0001341, FBgn0003575, FBgn0025637, FBgn0015799, FBgn0040339, FBgn0040345, FBgn0040347, FBgn0040338, FBgn0026143, FBgn0003638, FBgn0026876, FBgn0260986, FBgn0026086, FBgn0026873, FBgn0023518, FBgn0000117, FBgn0023509, FBgn0023512, FBgn0003964, FBgn0025630, FBgn0025629, FBgn0040394, FBgn00048…	2.68245e-134	3.20744e-131
GOTERM_CC	GO:0043229	intracellular organelle	FBgn0040372, FBgn0005427, FBgn0000022, FBgn0004170, FBgn0002561, FBgn0000137, FBgn0023536, FBgn0023537, FBgn0260400, FBgn0261930, FBgn0002579, FBgn0001341, FBgn0003575, FBgn0025639, FBgn0025637, FBgn0040383, FBgn0015288, FBgn0086368, FBgn0015799, FBgn0260855, FBgn0040344, FBgn0040339, FBgn0040345, FBgn0040340, FBgn0040338, FBgn0026143, FBgn0003638, FBgn0024364, FBgn0027794, FBgn0027791, FBgn00295…	4.39291e-129	4.59608e-126
GOTERM_CC	GO:0043226	organelle	FBgn0040372, FBgn0005427, FBgn0000022, FBgn0004170, FBgn0002561, FBgn0000137, FBgn0023536, FBgn0023537, FBgn0260400, FBgn0261930, FBgn0002579, FBgn0001341, FBgn0003575, FBgn0025639, FBgn0025637, FBgn0040383, FBgn0015288, FBgn0086368, FBgn0015799, FBgn0260855, FBgn0040344, FBgn0040339, FBgn0040345, FBgn0040340, FBgn0040338, FBgn0026143, FBgn0003638, FBgn0024364, FBgn0027794, FBgn0027791, FBgn00295…	1.11516e-128	1.0371e-125
GOTERM_BP	GO:0034641	cellular nitrogen compound metabolic process	FBgn0000316, FBgn0040370, FBgn0000022, FBgn0004170, FBgn0002561, FBgn0000137, FBgn0023536, FBgn0023537, FBgn0260400, FBgn0261930, FBgn0001341, FBgn0003575, FBgn0025637, FBgn0015799, FBgn0040339, FBgn0040345, FBgn0040347, FBgn0040338, FBgn0026143, FBgn0003638, FBgn0026876, FBgn0260986, FBgn0000482, FBgn0026086, FBgn0026873, FBgn0023518, FBgn0000117, FBgn0023509, FBgn0023512, FBgn0003964, FBgn00256…	1.63578e-126	1.36915e-123
GOTERM_MF	GO:0003676	nucleic acid binding	FBgn0005427, FBgn0000022, FBgn0004170, FBgn0002561, FBgn0000137, FBgn0260400, FBgn0261930, FBgn0001341, FBgn0003575, FBgn0027343, FBgn0015799, FBgn0040347, FBgn0026143, FBgn0003638, FBgn0040365, FBgn0040368, FBgn0040366, FBgn0026876, FBgn0024987, FBgn0052813, FBgn0026086, FBgn0261548, FBgn0023518, FBgn0023519, FBgn0023509, FBgn0023512, FBgn0003964, FBgn0004861, FBgn0023542, FBgn0001330, FBgn00403…	1.87668e-126	1.42798e-123
GOTERM_BP	GO:0006807	nitrogen compound metabolic process	FBgn0000316, FBgn0040370, FBgn0000022, FBgn0004170, FBgn0002561, FBgn0000137, FBgn0023536, FBgn0023537, FBgn0260400, FBgn0261930, FBgn0001341, FBgn0003575, FBgn0025637, FBgn0015799, FBgn0040339, FBgn0040345, FBgn0040347, FBgn0040338, FBgn0026143, FBgn0003638, FBgn0026876, FBgn0260986, FBgn0000482, FBgn0026086, FBgn0026873, FBgn0023518, FBgn0000117, FBgn0023509, FBgn0023512, FBgn0003964, FBgn00256…	7.5034e-126	5.23362e-123
GOTERM_CC	GO:0031981	nuclear lumen	FBgn0000022, FBgn0004170, FBgn0002561, FBgn0260400, FBgn0001341, FBgn0003575, FBgn0015799, FBgn0040339, FBgn0040338, FBgn0026143, FBgn0026873, FBgn0003964, FBgn0004861, FBgn0000377, FBgn0023527, FBgn0004050, FBgn0000927, FBgn0000520, FBgn0262656, FBgn0023216, FBgn0026080, FBgn0029714, FBgn0263237, FBgn0024332, FBgn0261383, FBgn0014340, FBgn0000042, FBgn0029861, FBgn0025815, FBgn0027553, FBgn00258…	7.55367e-123	4.8634e-120
GOTERM_CC	GO:0044446	intracellular organelle part	FBgn0040372, FBgn0000022, FBgn0004170, FBgn0002561, FBgn0023536, FBgn0260400, FBgn0002579, FBgn0001341, FBgn0003575, FBgn0025637, FBgn0040383, FBgn0015288, FBgn0015799, FBgn0040339, FBgn0040338, FBgn0026143, FBgn0003638, FBgn0027794, FBgn0029580, FBgn0260986, FBgn0003517, FBgn0026873, FBgn0023519, FBgn0023509, FBgn0003964, FBgn0004861, FBgn0025839, FBgn0024984, FBgn0000377, FBgn0023527, FBgn00403…	3.01968e-116	1.80534e-113
GOTERM_CC	GO:0043231	intracellular membrane-bounded organelle	FBgn0040372, FBgn0005427, FBgn0000022, FBgn0004170, FBgn0002561, FBgn0000137, FBgn0023536, FBgn0023537, FBgn0260400, FBgn0261930, FBgn0001341, FBgn0003575, FBgn0025639, FBgn0040383, FBgn0086368, FBgn0015799, FBgn0260855, FBgn0040344, FBgn0040339, FBgn0040345, FBgn0040340, FBgn0040338, FBgn0026143, FBgn0003638, FBgn0024364, FBgn0027794, FBgn0027791, FBgn0029580, FBgn0025381, FBgn0000482, FBgn00268…	2.8238e-115	1.57568e-112
GOTERM_CC	GO:0043227	membrane-bounded organelle	FBgn0040372, FBgn0005427, FBgn0000022, FBgn0004170, FBgn0002561, FBgn0000137, FBgn0023536, FBgn0023537, FBgn0260400, FBgn0261930, FBgn0001341, FBgn0003575, FBgn0025639, FBgn0040383, FBgn0086368, FBgn0015799, FBgn0260855, FBgn0040344, FBgn0040339, FBgn0040345, FBgn0040340, FBgn0040338, FBgn0026143, FBgn0003638, FBgn0024364, FBgn0027794, FBgn0027791, FBgn0029580, FBgn0025381, FBgn0000482, FBgn00268…	3.85356e-115	2.01589e-112
GOTERM_CC	GO:0044422	organelle part	FBgn0040372, FBgn0000022, FBgn0004170, FBgn0002561, FBgn0023536, FBgn0260400, FBgn0002579, FBgn0001341, FBgn0003575, FBgn0025637, FBgn0040383, FBgn0015288, FBgn0015799, FBgn0040339, FBgn0040338, FBgn0026143, FBgn0003638, FBgn0027794, FBgn0029580, FBgn0260986, FBgn0003517, FBgn0025391, FBgn0026873, FBgn0023519, FBgn0023509, FBgn0003964, FBgn0000667, FBgn0004861, FBgn0025839, FBgn0024984, FBgn00003…	1.63908e-113	8.07007e-111
GOTERM_BP	GO:0016070	RNA metabolic process	FBgn0000022, FBgn0004170, FBgn0002561, FBgn0000137, FBgn0260400, FBgn0261930, FBgn0001341, FBgn0003575, FBgn0015799, FBgn0040339, FBgn0040338, FBgn0003638, FBgn0026086, FBgn0026873, FBgn0023518, FBgn0000117, FBgn0023509, FBgn0023512, FBgn0003964, FBgn0025630, FBgn0025629, FBgn0040394, FBgn0004861, FBgn0000377, FBgn0023527, FBgn0001150, FBgn0004050, FBgn0003371, FBgn0025838, FBgn0003068, FBgn00249…	2.6305e-110	1.22318e-107
GOTERM_CC	GO:0005623	cell	FBgn0040372, FBgn0005427, FBgn0000022, FBgn0004170, FBgn0002561, FBgn0000137, FBgn0023536, FBgn0023537, FBgn0004648, FBgn0260400, FBgn0000108, FBgn0261930, FBgn0002579, FBgn0001341, FBgn0020381, FBgn0003575, FBgn0025638, FBgn0025639, FBgn0025637, FBgn0040383, FBgn0015288, FBgn0086368, FBgn0015799, FBgn0025616, FBgn0260855, FBgn0040344, FBgn0040339, FBgn0040345, FBgn0040340, FBgn0040338, FBgn00261…	1.72984e-108	7.23937e-106
GOTERM_CC	GO:0044464	cell part	FBgn0040372, FBgn0005427, FBgn0000022, FBgn0004170, FBgn0002561, FBgn0000137, FBgn0023536, FBgn0023537, FBgn0004648, FBgn0260400, FBgn0000108, FBgn0261930, FBgn0002579, FBgn0001341, FBgn0020381, FBgn0003575, FBgn0025638, FBgn0025639, FBgn0025637, FBgn0040383, FBgn0015288, FBgn0086368, FBgn0015799, FBgn0025616, FBgn0260855, FBgn0040344, FBgn0040339, FBgn0040345, FBgn0040340, FBgn0040338, FBgn00261…	1.72984e-108	7.23937e-106
GOTERM_BP	GO:0044237	cellular metabolic process	FBgn0040373, FBgn0040372, FBgn0000316, FBgn0040370, FBgn0000022, FBgn0004170, FBgn0002561, FBgn0000137, FBgn0023536, FBgn0023537, FBgn0260400, FBgn0261930, FBgn0016038, FBgn0002579, FBgn0001341, FBgn0020381, FBgn0003575, FBgn0025638, FBgn0025639, FBgn0025637, FBgn0015288, FBgn0086368, FBgn0015799, FBgn0040339, FBgn0040345, FBgn0040347, FBgn0040338, FBgn0026143, FBgn0003638, FBgn0040368, FBgn00268…	1.3275e-100	5.29104e-98
GOTERM_BP	GO:0010467	gene expression	FBgn0040373, FBgn0040372, FBgn0000022, FBgn0004170, FBgn0002561, FBgn0000137, FBgn0260400, FBgn0261930, FBgn0002579, FBgn0001341, FBgn0020381, FBgn0025639, FBgn0025637, FBgn0015288, FBgn0086368, FBgn0015799, FBgn0040339, FBgn0040338, FBgn0003638, FBgn0040368, FBgn0027791, FBgn0003517, FBgn0026086, FBgn0026873, FBgn0023518, FBgn0023519, FBgn0000117, FBgn0023509, FBgn0023512, FBgn0003964, FBgn00256…	1.46067e-100	5.55717e-98
GOTERM_BP	GO:0043170	macromolecule metabolic process	FBgn0040373, FBgn0040372, FBgn0000316, FBgn0000022, FBgn0004170, FBgn0002561, FBgn0011822, FBgn0000137, FBgn0004648, FBgn0260400, FBgn0261930, FBgn0016038, FBgn0002579, FBgn0001341, FBgn0020381, FBgn0003575, FBgn0025638, FBgn0025639, FBgn0025637, FBgn0015288, FBgn0086368, FBgn0015799, FBgn0040341, FBgn0040339, FBgn0040345, FBgn0040347, FBgn0040338, FBgn0026143, FBgn0003638, FBgn0040368, FBgn00268…	2.91008e-100	1.05902e-97
GOTERM_BP	GO:0007049	cell cycle	FBgn0000022, FBgn0004170, FBgn0025637, FBgn0015288, FBgn0015799, FBgn0040339, FBgn0040347, FBgn0026143, FBgn0000826, FBgn0260986, FBgn0003517, FBgn0023509, FBgn0023508, FBgn0040394, FBgn0004861, FBgn0004655, FBgn0024984, FBgn0000377, FBgn0011606, FBgn0029629, FBgn0000927, FBgn0250874, FBgn0004647, FBgn0010296, FBgn0262656, FBgn0023215, FBgn0026085, FBgn0002707, FBgn0011760, FBgn0263237, FBgn00117…	1.3827e-89	4.82216e-87
GOTERM_BP	GO:0006396	RNA processing	FBgn0260400, FBgn0003638, FBgn0026086, FBgn0025630, FBgn0025629, FBgn0040394, FBgn0000377, FBgn0023527, FBgn0024998, FBgn0023216, FBgn0029714, FBgn0029751, FBgn0003449, FBgn0014024, FBgn0026702, FBgn0028474, FBgn0261383, FBgn0015818, FBgn0029887, FBgn0000330, FBgn0029941, FBgn0023506, FBgn0026679, FBgn0030049, FBgn0030063, FBgn0030081, FBgn0030085, FBgn0004856, FBgn0262735, FBgn0001491, FBgn02607…	1.3045e-88	4.36745e-86
GOTERM_CC	GO:0005654	nucleoplasm	FBgn0000022, FBgn0004170, FBgn0002561, FBgn0260400, FBgn0003575, FBgn0015799, FBgn0040339, FBgn0040338, FBgn0026143, FBgn0026873, FBgn0003964, FBgn0000377, FBgn0000927, FBgn0262656, FBgn0023216, FBgn0026080, FBgn0263237, FBgn0024332, FBgn0261383, FBgn0014340, FBgn0029861, FBgn0025815, FBgn0027553, FBgn0025800, FBgn0261793, FBgn0026679, FBgn0260789, FBgn0030121, FBgn0030196, FBgn0030294, FBgn00032…	1.04103e-86	3.35132e-84
GOTERM_BP	GO:0009987	cellular process	FBgn0040373, FBgn0040372, FBgn0000316, FBgn0005427, FBgn0040370, FBgn0000022, FBgn0004170, FBgn0002561, FBgn0000137, FBgn0029525, FBgn0023536, FBgn0023537, FBgn0004648, FBgn0260400, FBgn0000108, FBgn0261930, FBgn0025633, FBgn0016038, FBgn0002579, FBgn0001341, FBgn0020381, FBgn0003575, FBgn0025638, FBgn0025639, FBgn0025637, FBgn0040383, FBgn0015288, FBgn0027343, FBgn0086368, FBgn0015799, FBgn02608…	1.70459e-86	5.28422e-84
GOTERM_CC	GO:0043233	organelle lumen	FBgn0000022, FBgn0004170, FBgn0002561, FBgn0260400, FBgn0001341, FBgn0003575, FBgn0015799, FBgn0040339, FBgn0040338, FBgn0026143, FBgn0026873, FBgn0023519, FBgn0003964, FBgn0004861, FBgn0000377, FBgn0023527, FBgn0040389, FBgn0003714, FBgn0004050, FBgn0000927, FBgn0000520, FBgn0262656, FBgn0023216, FBgn0026080, FBgn0029706, FBgn0029714, FBgn0029718, FBgn0025615, FBgn0263237, FBgn0024332, FBgn02613…	7.26699e-86	2.0974e-83
GOTERM_CC	GO:0070013	intracellular organelle lumen	FBgn0000022, FBgn0004170, FBgn0002561, FBgn0260400, FBgn0001341, FBgn0003575, FBgn0015799, FBgn0040339, FBgn0040338, FBgn0026143, FBgn0026873, FBgn0023519, FBgn0003964, FBgn0004861, FBgn0000377, FBgn0023527, FBgn0040389, FBgn0003714, FBgn0004050, FBgn0000927, FBgn0000520, FBgn0262656, FBgn0023216, FBgn0026080, FBgn0029706, FBgn0029714, FBgn0029718, FBgn0025615, FBgn0263237, FBgn0024332, FBgn02613…	7.26699e-86	2.0974e-83
GOTERM_CC	GO:0032991	macromolecular complex	FBgn0000022, FBgn0004170, FBgn0002561, FBgn0002579, FBgn0025638, FBgn0025637, FBgn0015288, FBgn0015799, FBgn0040339, FBgn0040338, FBgn0026143, FBgn0003638, FBgn0040368, FBgn0025642, FBgn0027794, FBgn0260986, FBgn0003517, FBgn0025391, FBgn0026873, FBgn0014411, FBgn0023519, FBgn0000117, FBgn0023509, FBgn0023510, FBgn0023512, FBgn0003964, FBgn0004861, FBgn0025839, FBgn0024984, FBgn0000377, FBgn00272…	2.73075e-85	7.61878e-83
GOTERM_CC	GO:0031974	membrane-enclosed lumen	FBgn0000022, FBgn0004170, FBgn0002561, FBgn0260400, FBgn0001341, FBgn0003575, FBgn0015799, FBgn0040339, FBgn0040338, FBgn0026143, FBgn0026873, FBgn0023519, FBgn0003964, FBgn0004861, FBgn0000377, FBgn0023527, FBgn0040389, FBgn0003714, FBgn0004050, FBgn0000927, FBgn0000520, FBgn0262656, FBgn0023216, FBgn0026080, FBgn0029706, FBgn0029714, FBgn0029718, FBgn0025615, FBgn0263237, FBgn0024332, FBgn02613…	6.02098e-84	1.62566e-81
GOTERM_CC	GO:0044451	nucleoplasm part	FBgn0000022, FBgn0004170, FBgn0002561, FBgn0260400, FBgn0015799, FBgn0040339, FBgn0040338, FBgn0026143, FBgn0026873, FBgn0003964, FBgn0000377, FBgn0262656, FBgn0026080, FBgn0263237, FBgn0024332, FBgn0261383, FBgn0014340, FBgn0029861, FBgn0025815, FBgn0027553, FBgn0025800, FBgn0261793, FBgn0026679, FBgn0260789, FBgn0030121, FBgn0030196, FBgn0030294, FBgn0003277, FBgn0030434, FBgn0041210, FBgn02617…	7.21396e-77	1.8869e-74
GOTERM_BP	GO:0022402	cell cycle process	FBgn0025637, FBgn0015288, FBgn0015799, FBgn0040339, FBgn0040347, FBgn0026143, FBgn0260986, FBgn0003517, FBgn0023509, FBgn0023508, FBgn0004655, FBgn0024984, FBgn0000377, FBgn0011606, FBgn0029629, FBgn0000927, FBgn0250874, FBgn0004647, FBgn0010296, FBgn0262656, FBgn0026085, FBgn0002707, FBgn0011760, FBgn0263237, FBgn0011761, FBgn0024332, FBgn0029785, FBgn0003302, FBgn0015818, FBgn0003139, FBgn00140…	1.55743e-75	3.9502e-73
GOTERM_BP	GO:0016071	mRNA metabolic process	FBgn0260400, FBgn0003638, FBgn0026086, FBgn0000377, FBgn0024998, FBgn0029751, FBgn0003449, FBgn0028474, FBgn0015818, FBgn0029887, FBgn0000330, FBgn0029941, FBgn0029992, FBgn0023506, FBgn0030085, FBgn0004856, FBgn0262735, FBgn0001491, FBgn0260780, FBgn0030354, FBgn0030365, FBgn0029133, FBgn0030468, FBgn0030474, FBgn0030479, FBgn0026713, FBgn0030551, FBgn0030556, FBgn0030625, FBgn0030631, FBgn00115…	2.30137e-74	5.66544e-72
GOTERM_BP	GO:0000278	mitotic cell cycle	FBgn0000022, FBgn0004170, FBgn0025637, FBgn0015288, FBgn0015799, FBgn0040339, FBgn0040347, FBgn0026143, FBgn0000826, FBgn0260986, FBgn0003517, FBgn0023509, FBgn0004861, FBgn0024984, FBgn0011606, FBgn0029629, FBgn0000927, FBgn0250874, FBgn0004647, FBgn0026085, FBgn0002707, FBgn0011760, FBgn0263237, FBgn0024332, FBgn0029785, FBgn0003302, FBgn0015818, FBgn0003139, FBgn0014026, FBgn0029879, FBgn00298…	4.56238e-74	1.09106e-71
GOTERM_CC	GO:0005694	chromosome	FBgn0040372, FBgn0003575, FBgn0015799, FBgn0023518, FBgn0023509, FBgn0003964, FBgn0004050, FBgn0000520, FBgn0026080, FBgn0029752, FBgn0029800, FBgn0014340, FBgn0000042, FBgn0026015, FBgn0029861, FBgn0261793, FBgn0004856, FBgn0030196, FBgn0030301, FBgn0003277, FBgn0027259, FBgn0030322, FBgn0030366, FBgn0030434, FBgn0029133, FBgn0030486, FBgn0030500, FBgn0004924, FBgn0002914, FBgn0011571, FBgn00156…	3.98022e-72	9.25401e-70
GOTERM_BP	GO:0022403	cell cycle phase	FBgn0025637, FBgn0015288, FBgn0015799, FBgn0040339, FBgn0040347, FBgn0026143, FBgn0260986, FBgn0003517, FBgn0023509, FBgn0004655, FBgn0024984, FBgn0011606, FBgn0029629, FBgn0000927, FBgn0250874, FBgn0004647, FBgn0010296, FBgn0026085, FBgn0002707, FBgn0263237, FBgn0011761, FBgn0024332, FBgn0029785, FBgn0003302, FBgn0015818, FBgn0003139, FBgn0014026, FBgn0029879, FBgn0029897, FBgn0029504, FBgn00299…	1.28824e-70	2.91422e-68
GOTERM_BP	GO:0006397	mRNA processing	FBgn0260400, FBgn0003638, FBgn0000377, FBgn0024998, FBgn0029751, FBgn0003449, FBgn0028474, FBgn0015818, FBgn0029887, FBgn0000330, FBgn0029941, FBgn0023506, FBgn0030085, FBgn0004856, FBgn0262735, FBgn0001491, FBgn0260780, FBgn0030365, FBgn0029133, FBgn0030468, FBgn0030474, FBgn0030479, FBgn0026713, FBgn0030551, FBgn0030556, FBgn0030625, FBgn0030631, FBgn0011571, FBgn0005411, FBgn0004227, FBgn02617…	2.89505e-69	6.37673e-67
GOTERM_BP	GO:0006996	organelle organization	FBgn0040372, FBgn0025633, FBgn0025639, FBgn0025637, FBgn0015288, FBgn0086368, FBgn0040339, FBgn0040345, FBgn0026143, FBgn0025641, FBgn0260986, FBgn0025381, FBgn0003517, FBgn0000482, FBgn0025391, FBgn0023516, FBgn0023517, FBgn0014411, FBgn0023518, FBgn0000117, FBgn0023509, FBgn0023508, FBgn0000667, FBgn0025631, FBgn0004655, FBgn0024984, FBgn0004397, FBgn0003048, FBgn0000377, FBgn0001404, FBgn00116…	1.05682e-66	2.21139e-64
GOTERM_BP	GO:0051276	chromosome organization	FBgn0040372, FBgn0025639, FBgn0025637, FBgn0040345, FBgn0026143, FBgn0023518, FBgn0004655, FBgn0000927, FBgn0040356, FBgn0023216, FBgn0026080, FBgn0014340, FBgn0029848, FBgn0022786, FBgn0003023, FBgn0030049, FBgn0030054, FBgn0030093, FBgn0030268, FBgn0027259, FBgn0030366, FBgn0025463, FBgn0041210, FBgn0030486, FBgn0030500, FBgn0030506, FBgn0263115, FBgn0004924, FBgn0026428, FBgn0002914, FBgn00043…	1.05135e-66	2.21139e-64
GOTERM_BP	GO:0071840	cellular component organization or biogenesis	FBgn0040372, FBgn0005427, FBgn0004648, FBgn0000108, FBgn0025633, FBgn0025639, FBgn0025637, FBgn0015288, FBgn0086368, FBgn0015799, FBgn0260855, FBgn0040339, FBgn0040345, FBgn0040340, FBgn0026143, FBgn0261444, FBgn0025641, FBgn0013720, FBgn0260986, FBgn0025381, FBgn0003517, FBgn0025394, FBgn0000482, FBgn0025391, FBgn0023516, FBgn0023517, FBgn0014411, FBgn0023518, FBgn0000117, FBgn0023509, FBgn00235…	5.54312e-66	1.13161e-63
GOTERM_BP	GO:0071841	cellular component organization or biogenesis at cellular level	FBgn0040372, FBgn0005427, FBgn0000108, FBgn0025633, FBgn0025639, FBgn0025637, FBgn0015288, FBgn0086368, FBgn0015799, FBgn0040339, FBgn0040345, FBgn0026143, FBgn0025641, FBgn0013720, FBgn0260986, FBgn0025381, FBgn0003517, FBgn0000482, FBgn0025391, FBgn0023516, FBgn0023517, FBgn0014411, FBgn0023518, FBgn0000117, FBgn0023509, FBgn0023508, FBgn0003964, FBgn0000667, FBgn0025631, FBgn0004655, FBgn00235…	3.21023e-65	6.39752e-63
GOTERM_BP	GO:0044238	primary metabolic process	FBgn0040373, FBgn0040372, FBgn0000316, FBgn0040370, FBgn0000022, FBgn0004170, FBgn0002561, FBgn0011822, FBgn0000137, FBgn0010019, FBgn0023537, FBgn0004648, FBgn0260400, FBgn0261930, FBgn0016038, FBgn0025640, FBgn0002579, FBgn0001341, FBgn0020381, FBgn0003575, FBgn0025638, FBgn0025639, FBgn0025637, FBgn0015288, FBgn0086368, FBgn0015799, FBgn0040341, FBgn0040339, FBgn0040345, FBgn0040347, FBgn00403…	2.52137e-64	4.90787e-62
GOTERM_CC	GO:0044427	chromosomal part	FBgn0040372, FBgn0003575, FBgn0015799, FBgn0023509, FBgn0004050, FBgn0000520, FBgn0026080, FBgn0029800, FBgn0014340, FBgn0000042, FBgn0029861, FBgn0004856, FBgn0030196, FBgn0030301, FBgn0003277, FBgn0027259, FBgn0030322, FBgn0030366, FBgn0030434, FBgn0029133, FBgn0030500, FBgn0004924, FBgn0002914, FBgn0011571, FBgn0015615, FBgn0030871, FBgn0030877, FBgn0030891, FBgn0085451, FBgn0031036, FBgn00870…	7.28296e-63	1.38542e-60
GOTERM_BP	GO:0006259	DNA metabolic process	FBgn0025637, FBgn0015799, FBgn0040345, FBgn0040347, FBgn0026143, FBgn0026876, FBgn0260986, FBgn0023509, FBgn0011606, FBgn0000927, FBgn0000376, FBgn0262656, FBgn0004832, FBgn0002707, FBgn0024332, FBgn0026751, FBgn0029798, FBgn0029825, FBgn0026015, FBgn0025815, FBgn0022786, FBgn0029977, FBgn0003023, FBgn0030054, FBgn0027864, FBgn0030170, FBgn0030187, FBgn0002948, FBgn0030322, FBgn0015024, FBgn00254…	6.04853e-62	1.12503e-59
GOTERM_BP	GO:0030154	cell differentiation	FBgn0040372, FBgn0005427, FBgn0000022, FBgn0004170, FBgn0002561, FBgn0000137, FBgn0029525, FBgn0000108, FBgn0261930, FBgn0025633, FBgn0020381, FBgn0025638, FBgn0025637, FBgn0086368, FBgn0015799, FBgn0040350, FBgn0026143, FBgn0040357, FBgn0025641, FBgn0024364, FBgn0013720, FBgn0000482, FBgn0025391, FBgn0000117, FBgn0023509, FBgn0003964, FBgn0000667, FBgn0025631, FBgn0040394, FBgn0040395, FBgn00048…	1.86539e-59	3.3942e-57
GOTERM_BP	GO:0016043	cellular component organization	FBgn0040372, FBgn0005427, FBgn0004648, FBgn0000108, FBgn0025633, FBgn0025639, FBgn0025637, FBgn0015288, FBgn0086368, FBgn0015799, FBgn0260855, FBgn0040339, FBgn0040345, FBgn0040340, FBgn0026143, FBgn0261444, FBgn0025641, FBgn0013720, FBgn0260986, FBgn0025381, FBgn0003517, FBgn0025394, FBgn0000482, FBgn0025391, FBgn0023516, FBgn0023517, FBgn0014411, FBgn0023518, FBgn0000117, FBgn0023509, FBgn00235…	1.07528e-58	1.91491e-56
GOTERM_BP	GO:0048869	cellular developmental process	FBgn0040372, FBgn0005427, FBgn0000022, FBgn0004170, FBgn0002561, FBgn0000137, FBgn0029525, FBgn0000108, FBgn0261930, FBgn0025633, FBgn0020381, FBgn0025638, FBgn0025637, FBgn0086368, FBgn0015799, FBgn0040350, FBgn0026143, FBgn0040357, FBgn0025641, FBgn0024364, FBgn0013720, FBgn0000482, FBgn0025391, FBgn0000117, FBgn0023509, FBgn0003964, FBgn0000667, FBgn0025631, FBgn0040394, FBgn0040395, FBgn00048…	3.86111e-57	6.73282e-55
GOTERM_BP	GO:0071842	cellular component organization at cellular level	FBgn0040372, FBgn0005427, FBgn0000108, FBgn0025633, FBgn0025639, FBgn0025637, FBgn0015288, FBgn0086368, FBgn0015799, FBgn0040339, FBgn0040345, FBgn0026143, FBgn0025641, FBgn0013720, FBgn0260986, FBgn0025381, FBgn0003517, FBgn0000482, FBgn0025391, FBgn0023516, FBgn0023517, FBgn0014411, FBgn0023518, FBgn0000117, FBgn0023509, FBgn0023508, FBgn0003964, FBgn0000667, FBgn0025631, FBgn0004655, FBgn00249…	1.61753e-56	2.76301e-54
GOTERM_MF	GO:0005488	binding	FBgn0040372, FBgn0261446, FBgn0005427, FBgn0040370, FBgn0029521, FBgn0000022, FBgn0004170, FBgn0002561, FBgn0000137, FBgn0010019, FBgn0023536, FBgn0004648, FBgn0260400, FBgn0000108, FBgn0261930, FBgn0001341, FBgn0020381, FBgn0003575, FBgn0025638, FBgn0025637, FBgn0027343, FBgn0015799, FBgn0260855, FBgn0040345, FBgn0040346, FBgn0040347, FBgn0040349, FBgn0040351, FBgn0026143, FBgn0003638, FBgn00403…	7.0911e-56	1.18705e-53
GOTERM_BP	GO:0000375	RNA splicing, via transesterification reactions	FBgn0003638, FBgn0000377, FBgn0024998, FBgn0029751, FBgn0003449, FBgn0028474, FBgn0015818, FBgn0029887, FBgn0000330, FBgn0029941, FBgn0023506, FBgn0030085, FBgn0004856, FBgn0262735, FBgn0001491, FBgn0030365, FBgn0029133, FBgn0030468, FBgn0030474, FBgn0030479, FBgn0026713, FBgn0030551, FBgn0030625, FBgn0030631, FBgn0011571, FBgn0005411, FBgn0004227, FBgn0261791, FBgn0030915, FBgn0030969, FBgn00525…	3.33794e-55	5.47815e-53
GOTERM_BP	GO:0008380	RNA splicing	FBgn0003638, FBgn0000377, FBgn0024998, FBgn0023216, FBgn0029751, FBgn0003449, FBgn0028474, FBgn0015818, FBgn0029887, FBgn0000330, FBgn0029941, FBgn0023506, FBgn0030085, FBgn0004856, FBgn0262735, FBgn0001491, FBgn0030365, FBgn0029133, FBgn0030468, FBgn0030474, FBgn0030479, FBgn0026713, FBgn0030551, FBgn0030625, FBgn0030631, FBgn0011571, FBgn0005411, FBgn0004227, FBgn0261791, FBgn0030915, FBgn00309…	5.44146e-55	8.75866e-53
GOTERM_BP	GO:0000377	RNA splicing, via transesterification reactions with bulged adenosine as nucleophile	FBgn0003638, FBgn0000377, FBgn0024998, FBgn0029751, FBgn0003449, FBgn0028474, FBgn0015818, FBgn0029887, FBgn0000330, FBgn0029941, FBgn0023506, FBgn0030085, FBgn0004856, FBgn0262735, FBgn0001491, FBgn0030365, FBgn0029133, FBgn0030468, FBgn0030474, FBgn0030479, FBgn0026713, FBgn0030551, FBgn0030625, FBgn0030631, FBgn0011571, FBgn0005411, FBgn0004227, FBgn0261791, FBgn0030915, FBgn0030969, FBgn00525…	9.13839e-55	1.41645e-52
GOTERM_BP	GO:0000398	nuclear mRNA splicing, via spliceosome	FBgn0003638, FBgn0000377, FBgn0024998, FBgn0029751, FBgn0003449, FBgn0028474, FBgn0015818, FBgn0029887, FBgn0000330, FBgn0029941, FBgn0023506, FBgn0030085, FBgn0004856, FBgn0262735, FBgn0001491, FBgn0030365, FBgn0029133, FBgn0030468, FBgn0030474, FBgn0030479, FBgn0026713, FBgn0030551, FBgn0030625, FBgn0030631, FBgn0011571, FBgn0005411, FBgn0004227, FBgn0261791, FBgn0030915, FBgn0030969, FBgn00525…	9.13839e-55	1.41645e-52
GOTERM_BP	GO:0051726	regulation of cell cycle	FBgn0000022, FBgn0004170, FBgn0025637, FBgn0015799, FBgn0040347, FBgn0026143, FBgn0000826, FBgn0023508, FBgn0040394, FBgn0024984, FBgn0011606, FBgn0004647, FBgn0262656, FBgn0023215, FBgn0026085, FBgn0002707, FBgn0263237, FBgn0024332, FBgn0003302, FBgn0029881, FBgn0029504, FBgn0029970, FBgn0025800, FBgn0003023, FBgn0052707, FBgn0030241, FBgn0001624, FBgn0003277, FBgn0030410, FBgn0029133, FBgn00306…	2.79711e-53	4.2567e-51
GOTERM_BP	GO:0022008	neurogenesis	FBgn0040372, FBgn0000022, FBgn0004170, FBgn0002561, FBgn0000137, FBgn0029525, FBgn0000108, FBgn0261930, FBgn0020381, FBgn0025638, FBgn0025637, FBgn0026143, FBgn0025641, FBgn0024364, FBgn0013720, FBgn0000117, FBgn0003964, FBgn0025631, FBgn0040394, FBgn0040395, FBgn0004861, FBgn0023542, FBgn0001330, FBgn0000377, FBgn0003079, FBgn0001150, FBgn0040388, FBgn0001404, FBgn0003285, FBgn0004647, FBgn00004…	3.06948e-53	4.58778e-51
GOTERM_BP	GO:0000279	M phase	FBgn0025637, FBgn0015288, FBgn0040339, FBgn0040347, FBgn0260986, FBgn0003517, FBgn0023509, FBgn0004655, FBgn0024984, FBgn0011606, FBgn0029629, FBgn0000927, FBgn0250874, FBgn0010296, FBgn0026085, FBgn0002707, FBgn0263237, FBgn0011761, FBgn0029785, FBgn0003302, FBgn0015818, FBgn0014026, FBgn0029879, FBgn0029897, FBgn0029969, FBgn0029970, FBgn0261592, FBgn0029977, FBgn0030067, FBgn0052707, FBgn00300…	3.44782e-53	5.06285e-51
GOTERM_CC	GO:0043234	protein complex	FBgn0000022, FBgn0004170, FBgn0002561, FBgn0025638, FBgn0025637, FBgn0015799, FBgn0040339, FBgn0040338, FBgn0040368, FBgn0025642, FBgn0027794, FBgn0260986, FBgn0003517, FBgn0025391, FBgn0026873, FBgn0014411, FBgn0000117, FBgn0023509, FBgn0023510, FBgn0023512, FBgn0003964, FBgn0004861, FBgn0025839, FBgn0024984, FBgn0027296, FBgn0023527, FBgn0004050, FBgn0040377, FBgn0011606, FBgn0029629, FBgn00249…	1.18273e-51	1.7068e-49
GOTERM_BP	GO:0034645	cellular macromolecule biosynthetic process	FBgn0040373, FBgn0000022, FBgn0004170, FBgn0002561, FBgn0000137, FBgn0261930, FBgn0002579, FBgn0001341, FBgn0025637, FBgn0015288, FBgn0086368, FBgn0015799, FBgn0040339, FBgn0040338, FBgn0026143, FBgn0040368, FBgn0027791, FBgn0003517, FBgn0026873, FBgn0023518, FBgn0023519, FBgn0000117, FBgn0023509, FBgn0023512, FBgn0003964, FBgn0040394, FBgn0004861, FBgn0040389, FBgn0001150, FBgn0003714, FBgn00040…	2.05151e-51	2.91036e-49
GOTERM_CC	GO:0043228	non-membrane-bounded organelle	FBgn0040372, FBgn0002579, FBgn0001341, FBgn0003575, FBgn0025637, FBgn0015288, FBgn0015799, FBgn0260986, FBgn0003517, FBgn0025391, FBgn0023518, FBgn0023519, FBgn0023509, FBgn0003964, FBgn0000667, FBgn0004861, FBgn0004397, FBgn0000377, FBgn0023527, FBgn0040389, FBgn0003714, FBgn0004050, FBgn0011606, FBgn0000520, FBgn0029688, FBgn0026085, FBgn0026080, FBgn0000635, FBgn0029714, FBgn0029718, FBgn00117…	9.74728e-51	1.33745e-48
GOTERM_CC	GO:0043232	intracellular non-membrane-bounded organelle	FBgn0040372, FBgn0002579, FBgn0001341, FBgn0003575, FBgn0025637, FBgn0015288, FBgn0015799, FBgn0260986, FBgn0003517, FBgn0025391, FBgn0023518, FBgn0023519, FBgn0023509, FBgn0003964, FBgn0000667, FBgn0004861, FBgn0004397, FBgn0000377, FBgn0023527, FBgn0040389, FBgn0003714, FBgn0004050, FBgn0011606, FBgn0000520, FBgn0029688, FBgn0026085, FBgn0026080, FBgn0000635, FBgn0029714, FBgn0029718, FBgn00117…	9.74728e-51	1.33745e-48
GOTERM_BP	GO:0009059	macromolecule biosynthetic process	FBgn0040373, FBgn0000022, FBgn0004170, FBgn0002561, FBgn0000137, FBgn0261930, FBgn0002579, FBgn0001341, FBgn0025637, FBgn0015288, FBgn0086368, FBgn0015799, FBgn0040339, FBgn0040338, FBgn0026143, FBgn0040368, FBgn0027791, FBgn0003517, FBgn0026873, FBgn0023518, FBgn0023519, FBgn0000117, FBgn0023509, FBgn0023512, FBgn0003964, FBgn0040394, FBgn0004861, FBgn0040389, FBgn0001150, FBgn0003714, FBgn00040…	9.95627e-51	1.3441e-48
GOTERM_BP	GO:0019222	regulation of metabolic process	FBgn0040372, FBgn0000022, FBgn0004170, FBgn0002561, FBgn0000137, FBgn0260400, FBgn0261930, FBgn0020381, FBgn0025639, FBgn0025637, FBgn0015799, FBgn0040339, FBgn0040338, FBgn0026873, FBgn0023518, FBgn0000117, FBgn0023509, FBgn0003964, FBgn0026878, FBgn0040394, FBgn0004861, FBgn0053548, FBgn0000377, FBgn0001150, FBgn0004050, FBgn0040336, FBgn0003371, FBgn0025838, FBgn0003068, FBgn0000376, FBgn00046…	2.41569e-50	3.20941e-48
GOTERM_CC	GO:0005681	spliceosomal complex	FBgn0003638, FBgn0000377, FBgn0024998, FBgn0029751, FBgn0003449, FBgn0028474, FBgn0015818, FBgn0029941, FBgn0023506, FBgn0004856, FBgn0262735, FBgn0001491, FBgn0030365, FBgn0029133, FBgn0030468, FBgn0030474, FBgn0030479, FBgn0026713, FBgn0030551, FBgn0030625, FBgn0030631, FBgn0011571, FBgn0005411, FBgn0004227, FBgn0261791, FBgn0030915, FBgn0030969, FBgn0031114, FBgn0031229, FBgn0017457, FBgn00312…	4.49071e-48	5.87301e-46
GOTERM_BP	GO:0060255	regulation of macromolecule metabolic process	FBgn0040372, FBgn0000022, FBgn0004170, FBgn0002561, FBgn0000137, FBgn0260400, FBgn0261930, FBgn0025639, FBgn0025637, FBgn0015799, FBgn0040339, FBgn0040338, FBgn0026873, FBgn0023518, FBgn0000117, FBgn0023509, FBgn0003964, FBgn0040394, FBgn0004861, FBgn0053548, FBgn0000377, FBgn0001150, FBgn0004050, FBgn0003371, FBgn0025838, FBgn0003068, FBgn0000376, FBgn0004647, FBgn0262656, FBgn0023216, FBgn00232…	1.325e-47	1.70619e-45
GOTERM_BP	GO:0000087	M phase of mitotic cell cycle	FBgn0025637, FBgn0040339, FBgn0024984, FBgn0011606, FBgn0029629, FBgn0000927, FBgn0250874, FBgn0026085, FBgn0263237, FBgn0003302, FBgn0029879, FBgn0029970, FBgn0052707, FBgn0030268, FBgn0030276, FBgn0027259, FBgn0030410, FBgn0030500, FBgn0004391, FBgn0026433, FBgn0027329, FBgn0002914, FBgn0004367, FBgn0026430, FBgn0020272, FBgn0031229, FBgn0004583, FBgn0014010, FBgn0260639, FBgn0015600, FBgn00315…	1.60688e-47	2.03781e-45
GOTERM_BP	GO:0007399	nervous system development	FBgn0040372, FBgn0261446, FBgn0005427, FBgn0000022, FBgn0004170, FBgn0002561, FBgn0000137, FBgn0029525, FBgn0260400, FBgn0000108, FBgn0261930, FBgn0020381, FBgn0025638, FBgn0025637, FBgn0026143, FBgn0261444, FBgn0025641, FBgn0024364, FBgn0013720, FBgn0000117, FBgn0003964, FBgn0025631, FBgn0040394, FBgn0040395, FBgn0004861, FBgn0023542, FBgn0001330, FBgn0000377, FBgn0003079, FBgn0001150, FBgn00403…	1.66602e-47	2.08128e-45
GOTERM_BP	GO:0007067	mitosis	FBgn0025637, FBgn0040339, FBgn0024984, FBgn0011606, FBgn0029629, FBgn0000927, FBgn0250874, FBgn0026085, FBgn0263237, FBgn0003302, FBgn0029879, FBgn0029970, FBgn0052707, FBgn0030268, FBgn0030276, FBgn0027259, FBgn0030410, FBgn0030500, FBgn0004391, FBgn0026433, FBgn0027329, FBgn0002914, FBgn0004367, FBgn0026430, FBgn0020272, FBgn0031229, FBgn0014010, FBgn0260639, FBgn0015600, FBgn0031519, FBgn00315…	1.09133e-45	1.32383e-43
GOTERM_BP	GO:0048856	anatomical structure development	FBgn0040372, FBgn0261446, FBgn0000316, FBgn0005427, FBgn0000022, FBgn0004170, FBgn0002561, FBgn0000137, FBgn0029525, FBgn0004648, FBgn0260400, FBgn0000108, FBgn0261930, FBgn0025633, FBgn0020381, FBgn0025638, FBgn0025637, FBgn0040383, FBgn0086368, FBgn0015799, FBgn0026143, FBgn0040367, FBgn0261444, FBgn0025641, FBgn0024364, FBgn0013720, FBgn0000482, FBgn0023130, FBgn0025391, FBgn0023517, FBgn00235…	1.08801e-45	1.32383e-43
GOTERM_BP	GO:0032502	developmental process	FBgn0040372, FBgn0261446, FBgn0000316, FBgn0005427, FBgn0000022, FBgn0004170, FBgn0002561, FBgn0000137, FBgn0029525, FBgn0004648, FBgn0260400, FBgn0000108, FBgn0261930, FBgn0025633, FBgn0020381, FBgn0025638, FBgn0025637, FBgn0040383, FBgn0086368, FBgn0015799, FBgn0040350, FBgn0026143, FBgn0040357, FBgn0040367, FBgn0261444, FBgn0025641, FBgn0024364, FBgn0013720, FBgn0000482, FBgn0001189, FBgn00231…	2.61405e-45	3.12566e-43
GOTERM_BP	GO:0000280	nuclear division	FBgn0025637, FBgn0040339, FBgn0024984, FBgn0011606, FBgn0029629, FBgn0000927, FBgn0250874, FBgn0026085, FBgn0263237, FBgn0003302, FBgn0029879, FBgn0029970, FBgn0052707, FBgn0030268, FBgn0030276, FBgn0027259, FBgn0030410, FBgn0030500, FBgn0004391, FBgn0026433, FBgn0027329, FBgn0002914, FBgn0004367, FBgn0004028, FBgn0026430, FBgn0020272, FBgn0031229, FBgn0014010, FBgn0260639, FBgn0015600, FBgn00315…	8.65958e-45	1.02086e-42
GOTERM_CC	GO:0071011	precatalytic spliceosome	FBgn0000377, FBgn0024998, FBgn0029751, FBgn0003449, FBgn0028474, FBgn0015818, FBgn0029941, FBgn0004856, FBgn0262735, FBgn0001491, FBgn0030365, FBgn0029133, FBgn0030468, FBgn0030474, FBgn0030479, FBgn0005411, FBgn0004227, FBgn0261791, FBgn0030969, FBgn0031229, FBgn0017457, FBgn0031266, FBgn0031287, FBgn0031318, FBgn0031492, FBgn0031493, FBgn0031601, FBgn0031631, FBgn0031822, FBgn0028554, FBgn00169…	1.97172e-44	2.29213e-42
GOTERM_MF	GO:0003723	RNA binding	FBgn0260400, FBgn0003575, FBgn0003638, FBgn0040365, FBgn0040368, FBgn0024987, FBgn0026086, FBgn0023519, FBgn0023512, FBgn0023542, FBgn0029629, FBgn0024996, FBgn0029666, FBgn0003449, FBgn0014024, FBgn0028474, FBgn0014340, FBgn0029833, FBgn0015818, FBgn0003655, FBgn0029907, FBgn0027553, FBgn0029992, FBgn0030007, FBgn0052707, FBgn0262735, FBgn0011837, FBgn0030433, FBgn0086675, FBgn0030554, FBgn00305…	4.50455e-44	5.16481e-42
GOTERM_BP	GO:0007275	multicellular organismal development	FBgn0040372, FBgn0261446, FBgn0000316, FBgn0005427, FBgn0000022, FBgn0004170, FBgn0002561, FBgn0000137, FBgn0029525, FBgn0004648, FBgn0260400, FBgn0000108, FBgn0261930, FBgn0025633, FBgn0020381, FBgn0025638, FBgn0025637, FBgn0040383, FBgn0086368, FBgn0026143, FBgn0040367, FBgn0261444, FBgn0025641, FBgn0024364, FBgn0013720, FBgn0000482, FBgn0001189, FBgn0023130, FBgn0023518, FBgn0000117, FBgn00235…	8.06487e-44	9.12203e-42
GOTERM_BP	GO:0048285	organelle fission	FBgn0025637, FBgn0040339, FBgn0023517, FBgn0024984, FBgn0011606, FBgn0029629, FBgn0000927, FBgn0250874, FBgn0026085, FBgn0263237, FBgn0003302, FBgn0029879, FBgn0029891, FBgn0029970, FBgn0052707, FBgn0030268, FBgn0030276, FBgn0027259, FBgn0030410, FBgn0030500, FBgn0004391, FBgn0026433, FBgn0027329, FBgn0002914, FBgn0004367, FBgn0004028, FBgn0026430, FBgn0020272, FBgn0031229, FBgn0014010, FBgn02606…	1.6621e-43	1.8549e-41
GOTERM_BP	GO:0010468	regulation of gene expression	FBgn0040372, FBgn0000022, FBgn0004170, FBgn0002561, FBgn0000137, FBgn0260400, FBgn0261930, FBgn0025639, FBgn0025637, FBgn0015799, FBgn0040339, FBgn0040338, FBgn0026873, FBgn0023518, FBgn0000117, FBgn0023509, FBgn0003964, FBgn0040394, FBgn0004861, FBgn0053548, FBgn0000377, FBgn0001150, FBgn0004050, FBgn0003371, FBgn0025838, FBgn0003068, FBgn0000376, FBgn0004647, FBgn0262656, FBgn0023216, FBgn00232…	1.28182e-42	1.41169e-40
GOTERM_MF	GO:0003677	DNA binding	FBgn0005427, FBgn0000022, FBgn0004170, FBgn0002561, FBgn0000137, FBgn0261930, FBgn0001341, FBgn0015799, FBgn0040347, FBgn0026143, FBgn0026876, FBgn0052813, FBgn0023518, FBgn0023509, FBgn0003964, FBgn0004861, FBgn0040392, FBgn0001150, FBgn0004050, FBgn0000520, FBgn0000376, FBgn0040356, FBgn0262656, FBgn0023215, FBgn0004832, FBgn0002707, FBgn0000179, FBgn0025679, FBgn0052772, FBgn0003028, FBgn00243…	1.24482e-41	1.35314e-39
GOTERM_CC	GO:0071013	catalytic step 2 spliceosome	FBgn0000377, FBgn0024998, FBgn0029751, FBgn0003449, FBgn0029941, FBgn0023506, FBgn0004856, FBgn0262735, FBgn0001491, FBgn0030365, FBgn0029133, FBgn0030474, FBgn0030625, FBgn0011571, FBgn0004227, FBgn0261791, FBgn0030915, FBgn0031114, FBgn0031229, FBgn0031266, FBgn0031493, FBgn0031631, FBgn0031822, FBgn0028554, FBgn0016978, FBgn0031883, FBgn0020618, FBgn0261790, FBgn0024285, FBgn0262601, FBgn00322…	2.3361e-40	2.50682e-38
GOTERM_BP	GO:0031323	regulation of cellular metabolic process	FBgn0000022, FBgn0004170, FBgn0002561, FBgn0000137, FBgn0260400, FBgn0261930, FBgn0020381, FBgn0015799, FBgn0040339, FBgn0040338, FBgn0026873, FBgn0023518, FBgn0000117, FBgn0023509, FBgn0003964, FBgn0026878, FBgn0040394, FBgn0004861, FBgn0000377, FBgn0001150, FBgn0004050, FBgn0040336, FBgn0003371, FBgn0025838, FBgn0003068, FBgn0000376, FBgn0004647, FBgn0262656, FBgn0023216, FBgn0023215, FBgn00260…	7.65726e-40	8.11282e-38
GOTERM_BP	GO:0007346	regulation of mitotic cell cycle	FBgn0000022, FBgn0004170, FBgn0025637, FBgn0015799, FBgn0040347, FBgn0026143, FBgn0000826, FBgn0024984, FBgn0011606, FBgn0004647, FBgn0026085, FBgn0002707, FBgn0024332, FBgn0003302, FBgn0029504, FBgn0029970, FBgn0025800, FBgn0052707, FBgn0030241, FBgn0003277, FBgn0030410, FBgn0029133, FBgn0002914, FBgn0004367, FBgn0003444, FBgn0004583, FBgn0010602, FBgn0011648, FBgn0031549, FBgn0261976, FBgn00316…	9.69674e-40	1.01452e-37
GOTERM_BP	GO:0050789	regulation of biological process	FBgn0040372, FBgn0005427, FBgn0040370, FBgn0000022, FBgn0004170, FBgn0002561, FBgn0000137, FBgn0260400, FBgn0261930, FBgn0020381, FBgn0025638, FBgn0025639, FBgn0025637, FBgn0040382, FBgn0027343, FBgn0015799, FBgn0040339, FBgn0040347, FBgn0040338, FBgn0026143, FBgn0025641, FBgn0000826, FBgn0025382, FBgn0001189, FBgn0026873, FBgn0023517, FBgn0023518, FBgn0000117, FBgn0023509, FBgn0023511, FBgn00235…	1.35099e-39	1.39602e-37
GOTERM_BP	GO:0010564	regulation of cell cycle process	FBgn0025637, FBgn0015799, FBgn0040347, FBgn0026143, FBgn0023508, FBgn0024984, FBgn0011606, FBgn0004647, FBgn0026085, FBgn0002707, FBgn0024332, FBgn0003302, FBgn0029504, FBgn0029970, FBgn0003023, FBgn0052707, FBgn0030241, FBgn0003277, FBgn0030410, FBgn0029133, FBgn0002914, FBgn0004367, FBgn0003444, FBgn0004583, FBgn0010602, FBgn0031399, FBgn0011648, FBgn0031549, FBgn0261976, FBgn0031696, FBgn00175…	1.6575e-38	1.69187e-36
GOTERM_BP	GO:0080090	regulation of primary metabolic process	FBgn0000022, FBgn0004170, FBgn0002561, FBgn0000137, FBgn0260400, FBgn0261930, FBgn0015799, FBgn0040339, FBgn0040338, FBgn0026873, FBgn0023518, FBgn0000117, FBgn0023509, FBgn0003964, FBgn0040394, FBgn0004861, FBgn0000377, FBgn0001150, FBgn0004050, FBgn0040336, FBgn0003371, FBgn0025838, FBgn0003068, FBgn0000376, FBgn0004647, FBgn0262656, FBgn0023216, FBgn0023215, FBgn0026080, FBgn0026083, FBgn00001…	1.73714e-38	1.75179e-36
GOTERM_BP	GO:0044249	cellular biosynthetic process	FBgn0040373, FBgn0000316, FBgn0000022, FBgn0004170, FBgn0002561, FBgn0000137, FBgn0023536, FBgn0261930, FBgn0002579, FBgn0001341, FBgn0020381, FBgn0025637, FBgn0015288, FBgn0086368, FBgn0015799, FBgn0040339, FBgn0040338, FBgn0026143, FBgn0040368, FBgn0027791, FBgn0003517, FBgn0000482, FBgn0026873, FBgn0023518, FBgn0023519, FBgn0000117, FBgn0023509, FBgn0023512, FBgn0003964, FBgn0026878, FBgn00403…	3.029e-38	3.01818e-36
GOTERM_BP	GO:0048519	negative regulation of biological process	FBgn0005427, FBgn0004170, FBgn0260400, FBgn0261930, FBgn0025638, FBgn0025637, FBgn0015799, FBgn0040347, FBgn0026143, FBgn0000117, FBgn0023509, FBgn0003964, FBgn0004861, FBgn0053548, FBgn0001150, FBgn0004050, FBgn0003371, FBgn0003068, FBgn0000928, FBgn0004647, FBgn0262656, FBgn0023216, FBgn0023215, FBgn0015286, FBgn0029688, FBgn0000635, FBgn0002707, FBgn0262738, FBgn0000179, FBgn0003210, FBgn00030…	3.37971e-38	3.32802e-36
GOTERM_BP	GO:0006974	response to DNA damage stimulus	FBgn0025637, FBgn0015799, FBgn0040347, FBgn0026143, FBgn0026876, FBgn0004832, FBgn0026080, FBgn0002707, FBgn0029752, FBgn0011761, FBgn0024332, FBgn0026751, FBgn0029798, FBgn0029825, FBgn0029840, FBgn0029504, FBgn0020653, FBgn0030028, FBgn0030054, FBgn0027864, FBgn0028686, FBgn0003277, FBgn0002948, FBgn0043001, FBgn0015024, FBgn0030457, FBgn0030506, FBgn0030646, FBgn0004066, FBgn0004367, FBgn00309…	5.31715e-38	5.17495e-36
GOTERM_BP	GO:0044267	cellular protein metabolic process	FBgn0040373, FBgn0040372, FBgn0000316, FBgn0016038, FBgn0002579, FBgn0025638, FBgn0025639, FBgn0025637, FBgn0015288, FBgn0086368, FBgn0040368, FBgn0025642, FBgn0000826, FBgn0027791, FBgn0003517, FBgn0023517, FBgn0023518, FBgn0023519, FBgn0023511, FBgn0023512, FBgn0025625, FBgn0040394, FBgn0024984, FBgn0027296, FBgn0023529, FBgn0003079, FBgn0040389, FBgn0003714, FBgn0029629, FBgn0003371, FBgn00249…	1.73665e-37	1.67078e-35
GOTERM_BP	GO:0050794	regulation of cellular process	FBgn0040372, FBgn0005427, FBgn0040370, FBgn0000022, FBgn0004170, FBgn0002561, FBgn0000137, FBgn0260400, FBgn0261930, FBgn0020381, FBgn0025638, FBgn0025637, FBgn0027343, FBgn0015799, FBgn0040339, FBgn0040347, FBgn0040338, FBgn0026143, FBgn0025641, FBgn0000826, FBgn0025382, FBgn0001189, FBgn0026873, FBgn0023517, FBgn0023518, FBgn0000117, FBgn0023509, FBgn0023511, FBgn0023510, FBgn0023508, FBgn00039…	3.24627e-37	3.08765e-35
GOTERM_CC	GO:0030529	ribonucleoprotein complex	FBgn0002579, FBgn0015288, FBgn0003638, FBgn0003517, FBgn0023519, FBgn0000377, FBgn0040389, FBgn0003714, FBgn0024998, FBgn0029666, FBgn0029718, FBgn0029751, FBgn0003449, FBgn0028474, FBgn0029785, FBgn0014340, FBgn0015818, FBgn0014026, FBgn0029887, FBgn0029897, FBgn0029941, FBgn0261592, FBgn0023506, FBgn0030063, FBgn0030067, FBgn0004856, FBgn0030136, FBgn0262735, FBgn0001491, FBgn0030365, FBgn00304…	3.73662e-37	3.5141e-35
GOTERM_BP	GO:0048731	system development	FBgn0040372, FBgn0261446, FBgn0005427, FBgn0000022, FBgn0004170, FBgn0002561, FBgn0000137, FBgn0029525, FBgn0004648, FBgn0260400, FBgn0000108, FBgn0261930, FBgn0025633, FBgn0020381, FBgn0025638, FBgn0025637, FBgn0040383, FBgn0086368, FBgn0026143, FBgn0040367, FBgn0261444, FBgn0025641, FBgn0024364, FBgn0013720, FBgn0023518, FBgn0000117, FBgn0003964, FBgn0025631, FBgn0040394, FBgn0040395, FBgn00048…	9.32162e-37	8.66911e-35
GOTERM_BP	GO:0065007	biological regulation	FBgn0040372, FBgn0005427, FBgn0040370, FBgn0000022, FBgn0004170, FBgn0002561, FBgn0000137, FBgn0260400, FBgn0261930, FBgn0020381, FBgn0025638, FBgn0025639, FBgn0025637, FBgn0040382, FBgn0027343, FBgn0015799, FBgn0040339, FBgn0040347, FBgn0040338, FBgn0026143, FBgn0025641, FBgn0000826, FBgn0013720, FBgn0025382, FBgn0001189, FBgn0025391, FBgn0026086, FBgn0026873, FBgn0023517, FBgn0023518, FBgn00001…	1.38425e-36	1.27321e-34
GOTERM_BP	GO:0009058	biosynthetic process	FBgn0040373, FBgn0000316, FBgn0000022, FBgn0004170, FBgn0002561, FBgn0000137, FBgn0023536, FBgn0261930, FBgn0002579, FBgn0001341, FBgn0020381, FBgn0025637, FBgn0015288, FBgn0086368, FBgn0015799, FBgn0040339, FBgn0040338, FBgn0026143, FBgn0040368, FBgn0027791, FBgn0003517, FBgn0000482, FBgn0026873, FBgn0023518, FBgn0023519, FBgn0000117, FBgn0023509, FBgn0023512, FBgn0003964, FBgn0026878, FBgn00403…	1.4132e-36	1.2857e-34
GOTERM_BP	GO:0006325	chromatin organization	FBgn0040372, FBgn0025639, FBgn0040345, FBgn0023518, FBgn0000927, FBgn0040356, FBgn0023216, FBgn0026080, FBgn0014340, FBgn0029848, FBgn0022786, FBgn0030054, FBgn0030093, FBgn0030366, FBgn0025463, FBgn0041210, FBgn0030486, FBgn0263115, FBgn0026428, FBgn0030891, FBgn0261573, FBgn0052529, FBgn0014010, FBgn0250786, FBgn0031655, FBgn0031759, FBgn0031876, FBgn0025687, FBgn0031951, FBgn0003607, FBgn00320…	5.90563e-36	5.31507e-34
GOTERM_BP	GO:0048523	negative regulation of cellular process	FBgn0005427, FBgn0004170, FBgn0260400, FBgn0261930, FBgn0025638, FBgn0025637, FBgn0015799, FBgn0040347, FBgn0026143, FBgn0000117, FBgn0023509, FBgn0003964, FBgn0004861, FBgn0001150, FBgn0004050, FBgn0003371, FBgn0003068, FBgn0000928, FBgn0004647, FBgn0262656, FBgn0023216, FBgn0023215, FBgn0015286, FBgn0029688, FBgn0000635, FBgn0002707, FBgn0262738, FBgn0000179, FBgn0003210, FBgn0003053, FBgn00030…	1.76244e-35	1.56932e-33
KEGG_PATHWAY	dme:03040	Spliceosome	FBgn0000377, FBgn0024998, FBgn0028474, FBgn0015818, FBgn0004856, FBgn0001491, FBgn0030365, FBgn0030468, FBgn0026713, FBgn0030631, FBgn0005411, FBgn0030969, FBgn0031229, FBgn0017457, FBgn0031266, FBgn0031492, FBgn0031493, FBgn0031601, FBgn0014189, FBgn0031822, FBgn0028554, FBgn0016978, FBgn0032388, FBgn0032439, FBgn0261068, FBgn0032690, FBgn0086444, FBgn0033089, FBgn0033160, FBgn0033210, FBgn00333…	5.46388e-15	2.99415e-32
GOTERM_CC	GO:0000428	DNA-directed RNA polymerase complex	FBgn0040338, FBgn0263237, FBgn0261383, FBgn0261793, FBgn0026679, FBgn0003277, FBgn0004924, FBgn0030687, FBgn0011571, FBgn0030858, FBgn0000617, FBgn0022724, FBgn0003278, FBgn0031309, FBgn0026324, FBgn0028398, FBgn0031623, FBgn0031657, FBgn0031873, FBgn0010287, FBgn0011291, FBgn0026373, FBgn0041103, FBgn0032634, FBgn0086447, FBgn0032847, FBgn0032988, FBgn0024956, FBgn0033571, FBgn0004463, FBgn00339…	1.64682e-33	1.42102e-31
GOTERM_CC	GO:0030880	RNA polymerase complex	FBgn0040338, FBgn0263237, FBgn0261383, FBgn0261793, FBgn0026679, FBgn0003277, FBgn0004924, FBgn0030687, FBgn0011571, FBgn0030858, FBgn0000617, FBgn0022724, FBgn0003278, FBgn0031309, FBgn0026324, FBgn0028398, FBgn0031623, FBgn0031657, FBgn0031873, FBgn0010287, FBgn0011291, FBgn0026373, FBgn0041103, FBgn0032634, FBgn0086447, FBgn0032847, FBgn0032988, FBgn0024956, FBgn0033571, FBgn0004463, FBgn00339…	1.64682e-33	1.42102e-31
GOTERM_CC	GO:0055029	nuclear DNA-directed RNA polymerase complex	FBgn0040338, FBgn0263237, FBgn0261383, FBgn0261793, FBgn0026679, FBgn0003277, FBgn0004924, FBgn0030687, FBgn0011571, FBgn0030858, FBgn0000617, FBgn0022724, FBgn0003278, FBgn0031309, FBgn0026324, FBgn0028398, FBgn0031623, FBgn0031657, FBgn0031873, FBgn0010287, FBgn0011291, FBgn0026373, FBgn0041103, FBgn0032634, FBgn0086447, FBgn0032847, FBgn0032988, FBgn0024956, FBgn0033571, FBgn0004463, FBgn00339…	1.64682e-33	1.42102e-31
GOTERM_MF	GO:0008270	zinc ion binding	FBgn0040372, FBgn0004648, FBgn0003575, FBgn0025638, FBgn0040366, FBgn0000482, FBgn0023518, FBgn0003964, FBgn0026878, FBgn0004861, FBgn0029629, FBgn0024992, FBgn0024993, FBgn0024997, FBgn0000927, FBgn0024977, FBgn0000520, FBgn0024975, FBgn0040355, FBgn0029661, FBgn0003053, FBgn0025679, FBgn0029729, FBgn0052772, FBgn0003028, FBgn0052767, FBgn0029763, FBgn0029783, FBgn0029791, FBgn0029804, FBgn02591…	5.59486e-33	4.77847e-31
GOTERM_BP	GO:0051171	regulation of nitrogen compound metabolic process	FBgn0000022, FBgn0004170, FBgn0002561, FBgn0000137, FBgn0260400, FBgn0261930, FBgn0015799, FBgn0040339, FBgn0040338, FBgn0026873, FBgn0023518, FBgn0000117, FBgn0023509, FBgn0003964, FBgn0040394, FBgn0004861, FBgn0000377, FBgn0001150, FBgn0004050, FBgn0003371, FBgn0025838, FBgn0003068, FBgn0000376, FBgn0004647, FBgn0262656, FBgn0023216, FBgn0023215, FBgn0026080, FBgn0000179, FBgn0003053, FBgn00112…	1.83041e-32	1.54753e-30
GOTERM_BP	GO:0008152	metabolic process	FBgn0040373, FBgn0040372, FBgn0261446, FBgn0000316, FBgn0040370, FBgn0000022, FBgn0004170, FBgn0002561, FBgn0011822, FBgn0000137, FBgn0010019, FBgn0023536, FBgn0023537, FBgn0004648, FBgn0260400, FBgn0261930, FBgn0016038, FBgn0025640, FBgn0002579, FBgn0001341, FBgn0020381, FBgn0003575, FBgn0025638, FBgn0025639, FBgn0025637, FBgn0015288, FBgn0086368, FBgn0015799, FBgn0040341, FBgn0040339, FBgn00403…	3.14423e-32	2.63172e-30
GOTERM_CC	GO:0005700	polytene chromosome	FBgn0040372, FBgn0023518, FBgn0023509, FBgn0003964, FBgn0004050, FBgn0026080, FBgn0029800, FBgn0261793, FBgn0003277, FBgn0030366, FBgn0029133, FBgn0004924, FBgn0002914, FBgn0030891, FBgn0087008, FBgn0250786, FBgn0031613, FBgn0010287, FBgn0003607, FBgn0027490, FBgn0260749, FBgn0004872, FBgn0026373, FBgn0024183, FBgn0026577, FBgn0053554, FBgn0000546, FBgn0042085, FBgn0003612, FBgn0000581, FBgn02600…	4.18551e-32	3.46859e-30
GOTERM_BP	GO:0043412	macromolecule modification	FBgn0040373, FBgn0040372, FBgn0025638, FBgn0025639, FBgn0086368, FBgn0025642, FBgn0000826, FBgn0027791, FBgn0026086, FBgn0023517, FBgn0023518, FBgn0025625, FBgn0025629, FBgn0040394, FBgn0027296, FBgn0003079, FBgn0003371, FBgn0024997, FBgn0040356, FBgn0023216, FBgn0000221, FBgn0026080, FBgn0003210, FBgn0022768, FBgn0029736, FBgn0004368, FBgn0263237, FBgn0029783, FBgn0029818, FBgn0014340, FBgn00298…	7.95831e-32	6.53049e-30
GOTERM_BP	GO:0019219	regulation of nucleobase-containing compound metabolic process	FBgn0000022, FBgn0004170, FBgn0002561, FBgn0000137, FBgn0260400, FBgn0261930, FBgn0015799, FBgn0040339, FBgn0040338, FBgn0026873, FBgn0023518, FBgn0000117, FBgn0023509, FBgn0003964, FBgn0040394, FBgn0004861, FBgn0000377, FBgn0001150, FBgn0004050, FBgn0003371, FBgn0025838, FBgn0003068, FBgn0000376, FBgn0004647, FBgn0262656, FBgn0023216, FBgn0023215, FBgn0026080, FBgn0000179, FBgn0003053, FBgn00112…	1.13339e-31	9.21018e-30
GOTERM_BP	GO:0033554	cellular response to stress	FBgn0025637, FBgn0015799, FBgn0040347, FBgn0026143, FBgn0026876, FBgn0023511, FBgn0003371, FBgn0024996, FBgn0004647, FBgn0015286, FBgn0004832, FBgn0026080, FBgn0002707, FBgn0003053, FBgn0029752, FBgn0011761, FBgn0024332, FBgn0026751, FBgn0029798, FBgn0029825, FBgn0029840, FBgn0029943, FBgn0029944, FBgn0029504, FBgn0026318, FBgn0020653, FBgn0030028, FBgn0030054, FBgn0027864, FBgn0052703, FBgn00526…	1.99072e-30	1.60215e-28
GOTERM_MF	GO:0004386	helicase activity	FBgn0026143, FBgn0026876, FBgn0001330, FBgn0000928, FBgn0024332, FBgn0029798, FBgn0029880, FBgn0025815, FBgn0029979, FBgn0030170, FBgn0030196, FBgn0030246, FBgn0030354, FBgn0005410, FBgn0026713, FBgn0030551, FBgn0030631, FBgn0030833, FBgn0027602, FBgn0030855, FBgn0052533, FBgn0001565, FBgn0086902, FBgn0086130, FBgn0250786, FBgn0002989, FBgn0261976, FBgn0031631, FBgn0031655, FBgn0014189, FBgn00019…	3.64112e-30	2.90249e-28
GOTERM_BP	GO:0034660	ncRNA metabolic process	FBgn0025629, FBgn0023527, FBgn0029664, FBgn0029714, FBgn0026702, FBgn0261383, FBgn0030007, FBgn0026679, FBgn0030049, FBgn0030063, FBgn0027084, FBgn0030554, FBgn0030660, FBgn0027093, FBgn0030704, FBgn0030720, FBgn0030858, FBgn0027087, FBgn0031238, FBgn0020305, FBgn0031321, FBgn0031497, FBgn0026196, FBgn0027094, FBgn0032051, FBgn0028707, FBgn0032430, FBgn0032515, FBgn0028658, FBgn0261882, FBgn00327…	7.05539e-30	5.57109e-28
GOTERM_BP	GO:0048610	cellular process involved in reproduction	FBgn0020381, FBgn0015799, FBgn0040347, FBgn0000826, FBgn0260986, FBgn0000482, FBgn0000117, FBgn0023509, FBgn0003964, FBgn0004861, FBgn0004655, FBgn0003079, FBgn0001404, FBgn0011606, FBgn0261922, FBgn0003371, FBgn0000928, FBgn0000927, FBgn0004647, FBgn0010296, FBgn0015286, FBgn0000221, FBgn0029696, FBgn0041252, FBgn0052774, FBgn0002707, FBgn0011760, FBgn0011761, FBgn0000042, FBgn0003302, FBgn00035…	1.3949e-29	1.09115e-27
GOTERM_BP	GO:0048477	oogenesis	FBgn0000022, FBgn0015799, FBgn0000482, FBgn0000117, FBgn0023509, FBgn0003964, FBgn0004861, FBgn0003079, FBgn0001404, FBgn0261922, FBgn0003371, FBgn0000928, FBgn0004647, FBgn0000479, FBgn0262656, FBgn0015286, FBgn0000221, FBgn0029696, FBgn0041252, FBgn0052774, FBgn0003028, FBgn0003449, FBgn0003514, FBgn0029857, FBgn0003655, FBgn0029878, FBgn0029881, FBgn0025815, FBgn0027108, FBgn0000427, FBgn00034…	4.99146e-29	3.86838e-27
GOTERM_BP	GO:0032774	RNA biosynthetic process	FBgn0000022, FBgn0004170, FBgn0002561, FBgn0000137, FBgn0261930, FBgn0001341, FBgn0015799, FBgn0040339, FBgn0040338, FBgn0026873, FBgn0023518, FBgn0000117, FBgn0023509, FBgn0003964, FBgn0040394, FBgn0004861, FBgn0001150, FBgn0004050, FBgn0003371, FBgn0025838, FBgn0003068, FBgn0000376, FBgn0040356, FBgn0004647, FBgn0262656, FBgn0023216, FBgn0023215, FBgn0026080, FBgn0000179, FBgn0029711, FBgn00030…	1.16394e-28	8.93781e-27
GOTERM_BP	GO:0051329	interphase of mitotic cell cycle	FBgn0025637, FBgn0015799, FBgn0040347, FBgn0026143, FBgn0004647, FBgn0002707, FBgn0024332, FBgn0003139, FBgn0029504, FBgn0003277, FBgn0029133, FBgn0004367, FBgn0003444, FBgn0010602, FBgn0011648, FBgn0261976, FBgn0017551, FBgn0031885, FBgn0013746, FBgn0004419, FBgn0004106, FBgn0001965, FBgn0004837, FBgn0010382, FBgn0261278, FBgn0032728, FBgn0003732, FBgn0005672, FBgn0024371, FBgn0015509, FBgn00270…	2.09687e-28	1.59553e-26
GOTERM_BP	GO:0006351	transcription, DNA-dependent	FBgn0000022, FBgn0004170, FBgn0002561, FBgn0000137, FBgn0261930, FBgn0001341, FBgn0015799, FBgn0040339, FBgn0040338, FBgn0026873, FBgn0023518, FBgn0000117, FBgn0023509, FBgn0003964, FBgn0040394, FBgn0004861, FBgn0001150, FBgn0004050, FBgn0003371, FBgn0025838, FBgn0003068, FBgn0000376, FBgn0040356, FBgn0004647, FBgn0262656, FBgn0023216, FBgn0023215, FBgn0026080, FBgn0000179, FBgn0029711, FBgn00030…	3.33786e-28	2.51693e-26
GOTERM_BP	GO:0045786	negative regulation of cell cycle	FBgn0025637, FBgn0015799, FBgn0040347, FBgn0026143, FBgn0002707, FBgn0024332, FBgn0029881, FBgn0029504, FBgn0003277, FBgn0030410, FBgn0004367, FBgn0086384, FBgn0003444, FBgn0004583, FBgn0010602, FBgn0011648, FBgn0031696, FBgn0031707, FBgn0017551, FBgn0011737, FBgn0031885, FBgn0013746, FBgn0004419, FBgn0020270, FBgn0001965, FBgn0011708, FBgn0261278, FBgn0032728, FBgn0003732, FBgn0019686, FBgn00243…	3.45711e-28	2.58357e-26
GOTERM_BP	GO:0007292	female gamete generation	FBgn0000022, FBgn0015799, FBgn0000482, FBgn0000117, FBgn0023509, FBgn0003964, FBgn0004861, FBgn0003079, FBgn0001404, FBgn0261922, FBgn0003371, FBgn0000928, FBgn0004647, FBgn0000479, FBgn0262656, FBgn0015286, FBgn0000221, FBgn0029696, FBgn0041252, FBgn0052774, FBgn0003028, FBgn0003449, FBgn0003514, FBgn0029857, FBgn0003655, FBgn0029878, FBgn0029881, FBgn0025815, FBgn0027108, FBgn0000427, FBgn00034…	3.68006e-28	2.72585e-26
GOTERM_BP	GO:0051325	interphase	FBgn0025637, FBgn0015799, FBgn0040347, FBgn0026143, FBgn0004647, FBgn0002707, FBgn0024332, FBgn0003139, FBgn0029504, FBgn0003277, FBgn0029133, FBgn0004367, FBgn0003444, FBgn0010602, FBgn0011648, FBgn0261976, FBgn0017551, FBgn0031885, FBgn0013746, FBgn0004419, FBgn0004106, FBgn0001965, FBgn0004837, FBgn0010382, FBgn0261278, FBgn0032728, FBgn0003732, FBgn0005672, FBgn0024371, FBgn0015509, FBgn00270…	6.04453e-28	4.43796e-26
GOTERM_BP	GO:0022613	ribonucleoprotein complex biogenesis	FBgn0023542, FBgn0023527, FBgn0029714, FBgn0014026, FBgn0030063, FBgn0030479, FBgn0020909, FBgn0030704, FBgn0030720, FBgn0005411, FBgn0261609, FBgn0261791, FBgn0020261, FBgn0031231, FBgn0020305, FBgn0026196, FBgn0028554, FBgn0031951, FBgn0261790, FBgn0032051, FBgn0032138, FBgn0024285, FBgn0004419, FBgn0000146, FBgn0032340, FBgn0032701, FBgn0032988, FBgn0033379, FBgn0033454, FBgn0033485, FBgn00337…	6.85519e-28	4.98939e-26
GOTERM_BP	GO:0051252	regulation of RNA metabolic process	FBgn0000022, FBgn0004170, FBgn0002561, FBgn0000137, FBgn0260400, FBgn0261930, FBgn0015799, FBgn0040339, FBgn0040338, FBgn0026873, FBgn0023518, FBgn0000117, FBgn0023509, FBgn0003964, FBgn0040394, FBgn0004861, FBgn0000377, FBgn0001150, FBgn0004050, FBgn0003371, FBgn0025838, FBgn0003068, FBgn0000376, FBgn0004647, FBgn0262656, FBgn0023216, FBgn0023215, FBgn0026080, FBgn0000179, FBgn0003053, FBgn00112…	1.78005e-27	1.2844e-25
GOTERM_BP	GO:0071843	cellular component biogenesis at cellular level	FBgn0023542, FBgn0023527, FBgn0029714, FBgn0014026, FBgn0030063, FBgn0011661, FBgn0030479, FBgn0020909, FBgn0030704, FBgn0030720, FBgn0005411, FBgn0261609, FBgn0261791, FBgn0020261, FBgn0031231, FBgn0020305, FBgn0026196, FBgn0028554, FBgn0031951, FBgn0261790, FBgn0032051, FBgn0032138, FBgn0024285, FBgn0004419, FBgn0000146, FBgn0032340, FBgn0032701, FBgn0021856, FBgn0032988, FBgn0033379, FBgn00334…	2.2655e-27	1.6207e-25
GOTERM_CC	GO:0016585	chromatin remodeling complex	FBgn0000042, FBgn0029861, FBgn0030093, FBgn0030121, FBgn0043001, FBgn0030434, FBgn0025463, FBgn0041210, FBgn0000617, FBgn0030874, FBgn0030877, FBgn0030891, FBgn0085451, FBgn0031036, FBgn0087008, FBgn0031281, FBgn0031377, FBgn0031420, FBgn0026324, FBgn0028398, FBgn0031759, FBgn0032030, FBgn0032293, FBgn0032321, FBgn0003732, FBgn0026577, FBgn0053554, FBgn0042085, FBgn0033341, FBgn0000581, FBgn00227…	5.97256e-27	4.23647e-25
GOTERM_CC	GO:0016591	DNA-directed RNA polymerase II, holoenzyme	FBgn0040338, FBgn0263237, FBgn0261383, FBgn0261793, FBgn0026679, FBgn0003277, FBgn0004924, FBgn0011571, FBgn0030858, FBgn0000617, FBgn0022724, FBgn0031309, FBgn0026324, FBgn0028398, FBgn0031623, FBgn0031873, FBgn0010287, FBgn0011291, FBgn0026373, FBgn0041103, FBgn0032634, FBgn0032847, FBgn0024956, FBgn0033571, FBgn0033929, FBgn0025830, FBgn0261850, FBgn0003687, FBgn0034964, FBgn0035462, FBgn00158…	7.76531e-27	5.46182e-25
GOTERM_CC	GO:0000785	chromatin	FBgn0040372, FBgn0003575, FBgn0015799, FBgn0023509, FBgn0004050, FBgn0000520, FBgn0000042, FBgn0029861, FBgn0004856, FBgn0030366, FBgn0030434, FBgn0004924, FBgn0002914, FBgn0011571, FBgn0030877, FBgn0085451, FBgn0031036, FBgn0087008, FBgn0259789, FBgn0031377, FBgn0031715, FBgn0031759, FBgn0020616, FBgn0003607, FBgn0032105, FBgn0260749, FBgn0004872, FBgn0032346, FBgn0000588, FBgn0028707, FBgn00324…	1.23316e-26	8.60127e-25
GOTERM_BP	GO:0006464	cellular protein modification process	FBgn0040373, FBgn0040372, FBgn0025638, FBgn0025639, FBgn0086368, FBgn0025642, FBgn0000826, FBgn0027791, FBgn0023517, FBgn0023518, FBgn0025625, FBgn0040394, FBgn0027296, FBgn0003079, FBgn0003371, FBgn0024997, FBgn0040356, FBgn0023216, FBgn0000221, FBgn0026080, FBgn0003210, FBgn0022768, FBgn0029736, FBgn0004368, FBgn0263237, FBgn0029783, FBgn0029818, FBgn0014340, FBgn0029840, FBgn0029848, FBgn00298…	1.69796e-26	1.16491e-24
GOTERM_BP	GO:0036211	protein modification process	FBgn0040373, FBgn0040372, FBgn0025638, FBgn0025639, FBgn0086368, FBgn0025642, FBgn0000826, FBgn0027791, FBgn0023517, FBgn0023518, FBgn0025625, FBgn0040394, FBgn0027296, FBgn0003079, FBgn0003371, FBgn0024997, FBgn0040356, FBgn0023216, FBgn0000221, FBgn0026080, FBgn0003210, FBgn0022768, FBgn0029736, FBgn0004368, FBgn0263237, FBgn0029783, FBgn0029818, FBgn0014340, FBgn0029840, FBgn0029848, FBgn00298…	1.69796e-26	1.16491e-24
GOTERM_BP	GO:0000226	microtubule cytoskeleton organization	FBgn0025637, FBgn0015288, FBgn0260986, FBgn0003517, FBgn0023509, FBgn0000377, FBgn0001404, FBgn0011606, FBgn0029629, FBgn0026085, FBgn0011760, FBgn0029785, FBgn0015818, FBgn0014026, FBgn0029897, FBgn0029969, FBgn0261592, FBgn0030067, FBgn0030086, FBgn0028292, FBgn0030241, FBgn0030268, FBgn0030276, FBgn0028421, FBgn0001624, FBgn0002948, FBgn0001218, FBgn0260780, FBgn0030500, FBgn0026433, FBgn00273…	5.42395e-26	3.69093e-24
GOTERM_BP	GO:0000075	cell cycle checkpoint	FBgn0025637, FBgn0015799, FBgn0040347, FBgn0026143, FBgn0002707, FBgn0024332, FBgn0029504, FBgn0003277, FBgn0004367, FBgn0010602, FBgn0031696, FBgn0011737, FBgn0031885, FBgn0013746, FBgn0004419, FBgn0020270, FBgn0261278, FBgn0032728, FBgn0003732, FBgn0019686, FBgn0015509, FBgn0027054, FBgn0033260, FBgn0028836, FBgn0033354, FBgn0003612, FBgn0026326, FBgn0033571, FBgn0033897, FBgn0015754, FBgn00344…	5.96002e-26	3.99083e-24
GOTERM_BP	GO:0071156	regulation of cell cycle arrest	FBgn0025637, FBgn0015799, FBgn0040347, FBgn0026143, FBgn0002707, FBgn0024332, FBgn0029504, FBgn0003277, FBgn0004367, FBgn0010602, FBgn0031696, FBgn0011737, FBgn0031885, FBgn0013746, FBgn0004419, FBgn0020270, FBgn0261278, FBgn0032728, FBgn0003732, FBgn0019686, FBgn0015509, FBgn0027054, FBgn0033260, FBgn0028836, FBgn0033354, FBgn0003612, FBgn0026326, FBgn0033571, FBgn0033897, FBgn0015754, FBgn00344…	5.96002e-26	3.99083e-24
GOTERM_CC	GO:0030532	small nuclear ribonucleoprotein complex	FBgn0029751, FBgn0003449, FBgn0015818, FBgn0029887, FBgn0005411, FBgn0261791, FBgn0031229, FBgn0017457, FBgn0031266, FBgn0031287, FBgn0031492, FBgn0031493, FBgn0031601, FBgn0016978, FBgn0261790, FBgn0032017, FBgn0262601, FBgn0261068, FBgn0032690, FBgn0033089, FBgn0033210, FBgn0033450, FBgn0033688, FBgn0023167, FBgn0000426, FBgn0262560, FBgn0014870, FBgn0034564, FBgn0011824, FBgn0261067, FBgn02591…	2.16567e-25	1.43863e-23
GOTERM_BP	GO:0007051	spindle organization	FBgn0015288, FBgn0260986, FBgn0003517, FBgn0023509, FBgn0011606, FBgn0029629, FBgn0026085, FBgn0029785, FBgn0015818, FBgn0014026, FBgn0029897, FBgn0029969, FBgn0261592, FBgn0030067, FBgn0030086, FBgn0030241, FBgn0030268, FBgn0030276, FBgn0002948, FBgn0260780, FBgn0030500, FBgn0026433, FBgn0027329, FBgn0002914, FBgn0005411, FBgn0261609, FBgn0261791, FBgn0000152, FBgn0002590, FBgn0026430, FBgn00202…	3.09849e-25	2.04207e-23
GOTERM_BP	GO:0019953	sexual reproduction	FBgn0000022, FBgn0020381, FBgn0015799, FBgn0000826, FBgn0000482, FBgn0000117, FBgn0023509, FBgn0003964, FBgn0004861, FBgn0003079, FBgn0001404, FBgn0011606, FBgn0261922, FBgn0003371, FBgn0000928, FBgn0000927, FBgn0004647, FBgn0000479, FBgn0262656, FBgn0015286, FBgn0000221, FBgn0029696, FBgn0041252, FBgn0052774, FBgn0011760, FBgn0003028, FBgn0003449, FBgn0000042, FBgn0003514, FBgn0029857, FBgn00036…	3.61897e-25	2.36647e-23
GOTERM_BP	GO:0016458	gene silencing	FBgn0004861, FBgn0004050, FBgn0023216, FBgn0003210, FBgn0029755, FBgn0001218, FBgn0030366, FBgn0011837, FBgn0020261, FBgn0087008, FBgn0052529, FBgn0031488, FBgn0002525, FBgn0031951, FBgn0003607, FBgn0004872, FBgn0000146, FBgn0032330, FBgn0020309, FBgn0000588, FBgn0261266, FBgn0028707, FBgn0024291, FBgn0032475, FBgn0032515, FBgn0015271, FBgn0024183, FBgn0003732, FBgn0032924, FBgn0032929, FBgn00265…	4.44797e-25	2.88601e-23
GOTERM_BP	GO:0009889	regulation of biosynthetic process	FBgn0000022, FBgn0004170, FBgn0002561, FBgn0000137, FBgn0261930, FBgn0020381, FBgn0015799, FBgn0040339, FBgn0040338, FBgn0026873, FBgn0023518, FBgn0000117, FBgn0023509, FBgn0003964, FBgn0026878, FBgn0040394, FBgn0004861, FBgn0001150, FBgn0004050, FBgn0040336, FBgn0003371, FBgn0025838, FBgn0003068, FBgn0000376, FBgn0004647, FBgn0262656, FBgn0023216, FBgn0023215, FBgn0026080, FBgn0026083, FBgn00001…	4.95568e-25	3.1907e-23
GOTERM_BP	GO:0016568	chromatin modification	FBgn0040372, FBgn0025639, FBgn0023518, FBgn0040356, FBgn0023216, FBgn0026080, FBgn0014340, FBgn0029848, FBgn0022786, FBgn0030093, FBgn0030366, FBgn0025463, FBgn0041210, FBgn0030486, FBgn0026428, FBgn0030891, FBgn0261573, FBgn0052529, FBgn0250786, FBgn0031655, FBgn0031759, FBgn0031876, FBgn0025687, FBgn0003607, FBgn0032030, FBgn0032105, FBgn0260749, FBgn0024227, FBgn0032321, FBgn0032329, FBgn00005…	5.43808e-25	3.47456e-23
GOTERM_BP	GO:0031326	regulation of cellular biosynthetic process	FBgn0000022, FBgn0004170, FBgn0002561, FBgn0000137, FBgn0261930, FBgn0020381, FBgn0015799, FBgn0040339, FBgn0040338, FBgn0026873, FBgn0023518, FBgn0000117, FBgn0023509, FBgn0003964, FBgn0026878, FBgn0040394, FBgn0004861, FBgn0001150, FBgn0004050, FBgn0003371, FBgn0025838, FBgn0003068, FBgn0000376, FBgn0004647, FBgn0262656, FBgn0023216, FBgn0023215, FBgn0026080, FBgn0026083, FBgn0000179, FBgn00030…	7.86645e-25	4.98804e-23
GOTERM_BP	GO:0010556	regulation of macromolecule biosynthetic process	FBgn0000022, FBgn0004170, FBgn0002561, FBgn0000137, FBgn0261930, FBgn0015799, FBgn0040339, FBgn0040338, FBgn0026873, FBgn0023518, FBgn0000117, FBgn0023509, FBgn0003964, FBgn0040394, FBgn0004861, FBgn0001150, FBgn0004050, FBgn0003371, FBgn0025838, FBgn0003068, FBgn0000376, FBgn0004647, FBgn0262656, FBgn0023216, FBgn0023215, FBgn0026080, FBgn0026083, FBgn0000179, FBgn0003053, FBgn0011277, FBgn00030…	1.13664e-24	7.09975e-23
GOTERM_BP	GO:2000112	regulation of cellular macromolecule biosynthetic process	FBgn0000022, FBgn0004170, FBgn0002561, FBgn0000137, FBgn0261930, FBgn0015799, FBgn0040339, FBgn0040338, FBgn0026873, FBgn0023518, FBgn0000117, FBgn0023509, FBgn0003964, FBgn0040394, FBgn0004861, FBgn0001150, FBgn0004050, FBgn0003371, FBgn0025838, FBgn0003068, FBgn0000376, FBgn0004647, FBgn0262656, FBgn0023216, FBgn0023215, FBgn0026080, FBgn0026083, FBgn0000179, FBgn0003053, FBgn0011277, FBgn00030…	1.13664e-24	7.09975e-23
GOTERM_BP	GO:2000602	regulation of interphase of mitotic cell cycle	FBgn0025637, FBgn0015799, FBgn0040347, FBgn0026143, FBgn0004647, FBgn0002707, FBgn0024332, FBgn0029504, FBgn0003277, FBgn0029133, FBgn0004367, FBgn0003444, FBgn0010602, FBgn0011648, FBgn0261976, FBgn0031885, FBgn0013746, FBgn0004419, FBgn0001965, FBgn0004837, FBgn0261278, FBgn0032728, FBgn0003732, FBgn0024371, FBgn0015509, FBgn0027054, FBgn0033260, FBgn0028836, FBgn0033354, FBgn0003612, FBgn00503…	1.44764e-24	8.9754e-23
GOTERM_BP	GO:0006281	DNA repair	FBgn0026876, FBgn0004832, FBgn0002707, FBgn0026751, FBgn0029798, FBgn0029825, FBgn0030054, FBgn0027864, FBgn0002948, FBgn0015024, FBgn0030506, FBgn0030646, FBgn0004367, FBgn0030931, FBgn0031309, FBgn0031399, FBgn0004584, FBgn0002989, FBgn0260817, FBgn0031885, FBgn0020270, FBgn0015546, FBgn0027559, FBgn0041627, FBgn0015391, FBgn0015553, FBgn0040268, FBgn0016054, FBgn0032907, FBgn0003082, FBgn00332…	3.21769e-24	1.9803e-22
GOTERM_MF	GO:0003729	mRNA binding	FBgn0260400, FBgn0003575, FBgn0040365, FBgn0024987, FBgn0023542, FBgn0029629, FBgn0003449, FBgn0014024, FBgn0028474, FBgn0014340, FBgn0015818, FBgn0003655, FBgn0027553, FBgn0052707, FBgn0262735, FBgn0011837, FBgn0086675, FBgn0030571, FBgn0030631, FBgn0011571, FBgn0005411, FBgn0004227, FBgn0010416, FBgn0030959, FBgn0031062, FBgn0027334, FBgn0031224, FBgn0017457, FBgn0031318, FBgn0031319, FBgn00102…	4.20639e-24	2.56989e-22
GOTERM_BP	GO:0007059	chromosome segregation	FBgn0260986, FBgn0004655, FBgn0011606, FBgn0002707, FBgn0030049, FBgn0030268, FBgn0027259, FBgn0002948, FBgn0014133, FBgn0030500, FBgn0004924, FBgn0004367, FBgn0015615, FBgn0000152, FBgn0024238, FBgn0010602, FBgn0014010, FBgn0011818, FBgn0260639, FBgn0015600, FBgn0031519, FBgn0051989, FBgn0025742, FBgn0000392, FBgn0000351, FBgn0031886, FBgn0032104, FBgn0003087, FBgn0024227, FBgn0000146, FBgn00152…	4.32878e-24	2.6255e-22
GOTERM_BP	GO:0010605	negative regulation of macromolecule metabolic process	FBgn0260400, FBgn0261930, FBgn0015799, FBgn0023509, FBgn0003964, FBgn0004861, FBgn0053548, FBgn0001150, FBgn0004050, FBgn0003371, FBgn0003068, FBgn0004647, FBgn0023216, FBgn0023215, FBgn0000179, FBgn0003210, FBgn0003028, FBgn0029755, FBgn0263512, FBgn0263511, FBgn0029800, FBgn0024250, FBgn0027553, FBgn0004656, FBgn0004102, FBgn0026411, FBgn0030102, FBgn0002576, FBgn0000233, FBgn0030257, FBgn00012…	6.56328e-24	3.95213e-22
KEGG_PATHWAY	dme:03013	RNA transport	FBgn0023512, FBgn0023542, FBgn0029629, FBgn0024996, FBgn0026702, FBgn0029992, FBgn0030122, FBgn0030354, FBgn0030719, FBgn0061200, FBgn0030943, FBgn0031051, FBgn0031078, FBgn0010602, FBgn0015834, FBgn0014189, FBgn0001942, FBgn0026170, FBgn0020497, FBgn0027868, FBgn0021761, FBgn0032439, FBgn0003346, FBgn0033039, FBgn0033092, FBgn0033247, FBgn0033264, FBgn0033378, FBgn0033380, FBgn0027619, FBgn00284…	1.53691e-05	4.17204e-22
GOTERM_BP	GO:0022414	reproductive process	FBgn0000022, FBgn0004170, FBgn0020381, FBgn0015799, FBgn0040347, FBgn0000826, FBgn0260986, FBgn0000482, FBgn0000117, FBgn0023509, FBgn0003964, FBgn0004861, FBgn0004655, FBgn0003079, FBgn0003714, FBgn0001404, FBgn0011606, FBgn0261922, FBgn0003371, FBgn0003068, FBgn0000928, FBgn0000927, FBgn0003996, FBgn0004647, FBgn0010296, FBgn0000479, FBgn0262656, FBgn0015286, FBgn0000221, FBgn0000635, FBgn00296…	7.3351e-24	4.38534e-22
GOTERM_BP	GO:0000086	G2/M transition of mitotic cell cycle	FBgn0025637, FBgn0015799, FBgn0040347, FBgn0026143, FBgn0002707, FBgn0024332, FBgn0003277, FBgn0004367, FBgn0010602, FBgn0013746, FBgn0004419, FBgn0004106, FBgn0261278, FBgn0032728, FBgn0003732, FBgn0005672, FBgn0015509, FBgn0027054, FBgn0033260, FBgn0028836, FBgn0033354, FBgn0003612, FBgn0050342, FBgn0033571, FBgn0033897, FBgn0034410, FBgn0261850, FBgn0003731, FBgn0000405, FBgn0035294, FBgn02609…	8.96509e-24	5.32183e-22
GOTERM_BP	GO:0007276	gamete generation	FBgn0000022, FBgn0020381, FBgn0015799, FBgn0000482, FBgn0000117, FBgn0023509, FBgn0003964, FBgn0004861, FBgn0003079, FBgn0001404, FBgn0261922, FBgn0003371, FBgn0000928, FBgn0004647, FBgn0000479, FBgn0262656, FBgn0015286, FBgn0000221, FBgn0029696, FBgn0041252, FBgn0052774, FBgn0011760, FBgn0003028, FBgn0003449, FBgn0000042, FBgn0003514, FBgn0029857, FBgn0003655, FBgn0029878, FBgn0029881, FBgn00258…	1.00937e-23	5.9496e-22
GOTERM_BP	GO:0010389	regulation of G2/M transition of mitotic cell cycle	FBgn0025637, FBgn0015799, FBgn0040347, FBgn0026143, FBgn0002707, FBgn0024332, FBgn0003277, FBgn0004367, FBgn0010602, FBgn0013746, FBgn0004419, FBgn0261278, FBgn0032728, FBgn0003732, FBgn0015509, FBgn0027054, FBgn0033260, FBgn0028836, FBgn0033354, FBgn0003612, FBgn0050342, FBgn0033571, FBgn0033897, FBgn0034410, FBgn0261850, FBgn0035294, FBgn0260985, FBgn0040298, FBgn0035754, FBgn0002909, FBgn00206…	1.13676e-23	6.65365e-22
GOTERM_BP	GO:0007050	cell cycle arrest	FBgn0025637, FBgn0015799, FBgn0040347, FBgn0026143, FBgn0002707, FBgn0024332, FBgn0029881, FBgn0029504, FBgn0003277, FBgn0004367, FBgn0086384, FBgn0004583, FBgn0010602, FBgn0031696, FBgn0011737, FBgn0031885, FBgn0013746, FBgn0004419, FBgn0020270, FBgn0261278, FBgn0032728, FBgn0003732, FBgn0019686, FBgn0015509, FBgn0027054, FBgn0033260, FBgn0028836, FBgn0033354, FBgn0003612, FBgn0026326, FBgn00103…	1.4131e-23	8.21363e-22
GOTERM_CC	GO:0000228	nuclear chromosome	FBgn0004050, FBgn0000520, FBgn0000042, FBgn0029861, FBgn0004856, FBgn0030196, FBgn0030322, FBgn0030434, FBgn0004924, FBgn0002914, FBgn0030877, FBgn0085451, FBgn0031036, FBgn0010602, FBgn0031377, FBgn0261976, FBgn0031715, FBgn0031759, FBgn0020616, FBgn0031875, FBgn0026170, FBgn0003607, FBgn0000588, FBgn0028707, FBgn0015271, FBgn0028525, FBgn0032906, FBgn0022772, FBgn0023180, FBgn0000581, FBgn00035…	1.49118e-23	8.60771e-22
GOTERM_BP	GO:0009892	negative regulation of metabolic process	FBgn0260400, FBgn0261930, FBgn0015799, FBgn0023509, FBgn0003964, FBgn0004861, FBgn0053548, FBgn0001150, FBgn0004050, FBgn0003371, FBgn0003068, FBgn0004647, FBgn0023216, FBgn0023215, FBgn0000179, FBgn0003210, FBgn0003028, FBgn0029755, FBgn0263512, FBgn0263511, FBgn0029800, FBgn0024250, FBgn0027553, FBgn0004656, FBgn0004102, FBgn0026411, FBgn0030102, FBgn0002576, FBgn0000233, FBgn0030257, FBgn00012…	1.87989e-23	1.07772e-21
GOTERM_MF	GO:0017076	purine nucleotide binding	FBgn0040370, FBgn0023536, FBgn0040346, FBgn0026876, FBgn0000826, FBgn0028274, FBgn0025382, FBgn0025625, FBgn0001330, FBgn0023529, FBgn0003079, FBgn0011606, FBgn0003371, FBgn0024992, FBgn0000928, FBgn0003996, FBgn0029656, FBgn0029664, FBgn0015286, FBgn0260658, FBgn0025615, FBgn0029736, FBgn0263237, FBgn0024332, FBgn0029798, FBgn0000042, FBgn0028685, FBgn0029870, FBgn0029880, FBgn0028360, FBgn00258…	2.17563e-23	1.23878e-21
GOTERM_MF	GO:0035639	purine ribonucleoside triphosphate binding	FBgn0040370, FBgn0023536, FBgn0026876, FBgn0000826, FBgn0028274, FBgn0025382, FBgn0025625, FBgn0001330, FBgn0023529, FBgn0003079, FBgn0011606, FBgn0003371, FBgn0024992, FBgn0000928, FBgn0003996, FBgn0029656, FBgn0029664, FBgn0015286, FBgn0260658, FBgn0025615, FBgn0029736, FBgn0263237, FBgn0024332, FBgn0029798, FBgn0000042, FBgn0028685, FBgn0029870, FBgn0029880, FBgn0028360, FBgn0025815, FBgn00298…	3.07593e-23	1.73956e-21
GOTERM_BP	GO:0043933	macromolecular complex subunit organization	FBgn0040345, FBgn0025394, FBgn0029687, FBgn0026080, FBgn0024332, FBgn0025815, FBgn0022786, FBgn0030054, FBgn0030241, FBgn0002948, FBgn0030412, FBgn0030479, FBgn0030610, FBgn0030614, FBgn0030718, FBgn0005411, FBgn0261609, FBgn0011742, FBgn0061200, FBgn0261791, FBgn0065032, FBgn0250788, FBgn0003380, FBgn0020261, FBgn0010341, FBgn0020272, FBgn0002121, FBgn0031309, FBgn0011570, FBgn0031437, FBgn00314…	3.48012e-23	1.95494e-21
GOTERM_BP	GO:0040029	regulation of gene expression, epigenetic	FBgn0004170, FBgn0025639, FBgn0004861, FBgn0004050, FBgn0023216, FBgn0014340, FBgn0030187, FBgn0001218, FBgn0030366, FBgn0011837, FBgn0030891, FBgn0020261, FBgn0087008, FBgn0052529, FBgn0031488, FBgn0005616, FBgn0002525, FBgn0031951, FBgn0003607, FBgn0004872, FBgn0000146, FBgn0032330, FBgn0020309, FBgn0000588, FBgn0028707, FBgn0024291, FBgn0032475, FBgn0032515, FBgn0015271, FBgn0024183, FBgn00056…	3.67716e-23	2.05186e-21
GOTERM_CC	GO:0044454	nuclear chromosome part	FBgn0004050, FBgn0000520, FBgn0000042, FBgn0029861, FBgn0004856, FBgn0030196, FBgn0030322, FBgn0030434, FBgn0004924, FBgn0002914, FBgn0030877, FBgn0085451, FBgn0031036, FBgn0010602, FBgn0031377, FBgn0261976, FBgn0031715, FBgn0031759, FBgn0020616, FBgn0031875, FBgn0026170, FBgn0003607, FBgn0000588, FBgn0028707, FBgn0015271, FBgn0028525, FBgn0032906, FBgn0022772, FBgn0023180, FBgn0000581, FBgn00035…	3.7704e-23	2.08995e-21
GOTERM_MF	GO:0000989	transcription factor binding transcription factor activity	FBgn0040339, FBgn0026873, FBgn0023518, FBgn0000117, FBgn0003068, FBgn0022786, FBgn0030093, FBgn0025463, FBgn0030486, FBgn0000611, FBgn0030788, FBgn0261573, FBgn0027592, FBgn0031434, FBgn0011648, FBgn0015299, FBgn0013746, FBgn0041092, FBgn0003448, FBgn0261239, FBgn0042085, FBgn0263240, FBgn0263593, FBgn0003396, FBgn0033748, FBgn0033749, FBgn0022764, FBgn0002643, FBgn0025716, FBgn0003022, FBgn00232…	4.04599e-23	2.22796e-21
GOTERM_MF	GO:0032553	ribonucleotide binding	FBgn0040370, FBgn0023536, FBgn0026876, FBgn0000826, FBgn0028274, FBgn0025382, FBgn0025625, FBgn0001330, FBgn0023529, FBgn0003079, FBgn0011606, FBgn0003371, FBgn0024992, FBgn0000928, FBgn0003996, FBgn0029656, FBgn0029664, FBgn0015286, FBgn0260658, FBgn0025615, FBgn0029736, FBgn0263237, FBgn0024332, FBgn0029798, FBgn0000042, FBgn0028685, FBgn0029870, FBgn0029880, FBgn0028360, FBgn0025815, FBgn00298…	4.16051e-23	2.26127e-21
GOTERM_MF	GO:0032555	purine ribonucleotide binding	FBgn0040370, FBgn0023536, FBgn0026876, FBgn0000826, FBgn0028274, FBgn0025382, FBgn0025625, FBgn0001330, FBgn0023529, FBgn0003079, FBgn0011606, FBgn0003371, FBgn0024992, FBgn0000928, FBgn0003996, FBgn0029656, FBgn0029664, FBgn0015286, FBgn0260658, FBgn0025615, FBgn0029736, FBgn0263237, FBgn0024332, FBgn0029798, FBgn0000042, FBgn0028685, FBgn0029870, FBgn0029880, FBgn0028360, FBgn0025815, FBgn00298…	4.16051e-23	2.26127e-21
GOTERM_BP	GO:0006260	DNA replication	FBgn0025637, FBgn0015799, FBgn0026143, FBgn0000927, FBgn0000376, FBgn0262656, FBgn0024332, FBgn0025815, FBgn0003023, FBgn0030170, FBgn0030322, FBgn0030506, FBgn0030871, FBgn0261976, FBgn0001942, FBgn0004009, FBgn0003502, FBgn0032154, FBgn0015664, FBgn0011703, FBgn0032244, FBgn0011676, FBgn0028700, FBgn0004406, FBgn0015271, FBgn0027559, FBgn0001981, FBgn0010382, FBgn0000307, FBgn0032698, FBgn00328…	4.37708e-23	2.36362e-21
GOTERM_MF	GO:0005515	protein binding	FBgn0000022, FBgn0004170, FBgn0002561, FBgn0000137, FBgn0000108, FBgn0261930, FBgn0020381, FBgn0025637, FBgn0027343, FBgn0015799, FBgn0260855, FBgn0040345, FBgn0040368, FBgn0025642, FBgn0025641, FBgn0260986, FBgn0025394, FBgn0000482, FBgn0023517, FBgn0023518, FBgn0000117, FBgn0003964, FBgn0000667, FBgn0040394, FBgn0040395, FBgn0004861, FBgn0053548, FBgn0004397, FBgn0044047, FBgn0003079, FBgn00011…	4.45648e-23	2.39107e-21
GOTERM_CC	GO:0005575	cellular_component	FBgn0040373, FBgn0040372, FBgn0005427, FBgn0040370, FBgn0040371, FBgn0029521, FBgn0000022, FBgn0004170, FBgn0002561, FBgn0000137, FBgn0010019, FBgn0023536, FBgn0023537, FBgn0023534, FBgn0004648, FBgn0260400, FBgn0000108, FBgn0261930, FBgn0002579, FBgn0001341, FBgn0020381, FBgn0003575, FBgn0025638, FBgn0025639, FBgn0025637, FBgn0040383, FBgn0015288, FBgn0027343, FBgn0086368, FBgn0015799, FBgn00256…	5.52659e-23	2.94634e-21
GOTERM_BP	GO:0007052	mitotic spindle organization	FBgn0015288, FBgn0260986, FBgn0003517, FBgn0023509, FBgn0011606, FBgn0029629, FBgn0026085, FBgn0029785, FBgn0015818, FBgn0014026, FBgn0029897, FBgn0029969, FBgn0261592, FBgn0030067, FBgn0030086, FBgn0030241, FBgn0030268, FBgn0030276, FBgn0002948, FBgn0260780, FBgn0030500, FBgn0026433, FBgn0027329, FBgn0002914, FBgn0005411, FBgn0261609, FBgn0261791, FBgn0002590, FBgn0026430, FBgn0020272, FBgn00174…	6.00716e-23	3.18227e-21
GOTERM_MF	GO:0000988	protein binding transcription factor activity	FBgn0040339, FBgn0026873, FBgn0023518, FBgn0000117, FBgn0003068, FBgn0022786, FBgn0030093, FBgn0025463, FBgn0030486, FBgn0000611, FBgn0030788, FBgn0261573, FBgn0027592, FBgn0031434, FBgn0011648, FBgn0015299, FBgn0013746, FBgn0041092, FBgn0003448, FBgn0261239, FBgn0042085, FBgn0263240, FBgn0263593, FBgn0003396, FBgn0033748, FBgn0033749, FBgn0022764, FBgn0002643, FBgn0025716, FBgn0003022, FBgn00232…	8.7523e-23	4.60734e-21
GOTERM_BP	GO:0044085	cellular component biogenesis	FBgn0005427, FBgn0025633, FBgn0086368, FBgn0015799, FBgn0040345, FBgn0025641, FBgn0013720, FBgn0025394, FBgn0025391, FBgn0000117, FBgn0023509, FBgn0023508, FBgn0000667, FBgn0025631, FBgn0023542, FBgn0023527, FBgn0261922, FBgn0003371, FBgn0028369, FBgn0004647, FBgn0029687, FBgn0000635, FBgn0029696, FBgn0041252, FBgn0052774, FBgn0029714, FBgn0011760, FBgn0024332, FBgn0003655, FBgn0014026, FBgn00298…	1.0724e-22	5.60998e-21
GOTERM_BP	GO:0007093	mitotic cell cycle checkpoint	FBgn0025637, FBgn0015799, FBgn0040347, FBgn0026143, FBgn0002707, FBgn0024332, FBgn0029504, FBgn0003277, FBgn0004367, FBgn0010602, FBgn0031696, FBgn0011737, FBgn0031885, FBgn0013746, FBgn0004419, FBgn0261278, FBgn0032728, FBgn0003732, FBgn0015509, FBgn0027054, FBgn0033260, FBgn0028836, FBgn0033354, FBgn0003612, FBgn0033571, FBgn0033897, FBgn0015754, FBgn0034410, FBgn0040298, FBgn0035640, FBgn00357…	1.6136e-22	8.38869e-21
GOTERM_BP	GO:0032501	multicellular organismal process	FBgn0040372, FBgn0261446, FBgn0000316, FBgn0005427, FBgn0029521, FBgn0000022, FBgn0004170, FBgn0002561, FBgn0000137, FBgn0029525, FBgn0004648, FBgn0260400, FBgn0000108, FBgn0261930, FBgn0025633, FBgn0020381, FBgn0025638, FBgn0025637, FBgn0040383, FBgn0086368, FBgn0015799, FBgn0040341, FBgn0026143, FBgn0040367, FBgn0261444, FBgn0025641, FBgn0024364, FBgn0027796, FBgn0013720, FBgn0053513, FBgn00253…	2.79723e-22	1.44523e-20
GOTERM_MF	GO:0008026	ATP-dependent helicase activity	FBgn0026876, FBgn0001330, FBgn0000928, FBgn0029798, FBgn0029880, FBgn0029979, FBgn0030170, FBgn0030246, FBgn0026713, FBgn0030551, FBgn0030631, FBgn0030833, FBgn0027602, FBgn0030855, FBgn0052533, FBgn0001565, FBgn0086902, FBgn0086130, FBgn0250786, FBgn0002989, FBgn0031631, FBgn0014189, FBgn0001942, FBgn0032157, FBgn0051755, FBgn0032194, FBgn0004419, FBgn0262526, FBgn0041627, FBgn0032690, FBgn00864…	3.28147e-22	1.67475e-20
GOTERM_MF	GO:0070035	purine NTP-dependent helicase activity	FBgn0026876, FBgn0001330, FBgn0000928, FBgn0029798, FBgn0029880, FBgn0029979, FBgn0030170, FBgn0030246, FBgn0026713, FBgn0030551, FBgn0030631, FBgn0030833, FBgn0027602, FBgn0030855, FBgn0052533, FBgn0001565, FBgn0086902, FBgn0086130, FBgn0250786, FBgn0002989, FBgn0031631, FBgn0014189, FBgn0001942, FBgn0032157, FBgn0051755, FBgn0032194, FBgn0004419, FBgn0262526, FBgn0041627, FBgn0032690, FBgn00864…	3.28147e-22	1.67475e-20
GOTERM_MF	GO:0000166	nucleotide binding	FBgn0261446, FBgn0040370, FBgn0023536, FBgn0260400, FBgn0027343, FBgn0040346, FBgn0040349, FBgn0040365, FBgn0026876, FBgn0024364, FBgn0000826, FBgn0024987, FBgn0028274, FBgn0025382, FBgn0025625, FBgn0004654, FBgn0001330, FBgn0023529, FBgn0003079, FBgn0011606, FBgn0029629, FBgn0003371, FBgn0024992, FBgn0000928, FBgn0003996, FBgn0029648, FBgn0029656, FBgn0029664, FBgn0015286, FBgn0260658, FBgn00048…	3.5015e-22	1.7445e-20
GOTERM_MF	GO:0003682	chromatin binding	FBgn0026143, FBgn0004861, FBgn0000520, FBgn0000376, FBgn0004647, FBgn0024332, FBgn0014340, FBgn0025815, FBgn0022786, FBgn0030082, FBgn0030891, FBgn0261573, FBgn0087008, FBgn0250786, FBgn0005616, FBgn0003607, FBgn0000588, FBgn0032475, FBgn0005617, FBgn0004374, FBgn0032929, FBgn0002774, FBgn0263510, FBgn0033636, FBgn0028683, FBgn0011604, FBgn0261823, FBgn0015602, FBgn0033998, FBgn0003044, FBgn00142…	3.48755e-22	1.7445e-20
GOTERM_MF	GO:0097159	organic cyclic compound binding	FBgn0261446, FBgn0040370, FBgn0023536, FBgn0260400, FBgn0027343, FBgn0040346, FBgn0040349, FBgn0040365, FBgn0026876, FBgn0024364, FBgn0000826, FBgn0024987, FBgn0028274, FBgn0025382, FBgn0025625, FBgn0004654, FBgn0001330, FBgn0023529, FBgn0003079, FBgn0011606, FBgn0029629, FBgn0003371, FBgn0024992, FBgn0000928, FBgn0003996, FBgn0029648, FBgn0029656, FBgn0029664, FBgn0015286, FBgn0260658, FBgn00048…	3.5015e-22	1.7445e-20
GOTERM_MF	GO:1901265	nucleoside phosphate binding	FBgn0261446, FBgn0040370, FBgn0023536, FBgn0260400, FBgn0027343, FBgn0040346, FBgn0040349, FBgn0040365, FBgn0026876, FBgn0024364, FBgn0000826, FBgn0024987, FBgn0028274, FBgn0025382, FBgn0025625, FBgn0004654, FBgn0001330, FBgn0023529, FBgn0003079, FBgn0011606, FBgn0029629, FBgn0003371, FBgn0024992, FBgn0000928, FBgn0003996, FBgn0029648, FBgn0029656, FBgn0029664, FBgn0015286, FBgn0260658, FBgn00048…	3.5015e-22	1.7445e-20
GOTERM_BP	GO:0034621	cellular macromolecular complex subunit organization	FBgn0040345, FBgn0029687, FBgn0026080, FBgn0024332, FBgn0025815, FBgn0022786, FBgn0030054, FBgn0030241, FBgn0002948, FBgn0030412, FBgn0030479, FBgn0030610, FBgn0030614, FBgn0030718, FBgn0005411, FBgn0261609, FBgn0011742, FBgn0061200, FBgn0261791, FBgn0065032, FBgn0250788, FBgn0020261, FBgn0010341, FBgn0020272, FBgn0002121, FBgn0011570, FBgn0031437, FBgn0031450, FBgn0260639, FBgn0250786, FBgn00315…	5.55229e-22	2.74986e-20
GOTERM_MF	GO:0003712	transcription cofactor activity	FBgn0040339, FBgn0026873, FBgn0023518, FBgn0000117, FBgn0003068, FBgn0022786, FBgn0030093, FBgn0025463, FBgn0030486, FBgn0000611, FBgn0030788, FBgn0261573, FBgn0027592, FBgn0031434, FBgn0011648, FBgn0015299, FBgn0013746, FBgn0041092, FBgn0003448, FBgn0261239, FBgn0042085, FBgn0263240, FBgn0263593, FBgn0003396, FBgn0033748, FBgn0033749, FBgn0022764, FBgn0002643, FBgn0025716, FBgn0003022, FBgn00345…	5.86491e-22	2.88761e-20
GOTERM_BP	GO:0031570	DNA integrity checkpoint	FBgn0025637, FBgn0015799, FBgn0040347, FBgn0026143, FBgn0002707, FBgn0024332, FBgn0029504, FBgn0003277, FBgn0004367, FBgn0010602, FBgn0031885, FBgn0013746, FBgn0004419, FBgn0020270, FBgn0261278, FBgn0032728, FBgn0003732, FBgn0019686, FBgn0015509, FBgn0027054, FBgn0033260, FBgn0028836, FBgn0033354, FBgn0003612, FBgn0033571, FBgn0033897, FBgn0034410, FBgn0260985, FBgn0040298, FBgn0035754, FBgn00029…	1.15e-21	5.62894e-20
GOTERM_MF	GO:0005524	ATP binding	FBgn0023536, FBgn0026876, FBgn0000826, FBgn0025625, FBgn0001330, FBgn0023529, FBgn0003079, FBgn0011606, FBgn0003371, FBgn0024992, FBgn0000928, FBgn0003996, FBgn0029656, FBgn0029664, FBgn0025615, FBgn0029736, FBgn0263237, FBgn0024332, FBgn0029798, FBgn0000042, FBgn0028685, FBgn0029880, FBgn0028360, FBgn0025815, FBgn0029891, FBgn0029970, FBgn0029979, FBgn0030007, FBgn0030086, FBgn0010269, FBgn00527…	1.4883e-21	7.2425e-20
GOTERM_BP	GO:0031572	G2/M transition DNA damage checkpoint	FBgn0025637, FBgn0015799, FBgn0040347, FBgn0026143, FBgn0002707, FBgn0024332, FBgn0003277, FBgn0004367, FBgn0010602, FBgn0013746, FBgn0004419, FBgn0020270, FBgn0261278, FBgn0032728, FBgn0003732, FBgn0015509, FBgn0027054, FBgn0033260, FBgn0028836, FBgn0033354, FBgn0003612, FBgn0033571, FBgn0033897, FBgn0034410, FBgn0040298, FBgn0035754, FBgn0002909, FBgn0020633, FBgn0015618, FBgn0036239, FBgn00029…	1.74978e-21	8.41706e-20
GOTERM_BP	GO:0031576	G2/M transition checkpoint	FBgn0025637, FBgn0015799, FBgn0040347, FBgn0026143, FBgn0002707, FBgn0024332, FBgn0003277, FBgn0004367, FBgn0010602, FBgn0013746, FBgn0004419, FBgn0020270, FBgn0261278, FBgn0032728, FBgn0003732, FBgn0015509, FBgn0027054, FBgn0033260, FBgn0028836, FBgn0033354, FBgn0003612, FBgn0033571, FBgn0033897, FBgn0034410, FBgn0040298, FBgn0035754, FBgn0002909, FBgn0020633, FBgn0015618, FBgn0036239, FBgn00029…	1.74978e-21	8.41706e-20
GOTERM_MF	GO:0032559	adenyl ribonucleotide binding	FBgn0023536, FBgn0026876, FBgn0000826, FBgn0025625, FBgn0001330, FBgn0023529, FBgn0003079, FBgn0011606, FBgn0003371, FBgn0024992, FBgn0000928, FBgn0003996, FBgn0029656, FBgn0029664, FBgn0025615, FBgn0029736, FBgn0263237, FBgn0024332, FBgn0029798, FBgn0000042, FBgn0028685, FBgn0029880, FBgn0028360, FBgn0025815, FBgn0029891, FBgn0029970, FBgn0029979, FBgn0030007, FBgn0030086, FBgn0010269, FBgn00527…	2.05948e-21	9.8502e-20
GOTERM_MF	GO:0030554	adenyl nucleotide binding	FBgn0023536, FBgn0026876, FBgn0000826, FBgn0025625, FBgn0001330, FBgn0023529, FBgn0003079, FBgn0011606, FBgn0003371, FBgn0024992, FBgn0000928, FBgn0003996, FBgn0029656, FBgn0029664, FBgn0025615, FBgn0029736, FBgn0263237, FBgn0024332, FBgn0029798, FBgn0000042, FBgn0028685, FBgn0029880, FBgn0028360, FBgn0025815, FBgn0029891, FBgn0029970, FBgn0029979, FBgn0030007, FBgn0030086, FBgn0010269, FBgn00527…	2.58662e-21	1.23011e-19
GOTERM_CC	GO:0005730	nucleolus	FBgn0001341, FBgn0004861, FBgn0023527, FBgn0029714, FBgn0030096, FBgn0020909, FBgn0004924, FBgn0030720, FBgn0027334, FBgn0003278, FBgn0020305, FBgn0031613, FBgn0031657, FBgn0031868, FBgn0026196, FBgn0026170, FBgn0032138, FBgn0032408, FBgn0041103, FBgn0086447, FBgn0032988, FBgn0033379, FBgn0028473, FBgn0033507, FBgn0033741, FBgn0019938, FBgn0262560, FBgn0034243, FBgn0028744, FBgn0011824, FBgn00030…	2.73874e-21	1.2951e-19
GOTERM_BP	GO:0007010	cytoskeleton organization	FBgn0025633, FBgn0025637, FBgn0015288, FBgn0086368, FBgn0025641, FBgn0260986, FBgn0003517, FBgn0025391, FBgn0000117, FBgn0023509, FBgn0023508, FBgn0000667, FBgn0025631, FBgn0004397, FBgn0000377, FBgn0001404, FBgn0011606, FBgn0029629, FBgn0004647, FBgn0026084, FBgn0026085, FBgn0011760, FBgn0029785, FBgn0000042, FBgn0003514, FBgn0015818, FBgn0014026, FBgn0029897, FBgn0259228, FBgn0004143, FBgn00299…	3.69514e-21	1.73755e-19
GOTERM_BP	GO:0007095	mitotic cell cycle G2/M transition DNA damage checkpoint	FBgn0025637, FBgn0015799, FBgn0040347, FBgn0026143, FBgn0002707, FBgn0024332, FBgn0003277, FBgn0004367, FBgn0010602, FBgn0013746, FBgn0004419, FBgn0261278, FBgn0032728, FBgn0003732, FBgn0015509, FBgn0027054, FBgn0033260, FBgn0028836, FBgn0033354, FBgn0003612, FBgn0033571, FBgn0033897, FBgn0034410, FBgn0040298, FBgn0035754, FBgn0002909, FBgn0020633, FBgn0015618, FBgn0036239, FBgn0002901, FBgn00270…	4.98838e-21	2.31959e-19
GOTERM_BP	GO:0071780	mitotic cell cycle G2/M transition checkpoint	FBgn0025637, FBgn0015799, FBgn0040347, FBgn0026143, FBgn0002707, FBgn0024332, FBgn0003277, FBgn0004367, FBgn0010602, FBgn0013746, FBgn0004419, FBgn0261278, FBgn0032728, FBgn0003732, FBgn0015509, FBgn0027054, FBgn0033260, FBgn0028836, FBgn0033354, FBgn0003612, FBgn0033571, FBgn0033897, FBgn0034410, FBgn0040298, FBgn0035754, FBgn0002909, FBgn0020633, FBgn0015618, FBgn0036239, FBgn0002901, FBgn00270…	4.98838e-21	2.31959e-19
GOTERM_BP	GO:0006367	transcription initiation from RNA polymerase II promoter	FBgn0040338, FBgn0263237, FBgn0261793, FBgn0011571, FBgn0000617, FBgn0022724, FBgn0027592, FBgn0031309, FBgn0031444, FBgn0031446, FBgn0026324, FBgn0028398, FBgn0031623, FBgn0031873, FBgn0010287, FBgn0011291, FBgn0004915, FBgn0028926, FBgn0041103, FBgn0032847, FBgn0024956, FBgn0033929, FBgn0034503, FBgn0261850, FBgn0034650, FBgn0003687, FBgn0034707, FBgn0034795, FBgn0035145, FBgn0015829, FBgn00357…	5.61871e-21	2.59827e-19
GOTERM_BP	GO:0000077	DNA damage checkpoint	FBgn0025637, FBgn0015799, FBgn0040347, FBgn0026143, FBgn0002707, FBgn0024332, FBgn0029504, FBgn0003277, FBgn0004367, FBgn0010602, FBgn0031885, FBgn0013746, FBgn0004419, FBgn0020270, FBgn0261278, FBgn0032728, FBgn0003732, FBgn0019686, FBgn0015509, FBgn0027054, FBgn0033260, FBgn0028836, FBgn0033354, FBgn0003612, FBgn0033571, FBgn0033897, FBgn0034410, FBgn0260985, FBgn0040298, FBgn0035754, FBgn00029…	6.25734e-21	2.87769e-19
GOTERM_BP	GO:0016569	covalent chromatin modification	FBgn0040372, FBgn0025639, FBgn0023518, FBgn0040356, FBgn0023216, FBgn0026080, FBgn0014340, FBgn0029848, FBgn0030366, FBgn0030486, FBgn0026428, FBgn0030891, FBgn0261573, FBgn0031759, FBgn0031876, FBgn0025687, FBgn0003607, FBgn0032030, FBgn0032105, FBgn0260749, FBgn0024227, FBgn0032321, FBgn0032329, FBgn0000588, FBgn0032391, FBgn0024291, FBgn0003448, FBgn0032691, FBgn0260991, FBgn0033233, FBgn02618…	1.50871e-20	6.86301e-19
GOTERM_BP	GO:0016570	histone modification	FBgn0040372, FBgn0025639, FBgn0023518, FBgn0040356, FBgn0023216, FBgn0026080, FBgn0014340, FBgn0029848, FBgn0030366, FBgn0030486, FBgn0026428, FBgn0030891, FBgn0261573, FBgn0031759, FBgn0031876, FBgn0025687, FBgn0003607, FBgn0032030, FBgn0032105, FBgn0260749, FBgn0024227, FBgn0032321, FBgn0032329, FBgn0000588, FBgn0032391, FBgn0024291, FBgn0003448, FBgn0032691, FBgn0260991, FBgn0033233, FBgn02618…	1.50871e-20	6.86301e-19
KEGG_PATHWAY	dme:03008	Ribosome biogenesis in eukaryotes	FBgn0028274, FBgn0023542, FBgn0023527, FBgn0029714, FBgn0026702, FBgn0027330, FBgn0030081, FBgn0030177, FBgn0000259, FBgn0020909, FBgn0020261, FBgn0031764, FBgn0086451, FBgn0031868, FBgn0026196, FBgn0020497, FBgn0032051, FBgn0032915, FBgn0033092, FBgn0026722, FBgn0050349, FBgn0028473, FBgn0033454, FBgn0033548, FBgn0033557, FBgn0033661, FBgn0033754, FBgn0034232, FBgn0034243, FBgn0026136, FBgn00118…	0.00166594	9.84065e-19
GOTERM_BP	GO:0071103	DNA conformation change	FBgn0025637, FBgn0040345, FBgn0026143, FBgn0000927, FBgn0026015, FBgn0022786, FBgn0030054, FBgn0025463, FBgn0004924, FBgn0002914, FBgn0004367, FBgn0002989, FBgn0001942, FBgn0024227, FBgn0000146, FBgn0015271, FBgn0262526, FBgn0015391, FBgn0003732, FBgn0040268, FBgn0014127, FBgn0004374, FBgn0032929, FBgn0022893, FBgn0260991, FBgn0003612, FBgn0033526, FBgn0011604, FBgn0259876, FBgn0040477, FBgn00264…	4.52926e-20	2.04919e-18
GOTERM_BP	GO:0006323	DNA packaging	FBgn0025637, FBgn0040345, FBgn0026143, FBgn0000927, FBgn0022786, FBgn0030054, FBgn0025463, FBgn0004924, FBgn0002914, FBgn0004367, FBgn0002989, FBgn0024227, FBgn0000146, FBgn0015271, FBgn0262526, FBgn0015391, FBgn0003732, FBgn0014127, FBgn0004374, FBgn0032929, FBgn0022893, FBgn0260991, FBgn0003612, FBgn0033526, FBgn0011604, FBgn0259876, FBgn0040477, FBgn0026427, FBgn0027783, FBgn0027835, FBgn00142…	4.9941e-20	2.24734e-18
GOTERM_BP	GO:0048522	positive regulation of cellular process	FBgn0040372, FBgn0000022, FBgn0004170, FBgn0002561, FBgn0000137, FBgn0261930, FBgn0020381, FBgn0025637, FBgn0015799, FBgn0026143, FBgn0025641, FBgn0023517, FBgn0023518, FBgn0000117, FBgn0003964, FBgn0003079, FBgn0004050, FBgn0004647, FBgn0262656, FBgn0026083, FBgn0029709, FBgn0003028, FBgn0263511, FBgn0029840, FBgn0000524, FBgn0003390, FBgn0030028, FBgn0021767, FBgn0003023, FBgn0030051, FBgn00041…	9.14109e-20	4.09149e-18
GOTERM_BP	GO:0051641	cellular localization	FBgn0023536, FBgn0040340, FBgn0025381, FBgn0000482, FBgn0025391, FBgn0014411, FBgn0000117, FBgn0023508, FBgn0000667, FBgn0040395, FBgn0023542, FBgn0004397, FBgn0023527, FBgn0003371, FBgn0024980, FBgn0023216, FBgn0029687, FBgn0029688, FBgn0003210, FBgn0029709, FBgn0011760, FBgn0029789, FBgn0000042, FBgn0029849, FBgn0003514, FBgn0003655, FBgn0029878, FBgn0000330, FBgn0040087, FBgn0030089, FBgn00300…	1.39399e-19	6.20621e-18
GOTERM_BP	GO:0006352	DNA-dependent transcription, initiation	FBgn0040338, FBgn0040356, FBgn0263237, FBgn0261793, FBgn0011571, FBgn0000617, FBgn0022724, FBgn0027592, FBgn0031309, FBgn0031444, FBgn0031446, FBgn0026324, FBgn0028398, FBgn0031623, FBgn0031873, FBgn0010287, FBgn0011291, FBgn0004915, FBgn0028926, FBgn0041103, FBgn0032847, FBgn0024956, FBgn0033929, FBgn0034503, FBgn0261850, FBgn0034650, FBgn0003687, FBgn0034707, FBgn0034722, FBgn0034795, FBgn00351…	4.81314e-19	2.13153e-17
GOTERM_BP	GO:0006355	regulation of transcription, DNA-dependent	FBgn0000022, FBgn0004170, FBgn0002561, FBgn0000137, FBgn0261930, FBgn0015799, FBgn0040339, FBgn0040338, FBgn0026873, FBgn0023518, FBgn0000117, FBgn0023509, FBgn0003964, FBgn0040394, FBgn0004861, FBgn0001150, FBgn0004050, FBgn0003371, FBgn0025838, FBgn0003068, FBgn0000376, FBgn0004647, FBgn0262656, FBgn0023216, FBgn0023215, FBgn0026080, FBgn0000179, FBgn0003053, FBgn0011277, FBgn0003028, FBgn02635…	5.21448e-19	2.28509e-17
GOTERM_BP	GO:2001141	regulation of RNA biosynthetic process	FBgn0000022, FBgn0004170, FBgn0002561, FBgn0000137, FBgn0261930, FBgn0015799, FBgn0040339, FBgn0040338, FBgn0026873, FBgn0023518, FBgn0000117, FBgn0023509, FBgn0003964, FBgn0040394, FBgn0004861, FBgn0001150, FBgn0004050, FBgn0003371, FBgn0025838, FBgn0003068, FBgn0000376, FBgn0004647, FBgn0262656, FBgn0023216, FBgn0023215, FBgn0026080, FBgn0000179, FBgn0003053, FBgn0011277, FBgn0003028, FBgn02635…	5.21448e-19	2.28509e-17
GOTERM_BP	GO:0007017	microtubule-based process	FBgn0025637, FBgn0015288, FBgn0260986, FBgn0003517, FBgn0023509, FBgn0040395, FBgn0000377, FBgn0001404, FBgn0011606, FBgn0029629, FBgn0026085, FBgn0011760, FBgn0029785, FBgn0015818, FBgn0014026, FBgn0029878, FBgn0029897, FBgn0029969, FBgn0261592, FBgn0029993, FBgn0030067, FBgn0030086, FBgn0030092, FBgn0028292, FBgn0030241, FBgn0030268, FBgn0030276, FBgn0028421, FBgn0001624, FBgn0002948, FBgn00012…	6.07922e-19	2.65016e-17
GOTERM_BP	GO:0010629	negative regulation of gene expression	FBgn0261930, FBgn0015799, FBgn0023509, FBgn0003964, FBgn0004861, FBgn0053548, FBgn0001150, FBgn0004050, FBgn0003068, FBgn0004647, FBgn0023216, FBgn0023215, FBgn0000179, FBgn0003210, FBgn0003028, FBgn0029755, FBgn0263512, FBgn0263511, FBgn0029800, FBgn0024250, FBgn0027553, FBgn0004656, FBgn0004102, FBgn0026411, FBgn0030102, FBgn0002576, FBgn0000233, FBgn0030257, FBgn0001218, FBgn0003865, FBgn00303…	7.2474e-19	3.14304e-17
GOTERM_BP	GO:0048609	multicellular organismal reproductive process	FBgn0000022, FBgn0020381, FBgn0015799, FBgn0000482, FBgn0000117, FBgn0023509, FBgn0003964, FBgn0004861, FBgn0003079, FBgn0003714, FBgn0001404, FBgn0261922, FBgn0003371, FBgn0003068, FBgn0000928, FBgn0003996, FBgn0004647, FBgn0000479, FBgn0262656, FBgn0015286, FBgn0000221, FBgn0029696, FBgn0041252, FBgn0052774, FBgn0011760, FBgn0003028, FBgn0003449, FBgn0029768, FBgn0000042, FBgn0003514, FBgn00298…	2.14209e-18	9.2419e-17
GOTERM_BP	GO:0034470	ncRNA processing	FBgn0025629, FBgn0023527, FBgn0029714, FBgn0026702, FBgn0261383, FBgn0026679, FBgn0030049, FBgn0030063, FBgn0030554, FBgn0030704, FBgn0030720, FBgn0030858, FBgn0031238, FBgn0020305, FBgn0031321, FBgn0026196, FBgn0032051, FBgn0028707, FBgn0032430, FBgn0032515, FBgn0028658, FBgn0261882, FBgn0032750, FBgn0032793, FBgn0032819, FBgn0032924, FBgn0026722, FBgn0033375, FBgn0033454, FBgn0028426, FBgn00337…	2.321e-18	9.96245e-17
GOTERM_BP	GO:0000070	mitotic sister chromatid segregation	FBgn0030268, FBgn0027259, FBgn0030500, FBgn0260639, FBgn0015600, FBgn0031519, FBgn0031886, FBgn0003087, FBgn0024227, FBgn0000146, FBgn0015271, FBgn0262526, FBgn0015391, FBgn0003732, FBgn0014127, FBgn0004374, FBgn0259876, FBgn0040477, FBgn0026427, FBgn0027783, FBgn0003701, FBgn0014269, FBgn0034523, FBgn0000405, FBgn0034824, FBgn0260985, FBgn0035627, FBgn0002638, FBgn0035725, FBgn0035766, FBgn00043…	2.53442e-18	1.0823e-16
GOTERM_BP	GO:0048518	positive regulation of biological process	FBgn0040372, FBgn0000022, FBgn0004170, FBgn0002561, FBgn0000137, FBgn0261930, FBgn0020381, FBgn0025637, FBgn0015799, FBgn0026143, FBgn0025641, FBgn0023517, FBgn0023518, FBgn0000117, FBgn0003964, FBgn0044047, FBgn0003079, FBgn0004050, FBgn0004647, FBgn0262656, FBgn0026083, FBgn0029709, FBgn0003028, FBgn0263511, FBgn0029840, FBgn0000524, FBgn0003390, FBgn0030028, FBgn0021767, FBgn0003023, FBgn00300…	2.86067e-18	1.21542e-16
GOTERM_BP	GO:0042254	ribosome biogenesis	FBgn0023542, FBgn0023527, FBgn0029714, FBgn0014026, FBgn0030063, FBgn0020909, FBgn0030704, FBgn0030720, FBgn0031231, FBgn0020305, FBgn0026196, FBgn0032051, FBgn0032138, FBgn0032701, FBgn0032988, FBgn0033379, FBgn0033454, FBgn0033485, FBgn0033741, FBgn0262560, FBgn0028744, FBgn0011824, FBgn0259142, FBgn0003062, FBgn0034915, FBgn0259937, FBgn0035714, FBgn0035831, FBgn0036514, FBgn0036686, FBgn00370…	7.71184e-18	3.26e-16
GOTERM_BP	GO:0031324	negative regulation of cellular metabolic process	FBgn0260400, FBgn0261930, FBgn0015799, FBgn0023509, FBgn0003964, FBgn0004861, FBgn0001150, FBgn0004050, FBgn0003371, FBgn0003068, FBgn0004647, FBgn0023216, FBgn0023215, FBgn0000179, FBgn0003028, FBgn0263512, FBgn0263511, FBgn0029800, FBgn0024250, FBgn0027553, FBgn0004656, FBgn0004102, FBgn0026411, FBgn0002576, FBgn0000233, FBgn0030366, FBgn0010416, FBgn0004854, FBgn0011758, FBgn0026192, FBgn00308…	8.70161e-18	3.65992e-16
GOTERM_BP	GO:0010558	negative regulation of macromolecule biosynthetic process	FBgn0261930, FBgn0015799, FBgn0023509, FBgn0003964, FBgn0004861, FBgn0001150, FBgn0004050, FBgn0003068, FBgn0004647, FBgn0023216, FBgn0023215, FBgn0000179, FBgn0003028, FBgn0263512, FBgn0263511, FBgn0029800, FBgn0024250, FBgn0027553, FBgn0004656, FBgn0004102, FBgn0026411, FBgn0002576, FBgn0000233, FBgn0030366, FBgn0010416, FBgn0004854, FBgn0011758, FBgn0030899, FBgn0261573, FBgn0087008, FBgn00525…	8.95024e-18	3.72704e-16
GOTERM_BP	GO:2000113	negative regulation of cellular macromolecule biosynthetic process	FBgn0261930, FBgn0015799, FBgn0023509, FBgn0003964, FBgn0004861, FBgn0001150, FBgn0004050, FBgn0003068, FBgn0004647, FBgn0023216, FBgn0023215, FBgn0000179, FBgn0003028, FBgn0263512, FBgn0263511, FBgn0029800, FBgn0024250, FBgn0027553, FBgn0004656, FBgn0004102, FBgn0026411, FBgn0002576, FBgn0000233, FBgn0030366, FBgn0010416, FBgn0004854, FBgn0011758, FBgn0030899, FBgn0261573, FBgn0087008, FBgn00525…	8.95024e-18	3.72704e-16
GOTERM_BP	GO:0000819	sister chromatid segregation	FBgn0030268, FBgn0027259, FBgn0030500, FBgn0260639, FBgn0015600, FBgn0031519, FBgn0031886, FBgn0003087, FBgn0024227, FBgn0000146, FBgn0015271, FBgn0262526, FBgn0015391, FBgn0003732, FBgn0014127, FBgn0004374, FBgn0259876, FBgn0040477, FBgn0026427, FBgn0027783, FBgn0003701, FBgn0014269, FBgn0034523, FBgn0000405, FBgn0034824, FBgn0260985, FBgn0035627, FBgn0002638, FBgn0035725, FBgn0035766, FBgn00043…	9.47093e-18	3.92434e-16
GOTERM_CC	GO:0015630	microtubule cytoskeleton	FBgn0025637, FBgn0260986, FBgn0003517, FBgn0000377, FBgn0011606, FBgn0029688, FBgn0026085, FBgn0011760, FBgn0000042, FBgn0003514, FBgn0028685, FBgn0261955, FBgn0085446, FBgn0029878, FBgn0029881, FBgn0029882, FBgn0029969, FBgn0029970, FBgn0029993, FBgn0020653, FBgn0011661, FBgn0261549, FBgn0030086, FBgn0027084, FBgn0005391, FBgn0004045, FBgn0030241, FBgn0015245, FBgn0030266, FBgn0030268, FBgn00302…	1.90203e-17	7.84235e-16
GOTERM_BP	GO:0050684	regulation of mRNA processing	FBgn0260400, FBgn0000377, FBgn0003449, FBgn0028474, FBgn0000330, FBgn0030085, FBgn0026713, FBgn0030631, FBgn0005411, FBgn0017457, FBgn0031456, FBgn0014189, FBgn0001942, FBgn0004838, FBgn0016978, FBgn0031883, FBgn0024285, FBgn0011305, FBgn0004872, FBgn0000146, FBgn0000114, FBgn0260632, FBgn0010220, FBgn0033450, FBgn0033859, FBgn0000662, FBgn0086895, FBgn0003742, FBgn0014870, FBgn0261642, FBgn00229…	2.22749e-17	9.13924e-16
GOTERM_BP	GO:0006913	nucleocytoplasmic transport	FBgn0023542, FBgn0003371, FBgn0030241, FBgn0004864, FBgn0027537, FBgn0045073, FBgn0005411, FBgn0061200, FBgn0001079, FBgn0031078, FBgn0031145, FBgn0262866, FBgn0010602, FBgn0031456, FBgn0014396, FBgn0014189, FBgn0026170, FBgn0031940, FBgn0020497, FBgn0011823, FBgn0027868, FBgn0021761, FBgn0262647, FBgn0032439, FBgn0032485, FBgn0000250, FBgn0022213, FBgn0032680, FBgn0003346, FBgn0262743, FBgn00003…	2.93475e-17	1.19242e-15
GOTERM_BP	GO:0051169	nuclear transport	FBgn0023542, FBgn0003371, FBgn0030241, FBgn0004864, FBgn0027537, FBgn0045073, FBgn0005411, FBgn0061200, FBgn0001079, FBgn0031078, FBgn0031145, FBgn0262866, FBgn0010602, FBgn0031456, FBgn0014396, FBgn0014189, FBgn0026170, FBgn0031940, FBgn0020497, FBgn0011823, FBgn0027868, FBgn0021761, FBgn0262647, FBgn0032439, FBgn0032485, FBgn0000250, FBgn0022213, FBgn0032680, FBgn0003346, FBgn0262743, FBgn00003…	2.93475e-17	1.19242e-15
GOTERM_BP	GO:0043484	regulation of RNA splicing	FBgn0000377, FBgn0023216, FBgn0003449, FBgn0028474, FBgn0000330, FBgn0030085, FBgn0026713, FBgn0030631, FBgn0005411, FBgn0017457, FBgn0031456, FBgn0014189, FBgn0001942, FBgn0004838, FBgn0016978, FBgn0031883, FBgn0024285, FBgn0011305, FBgn0000114, FBgn0260632, FBgn0010220, FBgn0033450, FBgn0033859, FBgn0000662, FBgn0086895, FBgn0003742, FBgn0014870, FBgn0261642, FBgn0022984, FBgn0034834, FBgn00285…	4.36429e-17	1.76469e-15
GOTERM_BP	GO:0010608	posttranscriptional regulation of gene expression	FBgn0025637, FBgn0026083, FBgn0003390, FBgn0028292, FBgn0001218, FBgn0011837, FBgn0001079, FBgn0020261, FBgn0002989, FBgn0031488, FBgn0261560, FBgn0031832, FBgn0000392, FBgn0004838, FBgn0031951, FBgn0013746, FBgn0027568, FBgn0004872, FBgn0000146, FBgn0000114, FBgn0032515, FBgn0262526, FBgn0024183, FBgn0086691, FBgn0000182, FBgn0032725, FBgn0010300, FBgn0032924, FBgn0033062, FBgn0263144, FBgn00420…	5.16713e-17	2.07927e-15
GOTERM_MF	GO:0036094	small molecule binding	FBgn0261446, FBgn0040370, FBgn0023536, FBgn0260400, FBgn0027343, FBgn0040346, FBgn0040349, FBgn0040365, FBgn0026876, FBgn0024364, FBgn0000826, FBgn0024987, FBgn0028274, FBgn0025382, FBgn0025625, FBgn0004654, FBgn0001330, FBgn0029608, FBgn0023529, FBgn0003079, FBgn0011606, FBgn0029629, FBgn0003371, FBgn0024992, FBgn0000928, FBgn0003996, FBgn0029648, FBgn0029656, FBgn0029664, FBgn0015286, FBgn02606…	5.6146e-17	2.24853e-15
GOTERM_BP	GO:0009890	negative regulation of biosynthetic process	FBgn0261930, FBgn0015799, FBgn0023509, FBgn0003964, FBgn0004861, FBgn0001150, FBgn0004050, FBgn0003068, FBgn0004647, FBgn0023216, FBgn0023215, FBgn0000179, FBgn0003028, FBgn0263512, FBgn0263511, FBgn0029800, FBgn0024250, FBgn0027553, FBgn0004656, FBgn0004102, FBgn0026411, FBgn0002576, FBgn0000233, FBgn0030366, FBgn0010416, FBgn0004854, FBgn0011758, FBgn0030899, FBgn0261573, FBgn0087008, FBgn00525…	6.23083e-17	2.47166e-15
GOTERM_BP	GO:0031327	negative regulation of cellular biosynthetic process	FBgn0261930, FBgn0015799, FBgn0023509, FBgn0003964, FBgn0004861, FBgn0001150, FBgn0004050, FBgn0003068, FBgn0004647, FBgn0023216, FBgn0023215, FBgn0000179, FBgn0003028, FBgn0263512, FBgn0263511, FBgn0029800, FBgn0024250, FBgn0027553, FBgn0004656, FBgn0004102, FBgn0026411, FBgn0002576, FBgn0000233, FBgn0030366, FBgn0010416, FBgn0004854, FBgn0011758, FBgn0030899, FBgn0261573, FBgn0087008, FBgn00525…	6.23083e-17	2.47166e-15
GOTERM_MF	GO:0046914	transition metal ion binding	FBgn0040372, FBgn0010019, FBgn0004648, FBgn0000108, FBgn0003575, FBgn0025638, FBgn0040366, FBgn0027794, FBgn0000482, FBgn0023518, FBgn0003964, FBgn0026878, FBgn0004861, FBgn0005670, FBgn0011576, FBgn0015036, FBgn0003116, FBgn0029629, FBgn0024992, FBgn0024993, FBgn0024997, FBgn0000927, FBgn0024977, FBgn0000520, FBgn0024975, FBgn0040355, FBgn0029661, FBgn0003053, FBgn0025679, FBgn0029729, FBgn00527…	1.39555e-16	5.50977e-15
GOTERM_BP	GO:0048024	regulation of nuclear mRNA splicing, via spliceosome	FBgn0000377, FBgn0003449, FBgn0028474, FBgn0000330, FBgn0030085, FBgn0026713, FBgn0030631, FBgn0005411, FBgn0017457, FBgn0031456, FBgn0014189, FBgn0001942, FBgn0004838, FBgn0016978, FBgn0031883, FBgn0024285, FBgn0011305, FBgn0000114, FBgn0260632, FBgn0010220, FBgn0033450, FBgn0033859, FBgn0000662, FBgn0086895, FBgn0003742, FBgn0014870, FBgn0261642, FBgn0022984, FBgn0028577, FBgn0035235, FBgn00358…	1.68064e-16	6.60419e-15
KEGG_PATHWAY	dme:03030	DNA replication	FBgn0024332, FBgn0025815, FBgn0030170, FBgn0030507, FBgn0030871, FBgn0031252, FBgn0032244, FBgn0028700, FBgn0027559, FBgn0032813, FBgn0032906, FBgn0015929, FBgn0023171, FBgn0025832, FBgn0005655, FBgn0034726, FBgn0027903, FBgn0260985, FBgn0035644, FBgn0011762, FBgn0020633, FBgn0004913, FBgn0010173, FBgn0014861, FBgn0017577, FBgn0010438, FBgn0259113, FBgn0264326, FBgn0005696, FBgn0259676, FBgn00501…	0.00523357	1.07826e-14
GOTERM_MF	GO:0003899	DNA-directed RNA polymerase activity	FBgn0003277, FBgn0030687, FBgn0030801, FBgn0003278, FBgn0261938, FBgn0031657, FBgn0042092, FBgn0026373, FBgn0032634, FBgn0086447, FBgn0033571, FBgn0004463, FBgn0019938, FBgn0011762, FBgn0036188, FBgn0036775, FBgn0028402, FBgn0037121, FBgn0038057, FBgn0262955, FBgn0004855, FBgn0038601, FBgn0038903, FBgn0038951, FBgn0039218, FBgn0013531, FBgn0259676, FBgn0003275, FBgn0051155, FBgn0061362, FBgn02629…	4.77432e-16	1.85865e-14
GOTERM_MF	GO:0034062	RNA polymerase activity	FBgn0003277, FBgn0030687, FBgn0030801, FBgn0003278, FBgn0261938, FBgn0031657, FBgn0042092, FBgn0026373, FBgn0032634, FBgn0086447, FBgn0033571, FBgn0004463, FBgn0019938, FBgn0011762, FBgn0036188, FBgn0036775, FBgn0028402, FBgn0037121, FBgn0038057, FBgn0262955, FBgn0004855, FBgn0038601, FBgn0038903, FBgn0038951, FBgn0039218, FBgn0013531, FBgn0259676, FBgn0003275, FBgn0051155, FBgn0061362, FBgn02629…	4.77432e-16	1.85865e-14
GOTERM_CC	GO:0000775	chromosome, centromeric region	FBgn0027259, FBgn0030500, FBgn0010602, FBgn0031549, FBgn0020616, FBgn0026170, FBgn0031886, FBgn0003607, FBgn0024227, FBgn0262526, FBgn0001086, FBgn0020503, FBgn0260991, FBgn0040477, FBgn0026427, FBgn0015754, FBgn0014269, FBgn0034523, FBgn0002715, FBgn0000405, FBgn0050420, FBgn0261797, FBgn0035640, FBgn0035725, FBgn0004379, FBgn0036059, FBgn0001108, FBgn0003124, FBgn0037025, FBgn0260939, FBgn00866…	9.02505e-16	3.49721e-14
GOTERM_MF	GO:0001076	RNA polymerase II transcription factor binding transcription factor activity	FBgn0040339, FBgn0026873, FBgn0000117, FBgn0027592, FBgn0011648, FBgn0003448, FBgn0263240, FBgn0003396, FBgn0023214, FBgn0034503, FBgn0003687, FBgn0034707, FBgn0034795, FBgn0035145, FBgn0035149, FBgn0052296, FBgn0035754, FBgn0035851, FBgn0015618, FBgn0011836, FBgn0036581, FBgn0036761, FBgn0036811, FBgn0037109, FBgn0037262, FBgn0037359, FBgn0010355, FBgn0051390, FBgn0011290, FBgn0004597, FBgn00385…	1.31288e-15	5.06395e-14
GOTERM_BP	GO:0051301	cell division	FBgn0000482, FBgn0023508, FBgn0011606, FBgn0000928, FBgn0004647, FBgn0025739, FBgn0000042, FBgn0003514, FBgn0004143, FBgn0028292, FBgn0030241, FBgn0004864, FBgn0015926, FBgn0026433, FBgn0002914, FBgn0001105, FBgn0000536, FBgn0259923, FBgn0000163, FBgn0026192, FBgn0004956, FBgn0086384, FBgn0261811, FBgn0031090, FBgn0011710, FBgn0002121, FBgn0263350, FBgn0031282, FBgn0000490, FBgn0026479, FBgn00411…	1.42084e-15	5.45525e-14
GOTERM_MF	GO:0008168	methyltransferase activity	FBgn0040372, FBgn0025639, FBgn0023518, FBgn0025629, FBgn0029693, FBgn0029706, FBgn0029714, FBgn0030460, FBgn0030486, FBgn0030720, FBgn0031189, FBgn0024920, FBgn0031485, FBgn0031592, FBgn0031617, FBgn0031777, FBgn0031817, FBgn0000053, FBgn0032016, FBgn0032168, FBgn0032287, FBgn0032329, FBgn0000588, FBgn0032391, FBgn0028707, FBgn0032430, FBgn0001974, FBgn0028507, FBgn0028841, FBgn0032726, FBgn00327…	1.43329e-15	5.47793e-14
GOTERM_CC	GO:0000123	histone acetyltransferase complex	FBgn0026080, FBgn0000617, FBgn0030874, FBgn0030891, FBgn0030945, FBgn0031281, FBgn0031420, FBgn0026324, FBgn0028398, FBgn0031873, FBgn0031876, FBgn0027490, FBgn0032321, FBgn0028926, FBgn0032691, FBgn0053554, FBgn0033341, FBgn0000581, FBgn0034537, FBgn0050390, FBgn0034975, FBgn0052343, FBgn0035624, FBgn0020388, FBgn0036374, FBgn0013717, FBgn0036804, FBgn0040075, FBgn0037555, FBgn0011290, FBgn00379…	1.53934e-15	5.83e-14
GOTERM_BP	GO:0034622	cellular macromolecular complex assembly	FBgn0040345, FBgn0029687, FBgn0024332, FBgn0025815, FBgn0022786, FBgn0030054, FBgn0002948, FBgn0030412, FBgn0030479, FBgn0030610, FBgn0030614, FBgn0030718, FBgn0005411, FBgn0261609, FBgn0261791, FBgn0065032, FBgn0020261, FBgn0010341, FBgn0020272, FBgn0002121, FBgn0011570, FBgn0031437, FBgn0031450, FBgn0260639, FBgn0005616, FBgn0000256, FBgn0262467, FBgn0003716, FBgn0051648, FBgn0000308, FBgn00317…	1.53649e-15	5.83e-14
GOTERM_BP	GO:0065003	macromolecular complex assembly	FBgn0040345, FBgn0025394, FBgn0029687, FBgn0024332, FBgn0025815, FBgn0022786, FBgn0030054, FBgn0002948, FBgn0030412, FBgn0030479, FBgn0030610, FBgn0030614, FBgn0030718, FBgn0005411, FBgn0261609, FBgn0261791, FBgn0065032, FBgn0003380, FBgn0020261, FBgn0010341, FBgn0020272, FBgn0002121, FBgn0011570, FBgn0031437, FBgn0031450, FBgn0260639, FBgn0005616, FBgn0003386, FBgn0000256, FBgn0262467, FBgn00037…	1.85228e-15	6.9836e-14
GOTERM_BP	GO:0003006	developmental process involved in reproduction	FBgn0004170, FBgn0020381, FBgn0015799, FBgn0000482, FBgn0000117, FBgn0023509, FBgn0003964, FBgn0004861, FBgn0003079, FBgn0001404, FBgn0261922, FBgn0003371, FBgn0000928, FBgn0004647, FBgn0015286, FBgn0000221, FBgn0000635, FBgn0029696, FBgn0041252, FBgn0052774, FBgn0011760, FBgn0003028, FBgn0003449, FBgn0000042, FBgn0003514, FBgn0003655, FBgn0029878, FBgn0029881, FBgn0025815, FBgn0027108, FBgn00004…	2.17625e-15	8.16826e-14
GOTERM_BP	GO:0033036	macromolecule localization	FBgn0025638, FBgn0040340, FBgn0025382, FBgn0000482, FBgn0025391, FBgn0014411, FBgn0000117, FBgn0000667, FBgn0004397, FBgn0001404, FBgn0040336, FBgn0003371, FBgn0023216, FBgn0003210, FBgn0029709, FBgn0025739, FBgn0011760, FBgn0029789, FBgn0027564, FBgn0000042, FBgn0003655, FBgn0029878, FBgn0000330, FBgn0004143, FBgn0029959, FBgn0040087, FBgn0025864, FBgn0011661, FBgn0030089, FBgn0028292, FBgn00527…	2.64644e-15	9.8887e-14
GOTERM_CC	GO:0005667	transcription factor complex	FBgn0000022, FBgn0004170, FBgn0002561, FBgn0015799, FBgn0040338, FBgn0003964, FBgn0263237, FBgn0014340, FBgn0025800, FBgn0261793, FBgn0261703, FBgn0000611, FBgn0011571, FBgn0000617, FBgn0022724, FBgn0031309, FBgn0026324, FBgn0028398, FBgn0011648, FBgn0031623, FBgn0031873, FBgn0010287, FBgn0015299, FBgn0013746, FBgn0041092, FBgn0011291, FBgn0015664, FBgn0000413, FBgn0004915, FBgn0003145, FBgn00411…	3.25498e-15	1.21085e-13
GOTERM_MF	GO:0004518	nuclease activity	FBgn0040347, FBgn0261548, FBgn0002707, FBgn0026702, FBgn0029789, FBgn0026015, FBgn0030170, FBgn0030789, FBgn0020261, FBgn0031252, FBgn0015621, FBgn0051679, FBgn0004584, FBgn0031868, FBgn0032346, FBgn0020270, FBgn0032487, FBgn0028406, FBgn0004406, FBgn0015553, FBgn0032907, FBgn0032924, FBgn0033117, FBgn0023171, FBgn0026722, FBgn0033352, FBgn0028426, FBgn0033528, FBgn0033549, FBgn0033615, FBgn00336…	3.28556e-15	1.21682e-13
GOTERM_MF	GO:0004004	ATP-dependent RNA helicase activity	FBgn0026713, FBgn0030551, FBgn0030631, FBgn0030833, FBgn0027602, FBgn0052533, FBgn0001565, FBgn0086130, FBgn0031631, FBgn0014189, FBgn0051755, FBgn0032194, FBgn0004419, FBgn0032690, FBgn0086444, FBgn0032883, FBgn0032919, FBgn0033160, FBgn0010220, FBgn0086895, FBgn0034496, FBgn0035842, FBgn0011802, FBgn0036104, FBgn0263599, FBgn0004556, FBgn0036754, FBgn0015331, FBgn0037232, FBgn0003261, FBgn00375…	3.97408e-15	1.4589e-13
GOTERM_MF	GO:0008186	RNA-dependent ATPase activity	FBgn0026713, FBgn0030551, FBgn0030631, FBgn0030833, FBgn0027602, FBgn0052533, FBgn0001565, FBgn0086130, FBgn0031631, FBgn0014189, FBgn0051755, FBgn0032194, FBgn0004419, FBgn0032690, FBgn0086444, FBgn0032883, FBgn0032919, FBgn0033160, FBgn0010220, FBgn0086895, FBgn0034496, FBgn0035842, FBgn0011802, FBgn0036104, FBgn0263599, FBgn0004556, FBgn0036754, FBgn0015331, FBgn0037232, FBgn0003261, FBgn00375…	3.97408e-15	1.4589e-13
GOTERM_BP	GO:0051321	meiotic cell cycle	FBgn0040347, FBgn0260986, FBgn0004655, FBgn0011606, FBgn0010296, FBgn0002707, FBgn0011761, FBgn0003302, FBgn0029977, FBgn0002948, FBgn0014133, FBgn0260780, FBgn0263115, FBgn0026433, FBgn0004367, FBgn0011826, FBgn0000152, FBgn0024238, FBgn0026430, FBgn0031142, FBgn0010602, FBgn0031367, FBgn0031399, FBgn0014010, FBgn0011818, FBgn0002989, FBgn0031613, FBgn0031623, FBgn0051989, FBgn0031715, FBgn00019…	4.40394e-15	1.60965e-13
GOTERM_BP	GO:0051172	negative regulation of nitrogen compound metabolic process	FBgn0260400, FBgn0261930, FBgn0015799, FBgn0023509, FBgn0003964, FBgn0004861, FBgn0001150, FBgn0004050, FBgn0003068, FBgn0004647, FBgn0023216, FBgn0023215, FBgn0000179, FBgn0003028, FBgn0263512, FBgn0263511, FBgn0029800, FBgn0024250, FBgn0027553, FBgn0004656, FBgn0004102, FBgn0026411, FBgn0002576, FBgn0000233, FBgn0030366, FBgn0010416, FBgn0004854, FBgn0011758, FBgn0030899, FBgn0261573, FBgn00870…	4.71815e-15	1.717e-13
GOTERM_BP	GO:0000380	alternative nuclear mRNA splicing, via spliceosome	FBgn0000377, FBgn0003449, FBgn0028474, FBgn0000330, FBgn0030085, FBgn0026713, FBgn0030631, FBgn0005411, FBgn0017457, FBgn0014189, FBgn0001942, FBgn0016978, FBgn0031883, FBgn0024285, FBgn0000114, FBgn0260632, FBgn0010220, FBgn0033450, FBgn0033859, FBgn0000662, FBgn0086895, FBgn0003742, FBgn0014870, FBgn0261642, FBgn0022984, FBgn0028577, FBgn0035235, FBgn0035872, FBgn0001179, FBgn0036277, FBgn02635…	5.04621e-15	1.82055e-13
GOTERM_BP	GO:0000381	regulation of alternative nuclear mRNA splicing, via spliceosome	FBgn0000377, FBgn0003449, FBgn0028474, FBgn0000330, FBgn0030085, FBgn0026713, FBgn0030631, FBgn0005411, FBgn0017457, FBgn0014189, FBgn0001942, FBgn0016978, FBgn0031883, FBgn0024285, FBgn0000114, FBgn0260632, FBgn0010220, FBgn0033450, FBgn0033859, FBgn0000662, FBgn0086895, FBgn0003742, FBgn0014870, FBgn0261642, FBgn0022984, FBgn0028577, FBgn0035235, FBgn0035872, FBgn0001179, FBgn0036277, FBgn02635…	5.04621e-15	1.82055e-13
GOTERM_BP	GO:0022607	cellular component assembly	FBgn0005427, FBgn0025633, FBgn0086368, FBgn0015799, FBgn0040345, FBgn0025641, FBgn0013720, FBgn0025394, FBgn0025391, FBgn0000117, FBgn0023509, FBgn0023508, FBgn0000667, FBgn0025631, FBgn0261922, FBgn0003371, FBgn0028369, FBgn0004647, FBgn0029687, FBgn0000635, FBgn0029696, FBgn0041252, FBgn0052774, FBgn0011760, FBgn0024332, FBgn0003655, FBgn0029878, FBgn0025815, FBgn0259228, FBgn0261284, FBgn00041…	5.93532e-15	2.13213e-13
GOTERM_MF	GO:0016741	transferase activity, transferring one-carbon groups	FBgn0040372, FBgn0025639, FBgn0023518, FBgn0025629, FBgn0029693, FBgn0029706, FBgn0029714, FBgn0029823, FBgn0030460, FBgn0030486, FBgn0030720, FBgn0003189, FBgn0031189, FBgn0024920, FBgn0031485, FBgn0031592, FBgn0031617, FBgn0031777, FBgn0031817, FBgn0000053, FBgn0032016, FBgn0032168, FBgn0032287, FBgn0032329, FBgn0000588, FBgn0032391, FBgn0028707, FBgn0032430, FBgn0001974, FBgn0028507, FBgn00288…	6.92329e-15	2.47641e-13
GOTERM_BP	GO:0000003	reproduction	FBgn0000022, FBgn0004170, FBgn0020381, FBgn0015799, FBgn0040341, FBgn0040347, FBgn0000826, FBgn0260986, FBgn0000482, FBgn0000117, FBgn0023509, FBgn0003964, FBgn0004861, FBgn0004655, FBgn0003079, FBgn0003714, FBgn0001404, FBgn0011606, FBgn0261922, FBgn0003371, FBgn0003068, FBgn0000928, FBgn0000927, FBgn0003996, FBgn0004647, FBgn0010296, FBgn0000479, FBgn0262656, FBgn0015286, FBgn0000221, FBgn00006…	7.05297e-15	2.50141e-13
GOTERM_BP	GO:0006366	transcription from RNA polymerase II promoter	FBgn0004170, FBgn0002561, FBgn0000137, FBgn0261930, FBgn0015799, FBgn0040339, FBgn0040338, FBgn0026873, FBgn0000117, FBgn0023509, FBgn0001150, FBgn0003068, FBgn0004647, FBgn0023215, FBgn0000179, FBgn0003028, FBgn0263237, FBgn0263512, FBgn0263511, FBgn0029800, FBgn0024250, FBgn0027553, FBgn0004656, FBgn0261793, FBgn0021767, FBgn0004102, FBgn0002576, FBgn0000233, FBgn0003411, FBgn0003277, FBgn00027…	7.04548e-15	2.50141e-13
GOTERM_BP	GO:0051649	establishment of localization in cell	FBgn0023536, FBgn0040340, FBgn0025381, FBgn0000482, FBgn0014411, FBgn0040395, FBgn0023542, FBgn0023527, FBgn0003371, FBgn0024980, FBgn0029687, FBgn0029688, FBgn0003210, FBgn0029709, FBgn0011760, FBgn0029789, FBgn0029849, FBgn0003514, FBgn0000330, FBgn0040087, FBgn0030089, FBgn0030092, FBgn0028292, FBgn0052703, FBgn0030141, FBgn0030218, FBgn0030230, FBgn0030241, FBgn0015245, FBgn0030276, FBgn00284…	7.82622e-15	2.76394e-13
GOTERM_BP	GO:0045934	negative regulation of nucleobase-containing compound metabolic process	FBgn0260400, FBgn0261930, FBgn0015799, FBgn0023509, FBgn0003964, FBgn0004861, FBgn0001150, FBgn0004050, FBgn0003068, FBgn0004647, FBgn0023216, FBgn0023215, FBgn0000179, FBgn0003028, FBgn0263512, FBgn0263511, FBgn0029800, FBgn0024250, FBgn0027553, FBgn0004656, FBgn0004102, FBgn0026411, FBgn0002576, FBgn0000233, FBgn0030366, FBgn0010416, FBgn0004854, FBgn0011758, FBgn0030899, FBgn0261573, FBgn00870…	8.96216e-15	3.15182e-13
GOTERM_BP	GO:0032268	regulation of cellular protein metabolic process	FBgn0023518, FBgn0040394, FBgn0003371, FBgn0023216, FBgn0026083, FBgn0003210, FBgn0263237, FBgn0029840, FBgn0030208, FBgn0052672, FBgn0010303, FBgn0261524, FBgn0029133, FBgn0030613, FBgn0010315, FBgn0025743, FBgn0026192, FBgn0261573, FBgn0000257, FBgn0031044, FBgn0031055, FBgn0053526, FBgn0002989, FBgn0261560, FBgn0028694, FBgn0043362, FBgn0031832, FBgn0000392, FBgn0000351, FBgn0017551, FBgn00117…	1.2015e-14	4.20775e-13
GOTERM_BP	GO:0071844	cellular component assembly at cellular level	FBgn0005427, FBgn0025633, FBgn0086368, FBgn0015799, FBgn0040345, FBgn0025641, FBgn0013720, FBgn0025391, FBgn0000117, FBgn0023509, FBgn0023508, FBgn0000667, FBgn0025631, FBgn0261922, FBgn0003371, FBgn0028369, FBgn0004647, FBgn0029687, FBgn0000635, FBgn0029696, FBgn0041252, FBgn0052774, FBgn0011760, FBgn0024332, FBgn0003655, FBgn0029878, FBgn0025815, FBgn0259228, FBgn0261284, FBgn0004143, FBgn00227…	1.60012e-14	5.58041e-13
GOTERM_BP	GO:0006261	DNA-dependent DNA replication	FBgn0025637, FBgn0015799, FBgn0026143, FBgn0262656, FBgn0024332, FBgn0025815, FBgn0003023, FBgn0261976, FBgn0001942, FBgn0004009, FBgn0003502, FBgn0015664, FBgn0004406, FBgn0015271, FBgn0001981, FBgn0032698, FBgn0032906, FBgn0024371, FBgn0032929, FBgn0015929, FBgn0022772, FBgn0023180, FBgn0033690, FBgn0005654, FBgn0033890, FBgn0005655, FBgn0034878, FBgn0023181, FBgn0002183, FBgn0260985, FBgn00411…	1.80555e-14	6.27074e-13
GOTERM_MF	GO:0001104	RNA polymerase II transcription cofactor activity	FBgn0040339, FBgn0026873, FBgn0000117, FBgn0027592, FBgn0011648, FBgn0003448, FBgn0263240, FBgn0003396, FBgn0034503, FBgn0034707, FBgn0034795, FBgn0035145, FBgn0035149, FBgn0052296, FBgn0035754, FBgn0035851, FBgn0015618, FBgn0036581, FBgn0036761, FBgn0036811, FBgn0037109, FBgn0037262, FBgn0037359, FBgn0051390, FBgn0004597, FBgn0038578, FBgn0038742, FBgn0038760, FBgn0013347, FBgn0039337, FBgn00011…	1.81354e-14	6.27244e-13
GOTERM_BP	GO:0009798	axis specification	FBgn0003079, FBgn0001150, FBgn0004647, FBgn0003053, FBgn0003655, FBgn0029878, FBgn0004656, FBgn0004102, FBgn0011661, FBgn0010269, FBgn0003366, FBgn0000808, FBgn0003865, FBgn0261524, FBgn0026433, FBgn0003463, FBgn0000163, FBgn0026192, FBgn0086384, FBgn0031114, FBgn0000719, FBgn0002121, FBgn0003963, FBgn0010602, FBgn0000490, FBgn0004242, FBgn0003430, FBgn0000256, FBgn0000308, FBgn0001942, FBgn00003…	1.86573e-14	6.42639e-13
GOTERM_BP	GO:0033043	regulation of organelle organization	FBgn0025637, FBgn0023517, FBgn0023518, FBgn0023508, FBgn0024984, FBgn0011606, FBgn0023216, FBgn0026085, FBgn0003302, FBgn0003514, FBgn0029891, FBgn0029970, FBgn0011661, FBgn0052707, FBgn0030241, FBgn0000499, FBgn0002948, FBgn0030410, FBgn0025463, FBgn0002914, FBgn0004367, FBgn0011742, FBgn0065032, FBgn0250788, FBgn0261573, FBgn0010341, FBgn0011570, FBgn0031437, FBgn0261560, FBgn0031549, FBgn00002…	2.46297e-14	8.44879e-13
GOTERM_BP	GO:0051128	regulation of cellular component organization	FBgn0040372, FBgn0005427, FBgn0025637, FBgn0025641, FBgn0023517, FBgn0023518, FBgn0000117, FBgn0023508, FBgn0024984, FBgn0011606, FBgn0261922, FBgn0003371, FBgn0004647, FBgn0262656, FBgn0023216, FBgn0023215, FBgn0015286, FBgn0029688, FBgn0026085, FBgn0026080, FBgn0000635, FBgn0003302, FBgn0003514, FBgn0003655, FBgn0029891, FBgn0004143, FBgn0029944, FBgn0029970, FBgn0011661, FBgn0052707, FBgn00302…	3.49161e-14	1.19285e-12
GOTERM_BP	GO:0051246	regulation of protein metabolic process	FBgn0023518, FBgn0040394, FBgn0003371, FBgn0023216, FBgn0026083, FBgn0003210, FBgn0263237, FBgn0029840, FBgn0030208, FBgn0052672, FBgn0015024, FBgn0010303, FBgn0261524, FBgn0005410, FBgn0029133, FBgn0030613, FBgn0010315, FBgn0025743, FBgn0026192, FBgn0001079, FBgn0261573, FBgn0000257, FBgn0031044, FBgn0031055, FBgn0053526, FBgn0002989, FBgn0261560, FBgn0028694, FBgn0043362, FBgn0031832, FBgn00003…	3.53716e-14	1.2035e-12
GOTERM_BP	GO:0070727	cellular macromolecule localization	FBgn0040340, FBgn0000482, FBgn0025391, FBgn0014411, FBgn0000117, FBgn0000667, FBgn0004397, FBgn0003371, FBgn0023216, FBgn0003210, FBgn0029709, FBgn0011760, FBgn0029789, FBgn0000042, FBgn0003655, FBgn0029878, FBgn0000330, FBgn0040087, FBgn0030089, FBgn0030141, FBgn0030230, FBgn0030241, FBgn0015245, FBgn0004864, FBgn0027359, FBgn0260780, FBgn0052654, FBgn0030480, FBgn0052635, FBgn0027537, FBgn00306…	5.34204e-14	1.81024e-12
GOTERM_BP	GO:0008283	cell proliferation	FBgn0000022, FBgn0002561, FBgn0000137, FBgn0025638, FBgn0015799, FBgn0000377, FBgn0003079, FBgn0004647, FBgn0262656, FBgn0025739, FBgn0263511, FBgn0027108, FBgn0003023, FBgn0260789, FBgn0028292, FBgn0004864, FBgn0001624, FBgn0030520, FBgn0004924, FBgn0003345, FBgn0002914, FBgn0001105, FBgn0010315, FBgn0028397, FBgn0000536, FBgn0000163, FBgn0026192, FBgn0043903, FBgn0086384, FBgn0002121, FBgn00206…	7.06434e-14	2.38421e-12
GOTERM_MF	GO:0003724	RNA helicase activity	FBgn0029880, FBgn0029979, FBgn0026713, FBgn0030551, FBgn0030631, FBgn0030833, FBgn0027602, FBgn0030855, FBgn0052533, FBgn0001565, FBgn0086130, FBgn0031631, FBgn0014189, FBgn0001942, FBgn0051755, FBgn0032194, FBgn0004419, FBgn0262526, FBgn0032690, FBgn0086444, FBgn0032883, FBgn0032919, FBgn0002774, FBgn0033160, FBgn0010220, FBgn0086895, FBgn0034496, FBgn0035720, FBgn0035842, FBgn0011802, FBgn00361…	8.61447e-14	2.89571e-12
GOTERM_MF	GO:0016740	transferase activity	FBgn0040373, FBgn0040372, FBgn0025640, FBgn0001341, FBgn0025639, FBgn0086368, FBgn0025620, FBgn0024362, FBgn0000826, FBgn0027791, FBgn0023518, FBgn0023512, FBgn0025625, FBgn0025629, FBgn0027296, FBgn0003079, FBgn0040376, FBgn0001404, FBgn0261922, FBgn0003371, FBgn0029693, FBgn0000221, FBgn0026080, FBgn0029706, FBgn0029714, FBgn0029736, FBgn0263237, FBgn0029813, FBgn0014340, FBgn0029823, FBgn02619…	1.05545e-13	3.53363e-12
GOTERM_BP	GO:0046907	intracellular transport	FBgn0023536, FBgn0040340, FBgn0025381, FBgn0000482, FBgn0014411, FBgn0040395, FBgn0023542, FBgn0023527, FBgn0003371, FBgn0003210, FBgn0029709, FBgn0029789, FBgn0029849, FBgn0000330, FBgn0040087, FBgn0030089, FBgn0030092, FBgn0030141, FBgn0030218, FBgn0030230, FBgn0030241, FBgn0015245, FBgn0030276, FBgn0028421, FBgn0004864, FBgn0027359, FBgn0030341, FBgn0052654, FBgn0030480, FBgn0027537, FBgn00306…	1.06942e-13	3.56614e-12
GOTERM_CC	GO:0044430	cytoskeletal part	FBgn0025637, FBgn0260986, FBgn0003517, FBgn0000377, FBgn0011606, FBgn0029688, FBgn0026085, FBgn0000635, FBgn0011760, FBgn0085464, FBgn0004687, FBgn0000042, FBgn0003514, FBgn0028685, FBgn0261955, FBgn0085446, FBgn0029878, FBgn0029881, FBgn0029882, FBgn0004143, FBgn0029969, FBgn0029970, FBgn0003447, FBgn0029993, FBgn0020653, FBgn0011661, FBgn0261549, FBgn0030086, FBgn0027084, FBgn0005391, FBgn00040…	1.2684e-13	4.21291e-12
GOTERM_BP	GO:0006399	tRNA metabolic process	FBgn0025629, FBgn0029664, FBgn0026702, FBgn0030007, FBgn0027084, FBgn0030554, FBgn0030660, FBgn0027093, FBgn0027087, FBgn0031238, FBgn0031321, FBgn0031497, FBgn0027094, FBgn0028707, FBgn0032430, FBgn0028658, FBgn0261882, FBgn0032750, FBgn0086443, FBgn0032793, FBgn0032819, FBgn0033375, FBgn0028426, FBgn0002069, FBgn0020766, FBgn0033900, FBgn0027091, FBgn0034177, FBgn0034401, FBgn0034735, FBgn00030…	1.29418e-13	4.28154e-12
GOTERM_BP	GO:0071824	protein-DNA complex subunit organization	FBgn0040345, FBgn0024332, FBgn0025815, FBgn0022786, FBgn0030054, FBgn0031309, FBgn0005616, FBgn0028926, FBgn0005617, FBgn0032929, FBgn0022893, FBgn0002774, FBgn0260398, FBgn0033526, FBgn0011604, FBgn0040477, FBgn0033845, FBgn0033929, FBgn0261850, FBgn0034650, FBgn0015268, FBgn0034975, FBgn0035918, FBgn0020633, FBgn0001179, FBgn0261109, FBgn0029094, FBgn0037025, FBgn0037202, FBgn0037540, FBgn00148…	1.34059e-13	4.41762e-12
GOTERM_MF	GO:0016779	nucleotidyltransferase activity	FBgn0001341, FBgn0023512, FBgn0030049, FBgn0003277, FBgn0260780, FBgn0030431, FBgn0030556, FBgn0030687, FBgn0030801, FBgn0003278, FBgn0261938, FBgn0031657, FBgn0263278, FBgn0259749, FBgn0263200, FBgn0042092, FBgn0032482, FBgn0032522, FBgn0004406, FBgn0026373, FBgn0261882, FBgn0032634, FBgn0086447, FBgn0033571, FBgn0004463, FBgn0019938, FBgn0034029, FBgn0034035, FBgn0034726, FBgn0035150, FBgn00352…	1.47859e-13	4.85326e-12
GOTERM_BP	GO:0051656	establishment of organelle localization	FBgn0023542, FBgn0029688, FBgn0011760, FBgn0003514, FBgn0028292, FBgn0001624, FBgn0027259, FBgn0002948, FBgn0260780, FBgn0052654, FBgn0030500, FBgn0000163, FBgn0031537, FBgn0002525, FBgn0031886, FBgn0001137, FBgn0000339, FBgn0000183, FBgn0003732, FBgn0027066, FBgn0033107, FBgn0260991, FBgn0261397, FBgn0013726, FBgn0027513, FBgn0033378, FBgn0040477, FBgn0019968, FBgn0015754, FBgn0001308, FBgn00343…	1.52719e-13	4.99319e-12
GOTERM_BP	GO:0051253	negative regulation of RNA metabolic process	FBgn0260400, FBgn0261930, FBgn0015799, FBgn0023509, FBgn0003964, FBgn0004861, FBgn0001150, FBgn0004050, FBgn0003068, FBgn0004647, FBgn0023216, FBgn0023215, FBgn0000179, FBgn0003028, FBgn0263512, FBgn0263511, FBgn0029800, FBgn0024250, FBgn0027553, FBgn0004656, FBgn0004102, FBgn0026411, FBgn0002576, FBgn0000233, FBgn0030366, FBgn0010416, FBgn0004854, FBgn0011758, FBgn0030899, FBgn0261573, FBgn00870…	1.57046e-13	5.11469e-12
GOTERM_BP	GO:0043414	macromolecule methylation	FBgn0040372, FBgn0025639, FBgn0023518, FBgn0030187, FBgn0030486, FBgn0030720, FBgn0261573, FBgn0031592, FBgn0031817, FBgn0025687, FBgn0003607, FBgn0032030, FBgn0260749, FBgn0032329, FBgn0000588, FBgn0032391, FBgn0028707, FBgn0033457, FBgn0033686, FBgn0015602, FBgn0015925, FBgn0028953, FBgn0034722, FBgn0034817, FBgn0086908, FBgn0000629, FBgn0036336, FBgn0052133, FBgn0005386, FBgn0036973, FBgn00377…	1.57829e-13	5.12026e-12
GOTERM_BP	GO:0045814	negative regulation of gene expression, epigenetic	FBgn0004861, FBgn0004050, FBgn0023216, FBgn0030366, FBgn0087008, FBgn0052529, FBgn0002525, FBgn0031951, FBgn0003607, FBgn0004872, FBgn0000146, FBgn0032330, FBgn0020309, FBgn0000588, FBgn0024291, FBgn0032475, FBgn0015271, FBgn0003732, FBgn0032929, FBgn0026577, FBgn0042085, FBgn0022772, FBgn0023180, FBgn0263102, FBgn0005624, FBgn0008654, FBgn0262739, FBgn0261823, FBgn0034246, FBgn0034261, FBgn00869…	1.63503e-13	5.28386e-12
GOTERM_BP	GO:0007126	meiosis	FBgn0040347, FBgn0260986, FBgn0004655, FBgn0011606, FBgn0010296, FBgn0002707, FBgn0011761, FBgn0003302, FBgn0029977, FBgn0002948, FBgn0014133, FBgn0260780, FBgn0263115, FBgn0026433, FBgn0004367, FBgn0011826, FBgn0000152, FBgn0024238, FBgn0026430, FBgn0031142, FBgn0010602, FBgn0031367, FBgn0031399, FBgn0014010, FBgn0011818, FBgn0002989, FBgn0031613, FBgn0031623, FBgn0051989, FBgn0031715, FBgn00019…	2.21408e-13	7.10032e-12
GOTERM_BP	GO:0051327	M phase of meiotic cell cycle	FBgn0040347, FBgn0260986, FBgn0004655, FBgn0011606, FBgn0010296, FBgn0002707, FBgn0011761, FBgn0003302, FBgn0029977, FBgn0002948, FBgn0014133, FBgn0260780, FBgn0263115, FBgn0026433, FBgn0004367, FBgn0011826, FBgn0000152, FBgn0024238, FBgn0026430, FBgn0031142, FBgn0010602, FBgn0031367, FBgn0031399, FBgn0014010, FBgn0011818, FBgn0002989, FBgn0031613, FBgn0031623, FBgn0051989, FBgn0031715, FBgn00019…	2.21408e-13	7.10032e-12
KEGG_PATHWAY	dme:03015	mRNA surveillance pathway	FBgn0263968, FBgn0029992, FBgn0030354, FBgn0030556, FBgn0052568, FBgn0015621, FBgn0014189, FBgn0004838, FBgn0011207, FBgn0020443, FBgn0032439, FBgn0019890, FBgn0001974, FBgn0005648, FBgn0033378, FBgn0033842, FBgn0022063, FBgn0002736, FBgn0028411, FBgn0034918, FBgn0034923, FBgn0035872, FBgn0035987, FBgn0036340, FBgn0260943, FBgn0036974, FBgn0037255, FBgn0037371, FBgn0051501, FBgn0037573, FBgn00377…	0.00818279	7.18093e-12
GOTERM_CC	GO:0032993	protein-DNA complex	FBgn0026143, FBgn0024332, FBgn0025815, FBgn0030322, FBgn0032906, FBgn0032929, FBgn0040477, FBgn0034726, FBgn0034975, FBgn0027903, FBgn0035644, FBgn0011762, FBgn0035918, FBgn0020633, FBgn0263600, FBgn0010173, FBgn0014861, FBgn0017577, FBgn0038252, FBgn0259113, FBgn0001197, FBgn0005696, FBgn0259676, FBgn0003227, FBgn0053807, FBgn0053834, FBgn0053801	2.37246e-13	7.57919e-12
GOTERM_BP	GO:0030261	chromosome condensation	FBgn0025637, FBgn0026143, FBgn0000927, FBgn0004924, FBgn0002914, FBgn0004367, FBgn0002989, FBgn0024227, FBgn0000146, FBgn0015271, FBgn0262526, FBgn0015391, FBgn0003732, FBgn0014127, FBgn0004374, FBgn0032929, FBgn0260991, FBgn0003612, FBgn0259876, FBgn0026427, FBgn0027783, FBgn0027835, FBgn0014269, FBgn0260985, FBgn0002638, FBgn0010313, FBgn0014861, FBgn0017577, FBgn0015270, FBgn0011474, FBgn00034…	3.10961e-13	9.89635e-12
GOTERM_BP	GO:0048468	cell development	FBgn0040372, FBgn0005427, FBgn0000108, FBgn0261930, FBgn0025633, FBgn0020381, FBgn0086368, FBgn0015799, FBgn0025641, FBgn0013720, FBgn0000482, FBgn0025391, FBgn0000117, FBgn0023509, FBgn0003964, FBgn0000667, FBgn0025631, FBgn0004861, FBgn0000377, FBgn0003079, FBgn0001150, FBgn0001404, FBgn0261922, FBgn0003371, FBgn0000928, FBgn0003285, FBgn0004647, FBgn0000479, FBgn0015286, FBgn0000542, FBgn00296…	3.19786e-13	1.01387e-11
GOTERM_BP	GO:0006342	chromatin silencing	FBgn0004861, FBgn0004050, FBgn0023216, FBgn0030366, FBgn0087008, FBgn0052529, FBgn0002525, FBgn0031951, FBgn0003607, FBgn0004872, FBgn0000146, FBgn0032330, FBgn0020309, FBgn0000588, FBgn0024291, FBgn0032475, FBgn0015271, FBgn0003732, FBgn0032929, FBgn0026577, FBgn0042085, FBgn0022772, FBgn0023180, FBgn0263102, FBgn0005624, FBgn0008654, FBgn0262739, FBgn0261823, FBgn0034246, FBgn0034261, FBgn00013…	3.52935e-13	1.11474e-11
GOTERM_BP	GO:0032259	methylation	FBgn0040372, FBgn0025639, FBgn0023518, FBgn0029693, FBgn0030187, FBgn0030486, FBgn0030720, FBgn0261573, FBgn0031592, FBgn0031617, FBgn0031777, FBgn0031817, FBgn0025687, FBgn0003607, FBgn0032030, FBgn0260749, FBgn0032329, FBgn0000588, FBgn0032391, FBgn0028707, FBgn0263144, FBgn0033457, FBgn0033686, FBgn0015602, FBgn0033994, FBgn0015925, FBgn0028953, FBgn0026309, FBgn0034722, FBgn0034817, FBgn00869…	3.81347e-13	1.19995e-11
GOTERM_BP	GO:0071897	DNA biosynthetic process	FBgn0015799, FBgn0026143, FBgn0023509, FBgn0025815, FBgn0002914, FBgn0015664, FBgn0027559, FBgn0010382, FBgn0000307, FBgn0033081, FBgn0022772, FBgn0033260, FBgn0011763, FBgn0033846, FBgn0034430, FBgn0005655, FBgn0035150, FBgn0037141, FBgn0086695, FBgn0037554, FBgn0002906, FBgn0260962, FBgn0015270, FBgn0011766, FBgn0000996, FBgn0002891, FBgn0040290	3.90359e-13	1.22371e-11
GOTERM_BP	GO:0045892	negative regulation of transcription, DNA-dependent	FBgn0261930, FBgn0015799, FBgn0023509, FBgn0003964, FBgn0004861, FBgn0001150, FBgn0004050, FBgn0003068, FBgn0004647, FBgn0023216, FBgn0023215, FBgn0000179, FBgn0003028, FBgn0263512, FBgn0263511, FBgn0029800, FBgn0024250, FBgn0027553, FBgn0004656, FBgn0004102, FBgn0026411, FBgn0002576, FBgn0000233, FBgn0030366, FBgn0010416, FBgn0004854, FBgn0011758, FBgn0030899, FBgn0261573, FBgn0087008, FBgn00525…	4.40653e-13	1.37622e-11
GOTERM_BP	GO:0031123	RNA 3'-end processing	FBgn0260400, FBgn0261383, FBgn0026679, FBgn0030049, FBgn0260780, FBgn0030858, FBgn0015621, FBgn0004872, FBgn0000146, FBgn0000114, FBgn0262526, FBgn0032924, FBgn0033029, FBgn0005648, FBgn0033352, FBgn0033450, FBgn0028426, FBgn0033554, FBgn0033806, FBgn0262739, FBgn0025830, FBgn0034964, FBgn0035900, FBgn0016070, FBgn0035987, FBgn0036038, FBgn0036239, FBgn0036570, FBgn0037255, FBgn0037371, FBgn02618…	5.15726e-13	1.60469e-11
KEGG_PATHWAY	dme:00240	Pyrimidine metabolism	FBgn0020653, FBgn0086450, FBgn0259101, FBgn0003277, FBgn0030573, FBgn0030687, FBgn0003189, FBgn0052549, FBgn0003278, FBgn0024920, FBgn0031489, FBgn0031657, FBgn0031663, FBgn0042092, FBgn0032001, FBgn0032002, FBgn0032003, FBgn0011703, FBgn0032256, FBgn0250837, FBgn0026373, FBgn0027559, FBgn0032634, FBgn0086447, FBgn0033538, FBgn0033571, FBgn0011704, FBgn0004463, FBgn0019938, FBgn0022029, FBgn00342…	0.0164144	1.63374e-11
GOTERM_MF	GO:0004540	ribonuclease activity	FBgn0026702, FBgn0030789, FBgn0020261, FBgn0031252, FBgn0015621, FBgn0031868, FBgn0032346, FBgn0032487, FBgn0032924, FBgn0023171, FBgn0026722, FBgn0033352, FBgn0028426, FBgn0033528, FBgn0033615, FBgn0033690, FBgn0034065, FBgn0034246, FBgn0259142, FBgn0034879, FBgn0035111, FBgn0010406, FBgn0035831, FBgn0035838, FBgn0036239, FBgn0087035, FBgn0036696, FBgn0036916, FBgn0037330, FBgn0037815, FBgn00383…	5.46115e-13	1.69296e-11
KEGG_PATHWAY	dme:03420	Nucleotide excision repair	FBgn0025638, FBgn0004832, FBgn0002707, FBgn0030871, FBgn0031309, FBgn0032244, FBgn0028700, FBgn0027559, FBgn0032813, FBgn0032906, FBgn0033260, FBgn0024956, FBgn0033929, FBgn0028434, FBgn0004698, FBgn0005655, FBgn0034726, FBgn0027903, FBgn0260985, FBgn0035644, FBgn0001179, FBgn0261109, FBgn0022936, FBgn0037202, FBgn0004913, FBgn0010173, FBgn0260962, FBgn0264326, FBgn0026777, FBgn0040291, FBgn00028…	0.0382534	1.89548e-11
KEGG_PATHWAY	dme:03022	Basal transcription factors	FBgn0040338, FBgn0000617, FBgn0031309, FBgn0026324, FBgn0028398, FBgn0010287, FBgn0011291, FBgn0004915, FBgn0032847, FBgn0033754, FBgn0033929, FBgn0003687, FBgn0015829, FBgn0011836, FBgn0015828, FBgn0261109, FBgn0010280, FBgn0010417, FBgn0037202, FBgn0014342, FBgn0010282, FBgn0010355, FBgn0024909, FBgn0010421, FBgn0011290, FBgn0013347, FBgn0011289, FBgn0011569, FBgn0010356	0.0690973	1.89548e-11
KEGG_PATHWAY	dme:03018	RNA degradation	FBgn0030049, FBgn0015245, FBgn0030711, FBgn0028397, FBgn0030789, FBgn0020261, FBgn0031047, FBgn0000579, FBgn0031868, FBgn0004419, FBgn0051716, FBgn0032340, FBgn0032346, FBgn0032487, FBgn0261068, FBgn0032883, FBgn0032921, FBgn0033029, FBgn0033352, FBgn0033376, FBgn0001220, FBgn0034065, FBgn0034564, FBgn0261067, FBgn0034879, FBgn0034921, FBgn0035271, FBgn0035397, FBgn0035675, FBgn0036239, FBgn00362…	0.099086	1.89548e-11
KEGG_PATHWAY	dme:03020	RNA polymerase	FBgn0003277, FBgn0030687, FBgn0003278, FBgn0031657, FBgn0042092, FBgn0026373, FBgn0032634, FBgn0086447, FBgn0033571, FBgn0004463, FBgn0019938, FBgn0036188, FBgn0053051, FBgn0036775, FBgn0037121, FBgn0038057, FBgn0004855, FBgn0038601, FBgn0038903, FBgn0038951, FBgn0039218, FBgn0003275, FBgn0051155, FBgn0061362	0.102399	2.34547e-11
GOTERM_BP	GO:0051640	organelle localization	FBgn0023542, FBgn0029688, FBgn0011760, FBgn0003514, FBgn0028292, FBgn0001624, FBgn0027259, FBgn0002948, FBgn0260780, FBgn0052654, FBgn0030500, FBgn0000163, FBgn0026479, FBgn0031537, FBgn0002525, FBgn0011737, FBgn0031886, FBgn0001137, FBgn0000339, FBgn0000183, FBgn0010097, FBgn0003732, FBgn0027066, FBgn0033107, FBgn0260991, FBgn0261397, FBgn0013726, FBgn0027513, FBgn0033378, FBgn0033690, FBgn00404…	8.39448e-13	2.59269e-11
GOTERM_BP	GO:0016072	rRNA metabolic process	FBgn0023527, FBgn0029714, FBgn0030063, FBgn0030704, FBgn0030720, FBgn0020305, FBgn0026196, FBgn0032051, FBgn0010300, FBgn0026722, FBgn0033454, FBgn0033741, FBgn0262560, FBgn0028744, FBgn0011824, FBgn0259142, FBgn0003062, FBgn0259937, FBgn0035831, FBgn0036514, FBgn0037778, FBgn0038090, FBgn0038146, FBgn0038861, FBgn0039182, FBgn0039627, FBgn0039828, FBgn0029148, FBgn0022069, FBgn0260648, FBgn00535…	9.81219e-13	3.01941e-11
GOTERM_BP	GO:0006403	RNA localization	FBgn0001404, FBgn0003655, FBgn0029878, FBgn0260780, FBgn0026433, FBgn0030674, FBgn0000319, FBgn0086384, FBgn0031456, FBgn0004242, FBgn0002989, FBgn0031536, FBgn0000256, FBgn0014189, FBgn0000308, FBgn0000392, FBgn0004838, FBgn0002938, FBgn0261064, FBgn0000273, FBgn0000146, FBgn0032340, FBgn0015797, FBgn0032439, FBgn0262526, FBgn0000339, FBgn0027779, FBgn0000183, FBgn0032938, FBgn0261397, FBgn00333…	1.15271e-12	3.53414e-11
GOTERM_BP	GO:0071826	ribonucleoprotein complex subunit organization	FBgn0030479, FBgn0005411, FBgn0261609, FBgn0261791, FBgn0020261, FBgn0028554, FBgn0031951, FBgn0261790, FBgn0024285, FBgn0032194, FBgn0004419, FBgn0000146, FBgn0032340, FBgn0262739, FBgn0003742, FBgn0034246, FBgn0034261, FBgn0003520, FBgn0261067, FBgn0034915, FBgn0034921, FBgn0028577, FBgn0011802, FBgn0004926, FBgn0087035, FBgn0036534, FBgn0036641, FBgn0003741, FBgn0036850, FBgn0037135, FBgn00150…	1.25343e-12	3.8289e-11
GOTERM_BP	GO:0008104	protein localization	FBgn0040340, FBgn0025382, FBgn0000482, FBgn0025391, FBgn0014411, FBgn0000117, FBgn0000667, FBgn0004397, FBgn0003371, FBgn0023216, FBgn0003210, FBgn0029709, FBgn0025739, FBgn0011760, FBgn0029789, FBgn0000042, FBgn0000330, FBgn0004143, FBgn0029959, FBgn0040087, FBgn0025864, FBgn0011661, FBgn0030089, FBgn0028292, FBgn0052703, FBgn0030141, FBgn0030200, FBgn0030221, FBgn0030230, FBgn0030241, FBgn00526…	1.72823e-12	5.26011e-11
GOTERM_CC	GO:0005856	cytoskeleton	FBgn0025637, FBgn0260986, FBgn0003517, FBgn0004397, FBgn0000377, FBgn0011606, FBgn0029688, FBgn0026085, FBgn0000635, FBgn0011760, FBgn0085464, FBgn0004687, FBgn0000042, FBgn0003514, FBgn0028685, FBgn0261955, FBgn0085446, FBgn0029878, FBgn0029881, FBgn0029882, FBgn0004143, FBgn0029969, FBgn0029970, FBgn0003447, FBgn0029993, FBgn0020653, FBgn0011661, FBgn0261549, FBgn0030086, FBgn0027084, FBgn00053…	1.80128e-12	5.46257e-11
GOTERM_BP	GO:0006310	DNA recombination	FBgn0040347, FBgn0260986, FBgn0011606, FBgn0002707, FBgn0029977, FBgn0030054, FBgn0030506, FBgn0004367, FBgn0030931, FBgn0002989, FBgn0004872, FBgn0027559, FBgn0041627, FBgn0028525, FBgn0015391, FBgn0040268, FBgn0025469, FBgn0033389, FBgn0027783, FBgn0028434, FBgn0034230, FBgn0262619, FBgn0050169, FBgn0035150, FBgn0016036, FBgn0002909, FBgn0035996, FBgn0027375, FBgn0002901, FBgn0037141, FBgn00175…	2.07375e-12	6.26618e-11
GOTERM_BP	GO:0051716	cellular response to stimulus	FBgn0040372, FBgn0040370, FBgn0020381, FBgn0025638, FBgn0025637, FBgn0027343, FBgn0015799, FBgn0040347, FBgn0026143, FBgn0026876, FBgn0025382, FBgn0001189, FBgn0023518, FBgn0000117, FBgn0023511, FBgn0023510, FBgn0023508, FBgn0003964, FBgn0025631, FBgn0025632, FBgn0003048, FBgn0044047, FBgn0003079, FBgn0001150, FBgn0040388, FBgn0260753, FBgn0261922, FBgn0003371, FBgn0003068, FBgn0024996, FBgn00296…	3.02179e-12	9.09799e-11
GOTERM_BP	GO:0006950	response to stress	FBgn0000108, FBgn0020381, FBgn0025637, FBgn0015799, FBgn0040347, FBgn0026143, FBgn0026876, FBgn0024987, FBgn0026086, FBgn0023517, FBgn0023511, FBgn0025625, FBgn0003714, FBgn0040336, FBgn0040333, FBgn0003371, FBgn0003068, FBgn0024996, FBgn0004647, FBgn0023216, FBgn0015286, FBgn0004832, FBgn0026080, FBgn0026083, FBgn0002707, FBgn0029714, FBgn0003053, FBgn0029752, FBgn0011761, FBgn0024332, FBgn00267…	3.18714e-12	9.56142e-11
GOTERM_BP	GO:0022618	ribonucleoprotein complex assembly	FBgn0030479, FBgn0005411, FBgn0261609, FBgn0261791, FBgn0020261, FBgn0028554, FBgn0031951, FBgn0261790, FBgn0024285, FBgn0004419, FBgn0000146, FBgn0032340, FBgn0262739, FBgn0003742, FBgn0034246, FBgn0034261, FBgn0003520, FBgn0261067, FBgn0034915, FBgn0034921, FBgn0028577, FBgn0011802, FBgn0004926, FBgn0087035, FBgn0036534, FBgn0036641, FBgn0003741, FBgn0036850, FBgn0037135, FBgn0015075, FBgn00377…	3.27402e-12	9.78699e-11
GOTERM_BP	GO:0009790	embryo development	FBgn0000316, FBgn0000022, FBgn0002561, FBgn0000137, FBgn0023130, FBgn0000117, FBgn0004861, FBgn0000377, FBgn0003079, FBgn0001150, FBgn0001404, FBgn0003371, FBgn0028369, FBgn0004647, FBgn0262656, FBgn0015286, FBgn0000221, FBgn0003053, FBgn0011761, FBgn0003514, FBgn0003655, FBgn0029878, FBgn0027108, FBgn0004143, FBgn0029944, FBgn0003447, FBgn0004656, FBgn0026318, FBgn0004102, FBgn0011661, FBgn00048…	3.7817e-12	1.12644e-10
GOTERM_BP	GO:0007281	germ cell development	FBgn0020381, FBgn0003964, FBgn0001404, FBgn0261922, FBgn0000928, FBgn0004647, FBgn0011760, FBgn0000042, FBgn0003655, FBgn0029878, FBgn0027108, FBgn0003023, FBgn0011661, FBgn0004864, FBgn0260780, FBgn0000808, FBgn0261524, FBgn0030520, FBgn0026433, FBgn0003463, FBgn0000319, FBgn0000163, FBgn0026192, FBgn0004956, FBgn0259834, FBgn0086384, FBgn0010341, FBgn0002121, FBgn0031282, FBgn0000490, FBgn00042…	4.47074e-12	1.32695e-10
GOTERM_BP	GO:0018205	peptidyl-lysine modification	FBgn0025639, FBgn0023518, FBgn0023216, FBgn0026080, FBgn0014340, FBgn0029848, FBgn0030891, FBgn0261573, FBgn0031604, FBgn0031759, FBgn0031876, FBgn0003607, FBgn0032321, FBgn0024291, FBgn0032691, FBgn0034967, FBgn0035854, FBgn0020388, FBgn0037332, FBgn0037376, FBgn0010355, FBgn0037555, FBgn0003862, FBgn0011474, FBgn0027378, FBgn0039067, FBgn0261479, FBgn0039904, FBgn0261617, FBgn0040022	4.60072e-12	1.36071e-10
[truncated: 740 more rows]
