# Supplementary material for: Integrative analysis of young genes, positively selected genes and lncRNAs in the development of Drosophila melanogaster
Source: BMC Evol Biol. 2014 Dec 4;14:241. doi: 10.1186/s12862-014-0241-9 (PMC4258281; doi:10.1186/s12862-014-0241-9)
Supplement: Additional file 8: — New genes, with the results from the Bristle Screen online database and membership in the modules of co-expressed genes. [file 12862_2014_241_MOESM8_ESM.xls]

## Sheet: new genes
Gene stable ID	FlyBase CGID gene ID	whether completely lethal
FBgn0000084	CG9579	No
FBgn0000276	CG1365	No
FBgn0000277	CG1367	No
FBgn0002933	CG10781	No
FBgn0003057	CG10598	No
FBgn0003356	CG31034	No
FBgn0003357	CG31362	No
FBgn0003683	CG4216	No
FBgn0004173	CG17934	No
FBgn0004174	CG17945	No
FBgn0004175	CG17935	No
FBgn0004554	CG7539	No
FBgn0010294	CG14266	No
FBgn0010295	CG10788	No
FBgn0011668	CG9074	No
FBgn0011669	CG5016	No
FBgn0013300	CG4479	No
FBgn0013301	CG4478	No
FBgn0013672	CG34073	No
FBgn0013673	CG34072	No
FBgn0013674	CG34067	No
FBgn0013675	CG34069	No
FBgn0013676	CG34074	No
FBgn0013679	CG34092	No
FBgn0013680	CG34063	No
FBgn0013681	CG34076	No
FBgn0013683	CG34086	No
FBgn0013684	CG34083	No
FBgn0013685	CG34089	No
FBgn0020637	CG10534	No
FBgn0020638	CG10530	No
FBgn0020643	CG18773	No
FBgn0020644	CG32400	No
FBgn0020660	CG10837	No
FBgn0025387	CG12184	No
FBgn0025388	CG12179	No
FBgn0025612	CG3062	No
FBgn0026174	CG12700	No
FBgn0026175	CG11941	No
FBgn0026197	CG32172	No
FBgn0028415	CG18064	No
FBgn0028416	CG32197	No
FBgn0028517	CG18478	No
FBgn0028537	CG31775	No
FBgn0028583	CG12794	No
FBgn0028855	CG15282	No
FBgn0028864	CG18477	No
FBgn0029686	CG2941	No
FBgn0029725	CG2871	No
FBgn0029825	CG12728	No
FBgn0030085	CG6999	No
FBgn0030200	CG2885	No
FBgn0030221	CG9807	No
FBgn0030338	CG15741	Yes
FBgn0030524	CG10993	No
FBgn0030538	CG13402	No
FBgn0030563	CG18157	No
FBgn0030648	CG6340	No
FBgn0030830	CG5172	No
FBgn0030832	CG10597	No
FBgn0030956	CG18259	No
FBgn0030958	CG6900	No
FBgn0030959	CG6961	No
FBgn0031176	CG1678	No
FBgn0031178	CG10918	No
FBgn0031276	CG12506	No
FBgn0031277	CG13947	No
FBgn0031784	CG9222	No
FBgn0032280	CG17105	No
FBgn0032282	CG7299	No
FBgn0032283	CG7296	No
FBgn0032284	CG7294	No
FBgn0032285	CG17108	No
FBgn0033748	CG8821	No
FBgn0033749	CG8819	No
FBgn0033835	CG18279	No
FBgn0033863	CG13337	No
FBgn0034010	CG8157	No
FBgn0034671	CG13494	No
FBgn0034739	CG3927	No
FBgn0034740	CG3875	No
FBgn0034819	CG9877	No
FBgn0034899	CG13560	No
FBgn0034900	CG12491	No
FBgn0036102	CG12523	No
FBgn0036108	CG7941	No
FBgn0036109	CG18349	No
FBgn0036131	CG12522	No
FBgn0036176	CG7377	No
FBgn0036177	CG33268	No
FBgn0036419	CG13482	No
FBgn0036591	CG13050	No
FBgn0036678	CG11905	No
FBgn0036791	CG7271	No
FBgn0036890	CG9368	No
FBgn0036905	CG14101	No
FBgn0036969	CG6663	Yes
FBgn0036970	CG6289	No
FBgn0036972	CG6434	No
FBgn0037177	CG14454	No
FBgn0037178	CG12546	No
FBgn0037179	CG14453	No
FBgn0037180	CG14452	No
FBgn0037420	CG15597	No
FBgn0037636	CG9821	No
FBgn0037810	CG12819	No
FBgn0037811	CG12592	No
FBgn0037879	CG5106	No
FBgn0037888	CG17210	No
FBgn0037889	CG5207	No
FBgn0038107	CG17327	No
FBgn0038527	CG14324	No
FBgn0038978	CG7045	No
FBgn0038979	CG7046	No
FBgn0039777	CG2229	No
FBgn0039778	CG18030	No
FBgn0040034	CG15831	No
FBgn0040099	CG7106	No
FBgn0040393	CG14265	No
FBgn0040487	CG12487	No
FBgn0040637	CG11458	No
FBgn0040723	CG5011	No
FBgn0040725	CG13946	No
FBgn0040729	CG15126	No
FBgn0040737	CG14503	No
FBgn0040747	CG12853	No
FBgn0040775	CG12158	No
FBgn0040809	CG13465	No
FBgn0040968	CG14933	No
FBgn0040984	CG4440	No
FBgn0041626	CG18859	No
FBgn0042086	CG18816	No
FBgn0042118	CG18777	No
FBgn0043069	CG31447	No
FBgn0043825	CG18284	No
FBgn0044817	CG32616	No
FBgn0046212	CG15841	Not detected expression
FBgn0046214	CG11844	No
FBgn0046873	CG31483	No
FBgn0050114	CG30114	No
FBgn0050160	CG30160	No
FBgn0050479	CG30479	No
FBgn0051131	CG31131	No
FBgn0051253	CG31253	No
FBgn0051274	CG31274	No
FBgn0051526	CG31526	No
FBgn0051617	CG31617	No
FBgn0051702	CG31702	No
FBgn0051703	CG31703	No
FBgn0051780	CG31780	No
FBgn0051827	CG31827	No
FBgn0051835	CG31835	No
FBgn0051864	CG31864	No
FBgn0051872	CG31872	No
FBgn0051909	CG31909	No
FBgn0051952	CG31952	No
FBgn0051958	CG31958	No
FBgn0051960	CG31960	No
FBgn0052071	CG32071	No
FBgn0052073	CG32073	No
FBgn0052074	CG32074	No
FBgn0052188	CG32188	No
FBgn0052189	CG32189	No
FBgn0052198	CG32198	No
FBgn0052208	CG32208	No
FBgn0052212	CG32212	No
FBgn0052213	CG32213	No
FBgn0052214	CG32214	No
FBgn0052453	CG32453	No
FBgn0052582	CG32582	No
FBgn0052588	CG32588	No
FBgn0052598	CG32598	No
FBgn0052601	CG32601	No
FBgn0052640	CG32640	No
FBgn0052641	CG32641	No
FBgn0052652	CG32652	No
FBgn0052671	CG32671	No
FBgn0052673	CG32673	No
FBgn0052706	CG32706	No
FBgn0052713	CG32713	No
FBgn0052756	CG32756	No
FBgn0052779	CG32779	No
FBgn0052783	CG32783	No
FBgn0052786	CG32786	No
FBgn0052797	CG32797	No
FBgn0053062	CG33062	No
FBgn0053223	CG33223	No
FBgn0053236	CG33236	No
FBgn0053237	CG33237	No
FBgn0053238	CG33238	No
FBgn0053239	CG33239	No
FBgn0053241	CG33241	No
FBgn0053242	CG33242	No
FBgn0053243	CG33243	No
FBgn0053244	CG33244	No
FBgn0053246	CG33246	No
FBgn0053247	CG33247	No
FBgn0053255	CG33255	No
FBgn0053269	CG33269	No
FBgn0053270	CG33270	No
FBgn0053271	CG33271	Yes
FBgn0053272	CG33272	Yes
FBgn0053477	CG33477	No
FBgn0053487	CG33487	No
FBgn0053491	CG33491	No
FBgn0053496	CG33496	No
FBgn0053498	CG33498	No
FBgn0053500	CG33500	Yes
FBgn0053937	CG33937	No
FBgn0058053	CG40053	No
FBgn0058249	CG40249	No
FBgn0058439	CG40439	No
FBgn0062565	CG32825	No
FBgn0064227	CG14975	No
FBgn0066084	CG30425	No
FBgn0067052	CG32678	No
FBgn0067782	CG33488	No
FBgn0083936	CG34098	No
FBgn0086611	CG18779	No
FBgn0086782	CG11937	No
FBgn0086915	CG3354	No

## Sheet: new genes in Bristle database
Transformant ID	Chromosome	Homozygous	CG_Number_5.7	Is_Protein_Coding	Manual_Mapping	MalesScored	FemalesScored	FliesScored	Lethality	Completely_lethal	Gain_of_bristles	Loss_of_bristles	Hair_cell_duplication	Empty_or_multiple_sockets	Colour_defects	Bristle_morphology_defects	Planar_polarity_defects	Notum_malformation_migration	Notum_malformation_death	Overproliferation	Other_phenotype	Lateral_Inhibition
2898	3	lethal	CG8819	1	0	8	2	10	Not Lethal	0	0	0	0	0	0	0	0	0	0	0	0	No
3232	3	viable	CG13494	1	0	10	0	10	Not Lethal	0	0	0	0	0	0	0	0	0	0	0	0	No
3233	3	lethal	CG13494	1	0	10	0	10	Not Lethal	0	0	0	0	0	0	9	0	1	0	0	0	No
3642	3	viable	CG12491, CG34105	1	0	10	0	10	Not Lethal	0	0	0	0	0	0	0	0	0	0	0	0	No
5210	3	viable	CG32074	1	0	10	0	10	Not Lethal	0	0	0	0	0	0	0	0	0	0	0	0	No
5606	3	viable	CG11937	1	0	7	3	10	Not Lethal	0	0	0	0	0	0	0	0	0	0	0	0	No
5897	3	viable	CG14324	1	0	10	0	10	Not Lethal	0	0	0	0	0	0	0	0	0	0	0	0	No
6157	2	viable	CG10597	1	0	10	0	10	Not Lethal	0	0	0	0	0	0	0	0	0	0	0	0	No
7494	1	viable	CG32074	1	0	0	10	10	Pupal	0	0	0	0	0	0	0	0	0	0	0	0	No
7669	3	viable	CG17105	1	0	6	4	10	Not Lethal	0	0	0	0	0	0	0	0	0	0	0	0	No
7670	2	viable	CG17105	1	0	5	5	10	Not Lethal	0	0	0	0	0	0	0	0	0	0	0	0	No
7683	2	viable	CG14933	1	0	8	2	10	Not Lethal	0	0	0	0	0	0	0	0	0	0	0	0	No
7712	1	viable	CG15282	1	0	0	10	10	Not Lethal	0	0	0	0	0	0	0	0	0	0	0	0	No
9106	2	viable	CG11458	1	0	6	4	10	Not Lethal	0	0	0	0	0	0	0	0	0	0	0	0	No
9638	3	lethal	CG31034, CG31362	1	0	10	0	10	Not Lethal	0	0	0	0	0	0	0	0	0	0	0	0	No
9710	2	viable	CG1365	1	0	10	0	10	Not Lethal	0	0	0	0	0	0	0	0	0	0	0	0	No
9711	2	viable	CG1365	1	0	10	0	10	Not Lethal	0	0	0	0	0	4	0	0	0	0	0	0	No
9714	2	lethal	CG1367	1	0	0	10	10	Not Lethal	0	0	0	0	0	0	0	0	0	0	0	0	No
9715	2	viable	CG1367	1	0	10	0	10	Not Lethal	0	0	0	0	0	0	0	0	0	0	0	0	No
10784	1	viable	CG18816, CG30160	1	0	0	9	9	Pupal	0	0	0	0	0	0	0	0	0	0	0	0	No
12810	2	lethal	CG4440	1	0	10	0	10	Not Lethal	0	0	0	0	0	0	0	0	0	0	0	0	No
12811	2	viable	CG4440	1	0	3	7	10	Not Lethal	0	0	0	0	0	0	0	0	0	0	0	0	No
12841	2	viable	CG18279, CG33470	1	0	10	0	10	Not Lethal	0	0	0	0	0	0	0	0	0	0	0	0	No
12843	2	viable	CG18279, CG33470	1	0	10	0	10	Not Lethal	0	0	0	0	0	0	0	0	0	0	0	0	No
12969	2	viable	CG10530, CG10534, CG18779	1	0	10	0	10	Not Lethal	0	0	0	0	0	0	0	0	0	0	0	0	No
12970	2	lethal	CG10530, CG10534, CG18779	1	0	4	6	10	Not Lethal	0	0	0	0	0	0	0	0	0	0	0	0	No
13139	3	viable	CG15597	1	0	10	0	10	Not Lethal	0	0	0	0	0	0	0	4	0	0	0	0	No
13395	1	viable	CG18859, CG32825	1	0	0	1	1	Pupal	0	0	0	0	0	0	0	0	0	0	0	0	No
13395	1	viable	CG18859, CG32825	1	0	0	10	10	Not Lethal	0	0	0	0	0	3	0	0	0	0	0	0	No
13471	3	viable	CG14454, CG32453	1	0	9	1	10	Not Lethal	0	0	0	0	0	0	0	0	0	0	0	0	No
13821	2	viable	CG18349	1	0	10	0	10	Not Lethal	0	0	0	0	0	0	0	0	0	0	0	0	No
14054	3	viable	CG6289	1	0	6	4	10	Not Lethal	0	0	0	0	0	0	0	0	0	0	0	0	No
14116	3	viable	CG12522	1	0	2	8	10	Not Lethal	0	0	0	0	0	0	0	0	0	0	0	0	No
14297	3	viable	CG32188, CG32189	1	0	10	0	10	Not Lethal	0	0	0	0	0	0	0	0	0	0	0	0	No
14298	3	lethal	CG32188, CG32189	1	0	4	6	10	Not Lethal	0	0	0	0	0	0	0	0	0	0	0	0	No
14495	3	viable	CG18030	1	0	6	4	10	Not Lethal	0	0	0	0	0	0	0	0	0	0	0	0	No
14552	2	viable	CG10788	1	0	3	4	7	Not Lethal	0	0	0	0	0	0	0	0	0	0	0	0	No
14555	2	lethal	CG10781, CG14266	1	0	0	2	2	Pupal	0	0	0	0	0	8	0	0	5	0	0	0	No
14556	2	viable	CG10781, CG14266	1	0	10	0	10	Not Lethal	0	0	0	0	0	0	0	0	6	0	1	0	No
14885	2	viable	CG15741	1	0	10	0	10	Not Lethal	0	0	0	0	0	1	0	0	0	0	0	0	No
14886	3	viable	CG15741	1	0	0	0	0	Pupal	1												No
15093	2	viable	CG18773, CG32400	1	0	6	4	10	Not Lethal	0	0	0	0	0	0	0	0	0	0	0	0	No
15094	2	steril	CG18773, CG32400	1	0	7	3	10	Not Lethal	0	0	0	0	0	0	0	0	0	0	0	0	No
15401	3	viable	CG11905	1	0	10	0	10	Not Lethal	0	0	0	0	0	0	0	0	0	0	0	0	No
15726	2	steril	CG32598, CG32601	1	0	8	2	10	Not Lethal	0	0	0	0	0	0	0	0	0	0	0	0	No
15726	2	steril	CG32598, CG32601	1	0	10	0	10	Not Lethal	0	0	0	0	0	0	0	0	0	0	0	0	No
15727	3	viable	CG32598, CG32601	1	0	10	0	10	Not Lethal	0	0	0	0	0	0	0	0	0	0	0	0	No
15727	3	viable	CG32598, CG32601	1	0	10	0	10	Not Lethal	0	0	0	0	0	0	0	0	0	0	0	0	No
15765	2	viable	CG18478, CG31827	1	0	5	5	10	Not Lethal	0	0	0	0	0	0	0	0	0	0	0	0	No
15766	3	viable	CG18478, CG31827	1	0	10	0	10	Not Lethal	0	0	0	0	0	0	0	0	0	0	0	0	No
15769	2	viable	CG18478, CG31827	1	0	1	9	10	Not Lethal	0	0	0	0	0	0	0	0	0	0	0	0	No
15953	3	lethal	CG6663	1	0	10	0	10	Not Lethal	0	0	0	0	0	7	0	0	0	0	0	0	No
15954	2	viable	CG6663	1	0	0	0	0	Before Pupal	1												No
16165	3	viable	CG10993	1	0	8	2	10	Not Lethal	0	0	0	0	0	0	0	0	0	0	0	0	No
16166	2	viable	CG10993	1	0	3	7	10	Not Lethal	0	0	0	0	0	0	0	0	0	0	0	0	No
16373	3	viable	CG11941	1	0	0	1	1	Pupal	0	0	0	0	0	0	0	0	0	10	0	0	No
16610	3	viable	CG17210, CG5106	1	0	10	0	10	Not Lethal	0	0	0	0	0	0	0	0	0	0	0	0	No
17136	3	lethal	CG13337	1	0	10	0	10	Not Lethal	0	0	0	0	0	0	0	0	0	0	0	0	No
17245	3	viable	CG11844	1	0	7	3	10	Not Lethal	0	0	0	0	0	0	0	1	0	0	0	0	No
17317	3	viable	CG12592, CG12819	1	0	10	0	10	Not Lethal	0	0	0	0	0	0	0	0	0	0	0	0	No
17379	2	viable	CG14101	1	0	10	0	10	Not Lethal	0	0	0	0	0	0	0	0	0	0	0	0	No
17381	2	viable	CG14101	1	0	6	4	10	Not Lethal	0	0	0	0	0	0	0	0	0	0	0	0	No
17856	2	viable	CG13946	1	0	6	4	10	Pupal	0	5	0	0	0	0	0	0	0	0	1	0	No
17858	3	viable	CG13946	1	0	9	1	10	Not Lethal	0	0	0	0	0	0	5	0	0	0	0	0	No
17933	2	viable	CG1678	1	0	10	0	10	Not Lethal	0	0	0	0	0	0	0	0	0	0	0	0	No
18104	2	lethal	CG7296	1	0	8	2	10	Not Lethal	0	0	0	0	0	0	0	0	0	0	0	0	No
18105	1	viable	CG7296	1	0	0	7	7	Pupal	0	2	0	0	0	3	0	0	0	2	0	0	No
18106	3	lethal	CG17108	1	0	5	5	10	Pupal	0	0	0	0	0	0	6	0	0	2	0	0	No
18585	2	viable	CG8157	1	0	2	7	9	Not Lethal	0	0	0	0	0	0	0	0	0	0	0	0	No
18712	3	viable	CG11844	1	0	10	0	10	Not Lethal	0	0	0	0	0	0	0	0	0	0	0	0	No
19068	3	lethal	CG33937	1	0	10	0	10	Not Lethal	0	0	0	0	0	0	0	0	0	0	0	0	No
19069	3	lethal	CG33937	1	0	10	0	10	Not Lethal	0	0	0	0	0	0	0	0	0	0	0	0	No
19093	3	steril	CG17934	1	0	8	2	10	Not Lethal	0	0	0	0	0	0	2	0	0	1	0	0	No
19247	3	viable	CG31835	1	0	10	0	10	Not Lethal	0	0	0	0	0	0	0	0	0	0	0	0	No
19248	2	viable	CG31952	1	0	8	2	10	Not Lethal	0	3	0	0	0	0	0	0	0	0	0	0	No
19758	3	lethal	CG18477, CG31780	1	0	10	0	10	Not Lethal	0	0	0	0	0	0	0	0	0	0	0	0	No
19760	3	viable	CG18477, CG31780	1	0	10	0	10	Not Lethal	0	0	0	0	0	0	0	0	0	0	0	0	No
19808	2	viable	CG7045	1	0	4	6	10	Not Lethal	0	0	0	0	0	0	0	0	0	0	0	0	No
19809	3	lethal	CG7045	1	0	5	5	10	Not Lethal	0	0	0	0	0	0	0	0	0	0	0	0	No
19879	1	viable	CG12506	1	0	0	6	6	Pupal	0	0	0	0	0	0	0	0	0	0	0	0	No
19988	1	viable	CG12523	1	0	0	6	6	Pupal	0	0	0	0	0	0	0	0	0	0	0	0	No
20952	2	lethal	CG2941, CG32783, CG32786	1	0	10	0	10	Not Lethal	0	0	0	0	0	0	0	0	0	0	0	0	No
20953	3	lethal	CG2941, CG32783, CG32786	1	0	10	0	10	Not Lethal	0	0	0	0	0	0	0	0	0	0	0	0	No
21346	2	lethal	CG9821	1	0	6	4	10	Not Lethal	0	0	0	0	0	0	0	0	0	0	0	0	No
21348	3	viable	CG9821	1	0	10	0	10	Not Lethal	0	0	0	0	0	0	0	0	0	0	0	0	No
21724	2	viable	CG3062	1	0	2	8	10	Not Lethal	0	0	0	0	0	0	0	0	0	0	0	0	No
22559	3	viable	CG4216, CG7271	1	0	5	5	10	Not Lethal	0	0	0	0	0	0	0	0	0	0	0	0	No
22775	2	lethal	CG12158	1	0	8	2	10	Pupal	0	0	0	0	0	0	2	0	0	8	0	0	No
22777	3	viable	CG12158	1	0	1	7	8	Pupal	0	0	0	0	0	0	4	0	0	8	0	0	No
23190	3	viable	CG10918	1	0	7	3	10	Not Lethal	0	0	0	0	0	0	0	0	0	0	0	0	No
23252	2	viable	CG7299	1	0	10	0	10	Not Lethal	0	0	0	0	0	0	0	0	0	0	0	0	No
23253	2	viable	CG7299	1	0	10	0	10	Not Lethal	0	3	0	0	0	0	0	0	0	0	0	0	No
23257	1	viable	CG10781, CG14266	1	0	0	9	9	Pupal	0	1	0	0	0	0	3	0	0	0	0	0	No
23258	1	viable	CG10781, CG14266	1	0	0	2	2	Pupal	0	0	0	0	0	7	9	0	0	0	0	3	No
23484	2	viable	CG18779	1	1	1	8	9	Not Lethal	0	0	0	0	0	0	0	0	0	0	0	0	No
23510	3	viable	CG32172	1	0	10	0	10	Not Lethal	0	0	0	0	0	0	0	0	0	0	0	0	No
23555	3	viable	CG17935	1	0	1	9	10	Not Lethal	0	0	0	0	0	0	0	0	0	0	0	0	No
23556	3	viable	CG17935	1	0	7	3	10	Not Lethal	0	0	0	0	0	0	0	0	0	0	0	0	No
23558	1	viable	CG17945	1	0	0	10	10	Not Lethal	0	0	0	0	0	0	0	0	0	0	0	0	No
23559	2	viable	CG17945	1	0	4	6	10	Not Lethal	0	0	0	0	0	0	0	0	0	0	0	0	No
23601	3	viable	CG6900	1	0	10	0	10	Not Lethal	0	0	0	0	0	0	0	0	0	0	0	0	No
23602	3	viable	CG6900	1	0	10	0	10	Not Lethal	0	0	0	0	0	0	0	0	0	0	0	0	No
24366	3	viable	CG2885	1	1	10	0	10	Not Lethal	0	0	0	0	0	0	0	0	0	0	0	0	No
24592	3	viable	CG12728	1	0	10	0	10	Not Lethal	0	0	0	0	0	0	0	0	0	0	0	0	No
24593	2	lethal	CG12728	1	0	10	0	10	Not Lethal	0	0	0	0	0	0	0	0	0	0	0	0	No
25740	1	viable	CG31131, CG31253	1	0	0	10	10	Not Lethal	0	0	0	0	0	0	0	0	0	0	0	0	No
25761	2	viable	CG31274, CG31447	1	0	10	0	10	Not Lethal	0	0	0	0	0	0	0	0	0	0	0	0	No
25763	3	lethal	CG31274, CG31447	1	0	6	4	10	Not Lethal	0	0	0	0	0	0	0	0	0	0	0	0	No
25807	2	viable	CG31702, CG31703	1	0	3	7	10	Not Lethal	0	0	0	0	0	0	0	0	0	0	0	0	No
25808	3	lethal	CG31702, CG31703	1	0	10	0	10	Not Lethal	0	0	0	0	0	0	0	0	0	0	0	0	No
26904	3	viable	CG31526	1	0	7	3	10	Not Lethal	0	0	0	0	0	0	0	0	0	0	0	0	No
26906	1	viable	CG31526	1	0	0	10	10	Not Lethal	0	0	0	0	0	0	0	0	0	0	0	0	No
27010	3	viable	CG9222	1	0	5	5	10	Not Lethal	0	0	0	0	0	0	0	0	0	0	0	0	No
27041	3	viable	CG31617, CG33801, CG33804, CG33807, CG33810, CG33813, CG33816, CG33819, CG33822, CG33825, CG33828, CG33831, CG33837, CG33840, CG33843, CG33846, CG33849, CG33852, CG33855, CG33858, CG33861, CG33864	1	0	1	9	10	Not Lethal	0	0	0	0	0	0	0	0	4	0	0	0	No
27042	3	viable	CG31617, CG33801, CG33804, CG33807, CG33810, CG33813, CG33816, CG33819, CG33822, CG33825, CG33828, CG33831, CG33837, CG33840, CG33843, CG33846, CG33849, CG33852, CG33855, CG33858, CG33861, CG33864	1	0	6	4	10	Not Lethal	0	0	0	0	0	0	0	0	0	0	0	0	No
28458	1	viable	CG12853	1	0	0	10	10	Not Lethal	0	0	0	0	0	0	0	0	0	0	0	0	No
28468	3	viable	CG12487, CG13465	1	0	10	0	10	Not Lethal	0	0	0	0	0	0	0	0	0	0	0	0	No
28469	3	viable	CG12487, CG13465	1	0	10	0	10	Not Lethal	0	0	0	0	0	0	0	0	0	0	0	0	No
28582	3	viable	CG15831	1	0	10	0	10	Not Lethal	0	0	0	0	0	0	0	0	0	0	0	0	No
29219	2	viable	CG5016	1	0	10	0	10	Not Lethal	0	0	0	0	0	0	0	0	0	0	0	0	No
29245	2	viable	CG15126	1	0	8	2	10	Not Lethal	0	0	0	0	0	0	0	0	0	0	0	0	No
29246	2	viable	CG15126	1	0	10	0	10	Not Lethal	0	0	0	0	0	0	0	0	0	0	0	0	No
29249	2	viable	CG18064, CG32197	1	0	10	0	10	Not Lethal	0	0	0	0	0	0	0	0	0	0	0	0	No
29250	2	viable	CG18064, CG32197	1	0	9	1	10	Not Lethal	0	0	0	0	0	0	0	0	0	0	0	0	No
29281	2	lethal	CG32671, CG32673, CG32678, CG9807	1	0	10	0	10	Not Lethal	0	0	0	0	0	0	0	0	0	0	0	0	No
29282	2	viable	CG32671, CG32673, CG32678, CG9807	1	0	10	0	10	Not Lethal	0	0	0	0	0	0	0	0	0	0	0	0	No
29574	3	viable	CG31131, CG31253	1	0	4	6	10	Not Lethal	0	0	0	0	0	0	0	0	0	0	0	0	No
29645	3	viable	CG33271, CG33272	1	1	0	0	0	Before Pupal	1												No
29645	3	viable	CG33271, CG33272	1	1	0	0	0	Before Pupal	1												No
29646	3	viable	CG33271, CG33272	1	1	0	0	0	Before Pupal	1												No
29646	3	viable	CG33271, CG33272	1	1	0	0	0	Before Pupal	1												No
29673	3	viable	CG3927	1	0	10	0	10	Not Lethal	0	0	0	0	0	0	0	0	0	0	0	0	No
29674	2	viable	CG3927	1	0	6	4	10	Not Lethal	0	0	8	1	1	0	0	0	0	0	0	0	Yes
29786	2	lethal	CG9368	1	0	4	6	10	Not Lethal	0	0	0	0	0	0	0	0	0	0	0	0	No
29796	2	viable	CG12487, CG13465	1	0	10	0	10	Not Lethal	0	0	0	0	0	0	0	0	0	0	0	0	No
30051	3	viable	CG13402	1	0	8	2	10	Not Lethal	0	0	0	0	0	0	0	0	0	0	0	0	No
30052	3	viable	CG13402	1	0	10	0	10	Not Lethal	0	0	0	0	0	0	0	0	0	0	0	0	No
30596	3	viable	CG4216, CG7271	1	0	7	3	10	Not Lethal	0	0	0	0	0	0	0	0	2	0	1	0	No
30597	2	viable	CG4216, CG7271	1	0	10	0	10	Not Lethal	0	0	0	0	0	0	0	0	0	0	0	0	No
30646	3	viable	CG33488, CG4241	1	0	10	0	10	Not Lethal	0	0	0	0	0	0	0	0	0	0	0	0	No
30766	1	viable	CG18477, CG31780	1	0	0	10	10	Not Lethal	0	0	0	0	0	0	0	0	0	0	0	0	No
30973	3	viable	CG2229	1	0	8	2	10	Not Lethal	0	0	0	0	0	0	0	0	0	0	0	0	No
31028	2	viable	CG31872	1	0	8	2	10	Not Lethal	0	0	0	0	0	0	0	0	0	0	0	0	No
31029	1	viable	CG31872	1	0	0	10	10	Not Lethal	0	0	0	0	0	0	0	0	0	0	0	0	No
31030	3	viable	CG18284, CG31872	1	0	10	0	10	Not Lethal	0	0	0	0	0	0	0	0	0	0	0	0	No
31031	3	viable	CG18284, CG31872	1	0	10	0	10	Not Lethal	0	0	0	0	0	0	0	0	0	0	0	0	No
31078	3	steril	CG14454, CG32453	1	0	5	5	10	Not Lethal	0	0	0	0	0	0	0	0	0	0	0	0	No
31129	2	viable	CG32188, CG32189	1	0	10	0	10	Not Lethal	0	0	0	0	0	0	0	0	0	0	0	0	No
31131	3	viable	CG32188, CG32189	1	0	10	0	10	Not Lethal	0	0	0	0	0	0	0	0	0	0	0	3	No
31134	3	viable	CG14265	1	0	10	0	10	Not Lethal	0	0	0	0	0	4	0	0	0	2	0	0	No
31364	3	viable	CG10837	1	0	4	6	10	Not Lethal	0	0	0	0	0	0	0	0	0	0	0	0	No
31680	3	viable	CG12179	1	0	10	0	10	Not Lethal	0	0	0	0	0	0	0	0	0	0	0	0	No
31681	2	viable	CG12179	1	0	7	3	10	Not Lethal	0	0	0	0	0	0	0	0	0	0	0	0	No
32201	2	viable	CG13482	1	0	7	3	10	Not Lethal	0	0	0	0	0	0	0	0	0	0	0	0	No
32492	2	lethal	CG31702, CG31703	1	0	10	0	10	Not Lethal	0	0	0	0	0	0	0	0	1	0	0	0	No
32493	3	viable	CG31702, CG31703	1	0	10	0	10	Not Lethal	0	0	0	0	0	0	0	0	0	0	0	0	No
32545	3	viable	CG32779	1	0	8	2	10	Not Lethal	0	0	0	0	0	0	0	0	0	0	0	0	No
32546	2	viable	CG32779	1	0	10	0	10	Not Lethal	0	0	0	0	0	0	0	0	0	0	0	0	No
33176	2	viable	CG7294	1	0	10	0	10	Not Lethal	0	0	0	0	0	0	0	0	0	0	0	0	No
33177	3	viable	CG7294	1	0	10	0	10	Not Lethal	0	0	0	0	0	0	0	0	0	0	0	0	No
33809	3	viable	CG12853	1	0	9	1	10	Not Lethal	0	0	0	0	0	0	0	0	0	0	0	0	No
33811	2	viable	CG12853	1	0	9	1	10	Not Lethal	0	0	0	0	0	0	0	0	0	0	0	0	No
33920	3	viable	CG14933	1	0	10	0	10	Not Lethal	0	0	0	0	0	0	0	0	0	0	0	0	No
33975	2	viable	CG31617, CG33801, CG33804, CG33807, CG33810, CG33813, CG33816, CG33819, CG33822, CG33825, CG33828, CG33831, CG33837, CG33840, CG33843, CG33846, CG33849, CG33852, CG33855, CG33858, CG33861, CG33864	1	0	1	9	10	Not Lethal	0	0	0	0	0	0	0	0	0	0	0	0	No
34159	3	viable	CG6340	1	0	7	3	10	Not Lethal	0	0	0	0	0	0	0	0	0	0	0	0	No
34160	2	viable	CG6340	1	0	5	5	10	Not Lethal	0	0	1	0	0	0	0	0	0	0	0	0	No
35150	3	viable	CG18259, CG6961	1	0	8	2	10	Not Lethal	0	0	0	0	0	0	0	0	0	0	0	0	No
35152	2	viable	CG18259, CG6961	1	0	10	0	10	Not Lethal	0	0	0	0	0	0	0	0	0	0	0	0	No
35518	3	lethal	CG12179, CG12184	1	0	3	7	10	Not Lethal	0	0	0	0	0	0	0	0	0	0	0	0	No
35519	3	lethal	CG12179, CG12184	1	0	6	4	10	Not Lethal	0	0	0	0	0	0	0	0	0	0	0	0	No
36107	2	viable	CG9579	1	0	4	6	10	Not Lethal	0	0	0	0	0	0	0	0	0	0	0	0	No
36400	3	viable	CG18064, CG32197	1	0	10	0	10	Not Lethal	0	0	0	0	0	0	0	0	0	0	0	0	No
36424	3	viable	CG6434	1	0	3	7	10	Not Lethal	0	0	0	0	0	0	1	0	4	0	1	0	No
36425	3	viable	CG6434	1	0	6	4	10	Not Lethal	0	0	0	0	0	0	0	0	0	3	0	0	No
37310	2	viable	CG32214	1	1	10	0	10	Not Lethal	0	0	0	0	0	0	0	0	0	0	0	0	No
37311	2	viable	CG32214	1	1	10	0	10	Not Lethal	0	0	0	0	0	0	0	0	0	0	0	0	No
37324	1	viable	CG12546, CG14452	1	0	0	4	4	Pupal	0	0	0	0	0	0	0	0	0	8	0	0	No
37660	3	steril	CG8819, CG8821	1	0	6	4	10	Not Lethal	0	0	0	0	0	0	0	0	0	0	0	0	No
37704	3	viable	CG4478	1	0	10	0	10	Not Lethal	0	0	0	0	0	0	7	0	0	1	0	0	No
37705	3	lethal	CG4478	1	0	2	7	9	Not Lethal	0	0	0	0	0	0	0	0	0	0	0	0	No
37797	3	lethal	CG18777, CG34270	1	0	5	5	10	Not Lethal	0	0	0	0	0	0	0	0	0	0	0	0	No
38702	3	viable	CG12700	1	0	0	1	1	Pupal	0	0	0	0	0	0	0	0	0	10	0	0	No
38703	3	viable	CG12700	1	0	0	2	2	Pupal	0	0	0	0	0	0	0	0	0	10	0	0	No
39143	2	viable	CG5011	1	0	10	0	10	Not Lethal	0	0	0	0	0	0	0	0	0	0	0	0	No
39144	2	viable	CG5011	1	0	8	2	10	Not Lethal	0	0	0	0	0	0	0	0	0	0	0	0	No
39426	2	lethal	CG5011	1	0	10	0	10	Not Lethal	0	0	0	0	0	0	0	0	0	0	0	0	No
39458	3	viable	CG15126	1	0	7	3	10	Not Lethal	0	0	0	0	0	0	0	0	0	0	0	0	No
39459	3	viable	CG15126	1	0	10	0	10	Not Lethal	0	0	0	0	0	0	0	0	0	0	0	0	No
39553	3	lethal	CG7539	1	0	0	7	7	Not Lethal	0	0	0	0	0	0	0	0	0	0	0	0	No
39554	3	viable	CG7539	1	0	10	0	10	Not Lethal	0	0	0	0	0	0	0	0	0	0	0	0	No
39600	2	viable	CG32212	1	1	10	0	10	Not Lethal	0	0	0	0	0	0	0	0	0	0	0	0	No
39601	2	viable	CG32212	1	1	10	0	10	Not Lethal	0	0	0	0	0	0	0	0	0	0	0	0	No
40222	3	lethal	CG31274, CG31447	1	0	2	8	10	Not Lethal	0	0	0	0	0	0	0	0	0	0	0	0	No
40223	2	viable	CG31274, CG31447	1	0	10	0	10	Not Lethal	0	0	0	0	0	0	0	0	0	0	0	0	No
40694	3	viable	CG9074	1	0	10	0	10	Not Lethal	0	0	0	0	0	0	0	0	0	0	0	0	No
40781	2	viable	CG15831	1	0	7	3	10	Not Lethal	0	0	0	0	0	0	0	0	0	0	0	0	No
41326	2	viable	CG32198	1	0	4	6	10	Not Lethal	0	0	0	0	0	0	0	0	0	0	0	0	No
41327	3	viable	CG32198	1	0	5	5	10	Not Lethal	0	0	0	0	0	0	0	0	0	0	0	0	No
41772	1	viable	CG31909	1	0	0	10	10	Pupal	0	0	0	0	0	0	0	0	0	0	0	0	No
41828	3	viable	CG32706, CG6999	1	0	2	8	10	Not Lethal	0	0	0	0	0	0	0	0	0	0	0	0	No
41829	3	lethal	CG32706, CG6999	1	0	10	0	10	Not Lethal	0	0	0	0	0	0	0	0	0	0	0	0	No
41923	1	viable	CG3354	1	0	0	10	10	Pupal	0	0	0	0	0	0	0	0	0	0	0	0	No
42406	2	lethal	CG17945	1	0	10	0	10	Not Lethal	0	0	0	0	0	0	0	0	0	0	0	0	No
42407	3	viable	CG17945	1	0	10	0	10	Not Lethal	0	0	0	0	0	0	0	0	0	0	0	0	No
43213	2	steril	CG17210	1	0	4	4	8	Not Lethal	0	0	0	0	0	0	0	0	0	0	0	0	No
43214	2	lethal	CG17210	1	0	4	5	9	Not Lethal	0	0	0	0	0	0	0	0	0	0	0	0	No
43219	3	lethal	CG5207	1	0	4	4	8	Not Lethal	0	0	0	0	0	0	0	0	0	0	0	0	No
43220	2	viable	CG5207	1	0	10	0	10	Not Lethal	0	0	0	0	0	0	0	0	0	0	0	0	No
43862	2	steril	CG4479	1	0	10	0	10	Not Lethal	0	0	0	0	0	0	0	0	0	0	0	0	No
43863	3	lethal	CG4479	1	0	7	3	10	Not Lethal	0	0	0	0	0	0	0	0	0	0	0	0	No
43967	1	viable	CG30479	1	0	0	10	10	Not Lethal	0	0	0	0	0	0	0	0	0	0	0	0	No
44143	3	lethal	CG12592, CG12819	1	0	2	4	6	Pupal	0	0	0	0	0	0	0	3	0	3	0	6	No
45039	2	viable	CG32779	1	0	4	5	9	Not Lethal	0	0	0	0	0	0	0	0	0	2	0	0	No
45335	2	viable	CG12523	1	0	6	4	10	Not Lethal	0	0	0	0	0	0	0	0	0	0	0	0	No
45336	1	viable	CG12523	1	0	0	10	10	Not Lethal	0	0	0	0	0	0	0	0	0	0	0	0	No
45634	2	lethal	CG7106	1	0	4	6	10	Not Lethal	0	0	0	0	0	0	0	0	0	0	0	0	No
46656	2	lethal	CG32588	1	0	10	0	10	Not Lethal	0	0	0	0	0	0	0	0	0	0	0	0	No
47729	3	viable	CG12853	1	0	10	0	10	Not Lethal	0	0	0	0	0	0	0	0	0	0	0	0	No
48127	2	lethal	CG13050	1	0	10	0	10	Not Lethal	0	0	0	0	0	0	0	0	0	0	0	0	No
48505	2	viable	CG14503, CG4013	1	0	8	2	10	Not Lethal	0	0	0	0	0	0	0	0	0	0	0	0	No
48534	2	lethal	CG12819	1	0	10	0	10	Not Lethal	0	0	0	0	0	0	0	0	0	0	0	0	No
48537	2	viable	CG12819	1	0	10	0	10	Not Lethal	0	0	0	0	0	0	0	0	0	0	0	0	No
49120	2	viable	CG12184	1	0	10	0	10	Not Lethal	0	0	0	0	0	0	0	0	0	0	0	0	No
49121	1	viable	CG12184	1	0	0	10	10	Pupal	0	0	0	0	0	0	0	0	0	0	0	0	No
49122	3	viable	CG12700	1	0	0	5	5	Pupal	0	0	0	0	0	0	0	0	0	10	0	0	No
49141	2	viable	CG12487, CG13465	1	0	10	0	10	Not Lethal	0	0	0	0	0	0	0	0	0	0	0	0	No
49221	2	viable	CG18284, CG31872	1	0	10	0	10	Not Lethal	0	0	0	0	0	0	0	0	0	0	0	0	No
49225	3	viable	CG10530, CG10534, CG18779	1	0	10	0	10	Not Lethal	0	0	0	0	0	0	0	0	0	0	0	0	No
49232	2	viable	CG18859, CG32825	1	0	10	0	10	Not Lethal	0	0	0	0	0	0	0	0	0	0	0	0	No
49302	3	lethal	CG32074	1	0	10	0	10	Not Lethal	0	0	0	0	0	0	0	0	0	0	0	0	No
49309	3	viable	CG32188, CG32189	1	0	10	0	10	Not Lethal	0	0	0	0	0	0	0	0	0	0	0	0	No
49313	1	viable	CG32188, CG32189	1	0	0	10	10	Not Lethal	0	0	0	0	0	0	0	0	0	0	0	0	No
49321	2	viable	CG32598, CG32601	1	0	10	0	10	Not Lethal	0	0	0	0	0	0	0	0	0	0	0	0	No
49322	3	viable	CG32598, CG32601	1	0	10	0	10	Not Lethal	0	0	0	0	0	0	0	0	0	0	0	0	No
49577	2	viable	CG10781, CG14266	1	0	10	0	10	Not Lethal	0	0	0	0	0	0	0	0	6	0	1	0	No
49635	2	viable	CG8819	1	0	10	0	10	Not Lethal	0	0	0	0	0	0	0	0	0	0	0	0	No
49639	3	viable	CG8821	1	0	7	3	10	Not Lethal	0	0	0	0.4	0	0	0	0	0	2	0	0	No
49640	2	viable	CG8821	1	0	10	0	10	Not Lethal	0	0	0	0.2	0	0	2	0	0	0	0	0	No
49692	1	viable	CG18816, CG30160	1	0	0	10	10	Not Lethal	0	0	0	0	0	0	0	0	0	0	0	0	No
49698	2	lethal	CG31034, CG31362	1	0	6	4	10	Not Lethal	0	0	0	0	0	0	0	0	0	0	0	0	No
49737	2	viable	CG32671, CG32673, CG32678, CG9807	1	0	10	0	10	Not Lethal	0	0	0	0	0	0	0	0	0	0	0	0	No
49738	2	viable	CG32671, CG32673, CG32678, CG9807	1	0	10	0	10	Not Lethal	0	0	0	0	0	0	0	0	0	0	0	0	No
49745	2	viable	CG18859, CG32825	1	0	10	0	10	Not Lethal	0	0	0	0	0	0	0	0	0	0	0	0	No
49746	3	viable	CG18859, CG32825	1	0	10	0	10	Not Lethal	0	0	0	0	0	0	0	0	0	0	0	0	No
49757	2	viable	CG32616, CG33236, CG33237, CG33238, CG33239, CG33240, CG33241, CG33242, CG33244, CG33245, CG33246, CG33247	1	0	10	0	10	Not Lethal	0	0	0	0	0	0	0	0	0	0	0	0	No
49762	2	viable	CG33237, CG33239, CG33241, CG33242, CG33246, CG33247	1	0	10	0	10	Not Lethal	0	0	0	0	0	0	0	0	0	0	0	0	No
49763	2	viable	CG33237, CG33239, CG33241, CG33242, CG33246, CG33247	1	0	10	0	10	Not Lethal	0	0	0	0	0	0	0	0	0	0	0	0	No
49787	2	viable	CG31617, CG33801, CG33804, CG33807, CG33810, CG33813, CG33816, CG33819, CG33822, CG33825, CG33828, CG33831, CG33834, CG33837, CG33840, CG33843, CG33846, CG33849, CG33852, CG33855, CG33858, CG33861, CG33864	1	0	10	0	10	Not Lethal	0	0	0	0	0	0	0	0	0	0	0	0	No
49850	3	lethal	CG2885	1	0	10	0	10	Not Lethal	0	0	0	0	0	0	0	0	0	0	0	0	No
49851	2	viable	CG2885	1	0	8	2	10	Not Lethal	0	0	0	0	0	0	0	0	0	0	0	0	No
49853	3	viable	CG12728, CG32756	1	0	10	0	10	Not Lethal	0	0	0	0	0	0	0	0	0	0	0	0	No
49885	3	viable	CG4216, CG7271	1	0	0	2	2	Pupal	0	0	0	0	0	0	2	0	0	8	0	0	No
50030	3	steril	CG32652	1	0	10	0	10	Not Lethal	0	0	0	0	0	0	0	0	0	0	0	0	No
50095	1	viable	CG18259, CG6961	1	0	0	10	10	Not Lethal	0	0	0	0	0	0	0	0	0	0	0	0	No
50326	3	viable	CG12506	1	0	10	0	10	Not Lethal	0	0	0	0	0	0	0	0	0	0	0	0	No
50327	3	lethal	CG12506	1	0	7	3	10	Not Lethal	0	0	0	0	0	0	0	0	0	0	0	0	No
50347	3	viable	CG4478	1	0	10	0	10	Not Lethal	0	0	0	0	0	0	0	0	0	0	0	0	No
50449	2	viable	CG10530, CG10534, CG18779	1	0	2	8	10	Not Lethal	0	0	0	0	0	0	0	0	0	0	0	0	No
50451	2	viable	CG12179	1	0	10	0	10	Not Lethal	0	0	0	0	0	0	0	0	0	0	0	0	No
50453	3	lethal	CG12179	1	0	10	0	10	Not Lethal	0	0	0	0	0	0	0	0	0	0	0	0	No
50475	3	lethal	CG18030	1	0	4	6	10	Not Lethal	0	0	0	0	0	3	0	0	0	0	0	0	No
50497	3	viable	CG33270	1	0	0	1	1	Pupal	0	1	0	0	0	0	1	0	0	6	0	0	Yes
50502	1	viable	CG33500	1	0	0	0	0	Pupal	1												No
50586	2	viable	CG31274, CG31447	1	0	10	0	10	Not Lethal	0	0	0	0	0	0	0	0	0	0	0	0	No
52456	3	viable	CG14503, CG4013	1	0	7	3	10	Not Lethal	0	0	0	0	0	0	0	0	0	0	0	0	No

## Sheet: new genes in modules
modules labeled numerically	total genes	new genes	P value	Bonferroni correction	FDR	whether Significantly enriched	hypergeometric test
M1	45	2	0.0830194	3.81889	0.238681	No	0.106499
M10	115	2	0.76087	35	0.833334	No	0.262724
M11	306	0	0.0348725	1.60413	0.14583	No	0.0125678
M12	419	12	0.0102034	0.469358	0.0586697	No	0.00920199
M13	2205	61	4.83526e-09	2.22422e-07	5.56055e-08	Yes	4.84406e-08
M14	1080	19	0.307123	14.1277	0.543372	No	0.059147
M15	79	1	0.915397	42.1083	0.957006	No	0.368911
M16	214	1	0.240173	11.0479	0.480346	No	0.146339
M17	119	2	0.798523	36.7321	0.854234	No	0.265929
M18	225	0	0.0711668	3.27367	0.233834	No	0.0403726
M19	84	0	0.27242	12.5313	0.522138	No	0.303376
M2	106	2	0.673277	30.9707	0.794121	No	0.253298
M20	122	1	0.580703	26.7124	0.702957	No	0.309522
M21	144	1	0.466162	21.4434	0.630689	No	0.267206
M22	94	2	0.551276	25.3587	0.704408	No	0.235693
M23	316	13	3.63058e-05	0.00167006	0.000238581	Yes	0.000390253
M24	207	15	6.77932e-13	3.11849e-11	1.55924e-11	Yes	2.00146e-07
M25	227	1	0.213239	9.80899	0.467095	No	0.128896
M26	126	4	0.090517	4.16378	0.244928	No	0.0693679
M27	71	0	0.31317	14.4058	0.514494	No	0.365036
M28	530	2	0.0407026	1.87232	0.156026	No	0.0146857
M29	452	2	0.0774313	3.56184	0.237456	No	0.0330609
M3	51	0	0.392958	18.0761	0.583099	No	0.485092
M30	412	0	0.0140241	0.645109	0.0716788	No	0.00270341
M31	100	1	0.729278	33.5468	0.818214	No	0.346726
M32	173	4	0.308856	14.2074	0.526199	No	0.129136
M33	157	0	0.13259	6.09912	0.33884	No	0.10703
M34	644	6	0.296286	13.6292	0.545167	No	0.0884116
M35	33	0	0.492225	22.6423	0.646924	No	0.626365
M36	108	8	1.06635e-07	4.90522e-06	8.17537e-07	Yes	0.000120529
M37	103	9	2.29376e-10	1.05513e-08	3.5171e-09	Yes	1.27272e-05
M38	67	1	0.952038	43.7937	0.952038	No	0.370835
M39	127	1	0.552067	25.3951	0.686354	No	0.300108
M4	48	0	0.407286	18.7351	0.567732	No	0.506213
M40	96	3	0.151384	6.96366	0.366508	No	0.106496
M41	104	11	1.59575e-15	7.34046e-14	7.34046e-14	Yes	2.10329e-07
M42	49	0	0.402427	18.5117	0.578489	No	0.499073
M43	180	1	0.329622	15.1626	0.522849	No	0.200005
M44	651	2	0.0149931	0.689681	0.0689681	No	0.00379454
M45	225	3	0.925505	42.5732	0.946072	No	0.226096
M46	435	3	0.198007	9.10833	0.455417	No	0.0821398
M5	98	0	0.235631	10.839	0.492684	No	0.248526
M6	3976	21	5.19596e-08	2.39014e-06	4.78029e-07	No	1.35327e-09
M7	252	0	0.0559681	2.57453	0.198041	No	0.0273806
M8	106	2	0.673277	30.9707	0.774268	No	0.253298
M9	164	1	0.383865	17.6578	0.588593	No	0.228908
