# Supplementary material for: Integrative analysis of young genes, positively selected genes and lncRNAs in the development of Drosophila melanogaster
Source: BMC Evol Biol. 2014 Dec 4;14:241. doi: 10.1186/s12862-014-0241-9 (PMC4258281; doi:10.1186/s12862-014-0241-9)
Supplement: Additional file 13: — Newly duplicated genes, with results from the Bristle Screen online database and membership in modules of co-expressed genes. [file 12862_2014_241_MOESM13_ESM.xls]

## Sheet: duplicated genes
Gene stable ID	FlyBase CGID gene ID	whether completely lethal
FBgn0000084	CG9579	No
FBgn0000276	CG1365	No
FBgn0000277	CG1367	No
FBgn0002933	CG10781	No
FBgn0003356	CG31034	No
FBgn0003357	CG31362	No
FBgn0003683	CG4216	No
FBgn0010294	CG14266	No
FBgn0013300	CG4479	No
FBgn0013301	CG4478	No
FBgn0020637	CG10534	No
FBgn0020638	CG10530	No
FBgn0020643	CG18773	No
FBgn0020644	CG32400	No
FBgn0025387	CG12184	No
FBgn0025388	CG12179	No
FBgn0026174	CG12700	No
FBgn0026175	CG11941	No
FBgn0028415	CG18064	No
FBgn0028416	CG32197	No
FBgn0028517	CG18478	No
FBgn0028537	CG31775	No
FBgn0028864	CG18477	No
FBgn0029686	CG2941	No
FBgn0029825	CG12728	No
FBgn0030085	CG6999	No
FBgn0030200	CG2885	No
FBgn0030221	CG9807	No
FBgn0030524	CG10993	No
FBgn0030538	CG13402	No
FBgn0030563	CG18157	No
FBgn0030956	CG18259	No
FBgn0030958	CG6900	No
FBgn0030959	CG6961	No
FBgn0033748	CG8821	No
FBgn0033749	CG8819	No
FBgn0033835	CG18279	No
FBgn0034739	CG3927	No
FBgn0034740	CG3875	No
FBgn0034900	CG12491	No
FBgn0036108	CG7941	No
FBgn0036109	CG18349	No
FBgn0036176	CG7377	No
FBgn0036177	CG33268	No
FBgn0036791	CG7271	No
FBgn0036905	CG14101	No
FBgn0036969	CG6663	Yes
FBgn0036970	CG6289	No
FBgn0036972	CG6434	No
FBgn0037177	CG14454	No
FBgn0037178	CG12546	No
FBgn0037180	CG14452	No
FBgn0037636	CG9821	No
FBgn0037810	CG12819	No
FBgn0037811	CG12592	No
FBgn0037879	CG5106	No
FBgn0037888	CG17210	No
FBgn0037889	CG5207	No
FBgn0038978	CG7045	No
FBgn0038979	CG7046	No
FBgn0039777	CG2229	No
FBgn0039778	CG18030	No
FBgn0040034	CG15831	No
FBgn0040099	CG7106	No
FBgn0040487	CG12487	No
FBgn0040809	CG13465	No
FBgn0041626	CG18859	No
FBgn0042086	CG18816	No
FBgn0042118	CG18777	No
FBgn0043069	CG31447	No
FBgn0043825	CG18284	No
FBgn0044817	CG32616	No
FBgn0046214	CG11844	No
FBgn0050160	CG30160	No
FBgn0051131	CG31131	No
FBgn0051253	CG31253	No
FBgn0051274	CG31274	No
FBgn0051617	CG31617	No
FBgn0051702	CG31702	No
FBgn0051703	CG31703	No
FBgn0051780	CG31780	No
FBgn0051827	CG31827	No
FBgn0051835	CG31835	No
FBgn0051864	CG31864	No
FBgn0051872	CG31872	No
FBgn0051909	CG31909	No
FBgn0051958	CG31958	No
FBgn0051960	CG31960	No
FBgn0052074	CG32074	No
FBgn0052188	CG32188	No
FBgn0052189	CG32189	No
FBgn0052208	CG32208	No
FBgn0052212	CG32212	No
FBgn0052213	CG32213	No
FBgn0052214	CG32214	No
FBgn0052453	CG32453	No
FBgn0052588	CG32588	No
FBgn0052598	CG32598	No
FBgn0052601	CG32601	No
FBgn0052640	CG32640	No
FBgn0052641	CG32641	No
FBgn0052671	CG32671	No
FBgn0052673	CG32673	No
FBgn0052706	CG32706	No
FBgn0052713	CG32713	No
FBgn0052756	CG32756	No
FBgn0052779	CG32779	No
FBgn0052783	CG32783	No
FBgn0052786	CG32786	No
FBgn0052797	CG32797	No
FBgn0053223	CG33223	No
FBgn0053236	CG33236	No
FBgn0053237	CG33237	No
FBgn0053238	CG33238	No
FBgn0053239	CG33239	No
FBgn0053241	CG33241	No
FBgn0053242	CG33242	No
FBgn0053243	CG33243	No
FBgn0053244	CG33244	No
FBgn0053246	CG33246	No
FBgn0053247	CG33247	No
FBgn0053255	CG33255	No
FBgn0053269	CG33269	No
FBgn0053270	CG33270	No
FBgn0053271	CG33271	Yes
FBgn0053272	CG33272	Yes
FBgn0053477	CG33477	No
FBgn0053487	CG33487	No
FBgn0053491	CG33491	No
FBgn0053496	CG33496	No
FBgn0053498	CG33498	No
FBgn0053500	CG33500	Yes
FBgn0058249	CG40249	No
FBgn0062565	CG32825	No
FBgn0067052	CG32678	No
FBgn0086611	CG18779	No
FBgn0086915	CG3354	No

## Sheet: duplicated genes in Bristle
Transformant ID	Chromosome	Homozygous	CG_Number_5.7	Is_Protein_Coding	Manual_Mapping	MalesScored	FemalesScored	FliesScored	Lethality	Completely_lethal	Gain_of_bristles	Loss_of_bristles	Hair_cell_duplication	Empty_or_multiple_sockets	Colour_defects	Bristle_morphology_defects	Planar_polarity_defects	Notum_malformation_migration	Notum_malformation_death	Overproliferation	Other_phenotype	Lateral_Inhibition
2898	3	lethal	CG8819	1	0	8	2	10	Not Lethal	0	0	0	0	0	0	0	0	0	0	0	0	No
3642	3	viable	CG12491, CG34105	1	0	10	0	10	Not Lethal	0	0	0	0	0	0	0	0	0	0	0	0	No
5210	3	viable	CG32074	1	0	10	0	10	Not Lethal	0	0	0	0	0	0	0	0	0	0	0	0	No
7494	1	viable	CG32074	1	0	0	10	10	Pupal	0	0	0	0	0	0	0	0	0	0	0	0	No
9638	3	lethal	CG31034, CG31362	1	0	10	0	10	Not Lethal	0	0	0	0	0	0	0	0	0	0	0	0	No
9710	2	viable	CG1365	1	0	10	0	10	Not Lethal	0	0	0	0	0	0	0	0	0	0	0	0	No
9711	2	viable	CG1365	1	0	10	0	10	Not Lethal	0	0	0	0	0	4	0	0	0	0	0	0	No
9714	2	lethal	CG1367	1	0	0	10	10	Not Lethal	0	0	0	0	0	0	0	0	0	0	0	0	No
9715	2	viable	CG1367	1	0	10	0	10	Not Lethal	0	0	0	0	0	0	0	0	0	0	0	0	No
10784	1	viable	CG18816, CG30160	1	0	0	9	9	Pupal	0	0	0	0	0	0	0	0	0	0	0	0	No
12841	2	viable	CG18279, CG33470	1	0	10	0	10	Not Lethal	0	0	0	0	0	0	0	0	0	0	0	0	No
12843	2	viable	CG18279, CG33470	1	0	10	0	10	Not Lethal	0	0	0	0	0	0	0	0	0	0	0	0	No
12969	2	viable	CG10530, CG10534, CG18779	1	0	10	0	10	Not Lethal	0	0	0	0	0	0	0	0	0	0	0	0	No
12970	2	lethal	CG10530, CG10534, CG18779	1	0	4	6	10	Not Lethal	0	0	0	0	0	0	0	0	0	0	0	0	No
13395	1	viable	CG18859, CG32825	1	0	0	1	1	Pupal	0	0	0	0	0	0	0	0	0	0	0	0	No
13395	1	viable	CG18859, CG32825	1	0	0	10	10	Not Lethal	0	0	0	0	0	3	0	0	0	0	0	0	No
13471	3	viable	CG14454, CG32453	1	0	9	1	10	Not Lethal	0	0	0	0	0	0	0	0	0	0	0	0	No
13821	2	viable	CG18349	1	0	10	0	10	Not Lethal	0	0	0	0	0	0	0	0	0	0	0	0	No
14054	3	viable	CG6289	1	0	6	4	10	Not Lethal	0	0	0	0	0	0	0	0	0	0	0	0	No
14297	3	viable	CG32188, CG32189	1	0	10	0	10	Not Lethal	0	0	0	0	0	0	0	0	0	0	0	0	No
14298	3	lethal	CG32188, CG32189	1	0	4	6	10	Not Lethal	0	0	0	0	0	0	0	0	0	0	0	0	No
14495	3	viable	CG18030	1	0	6	4	10	Not Lethal	0	0	0	0	0	0	0	0	0	0	0	0	No
14555	2	lethal	CG10781, CG14266	1	0	0	2	2	Pupal	0	0	0	0	0	8	0	0	5	0	0	0	No
14556	2	viable	CG10781, CG14266	1	0	10	0	10	Not Lethal	0	0	0	0	0	0	0	0	6	0	1	0	No
15093	2	viable	CG18773, CG32400	1	0	6	4	10	Not Lethal	0	0	0	0	0	0	0	0	0	0	0	0	No
15094	2	steril	CG18773, CG32400	1	0	7	3	10	Not Lethal	0	0	0	0	0	0	0	0	0	0	0	0	No
15726	2	steril	CG32598, CG32601	1	0	8	2	10	Not Lethal	0	0	0	0	0	0	0	0	0	0	0	0	No
15726	2	steril	CG32598, CG32601	1	0	10	0	10	Not Lethal	0	0	0	0	0	0	0	0	0	0	0	0	No
15727	3	viable	CG32598, CG32601	1	0	10	0	10	Not Lethal	0	0	0	0	0	0	0	0	0	0	0	0	No
15727	3	viable	CG32598, CG32601	1	0	10	0	10	Not Lethal	0	0	0	0	0	0	0	0	0	0	0	0	No
15765	2	viable	CG18478, CG31827	1	0	5	5	10	Not Lethal	0	0	0	0	0	0	0	0	0	0	0	0	No
15766	3	viable	CG18478, CG31827	1	0	10	0	10	Not Lethal	0	0	0	0	0	0	0	0	0	0	0	0	No
15769	2	viable	CG18478, CG31827	1	0	1	9	10	Not Lethal	0	0	0	0	0	0	0	0	0	0	0	0	No
15953	3	lethal	CG6663	1	0	10	0	10	Not Lethal	0	0	0	0	0	7	0	0	0	0	0	0	No
15954	2	viable	CG6663	1	0	0	0	0	Before Pupal	1												No
16165	3	viable	CG10993	1	0	8	2	10	Not Lethal	0	0	0	0	0	0	0	0	0	0	0	0	No
16166	2	viable	CG10993	1	0	3	7	10	Not Lethal	0	0	0	0	0	0	0	0	0	0	0	0	No
16373	3	viable	CG11941	1	0	0	1	1	Pupal	0	0	0	0	0	0	0	0	0	10	0	0	No
16610	3	viable	CG17210, CG5106	1	0	10	0	10	Not Lethal	0	0	0	0	0	0	0	0	0	0	0	0	No
17245	3	viable	CG11844	1	0	7	3	10	Not Lethal	0	0	0	0	0	0	0	1	0	0	0	0	No
17317	3	viable	CG12592, CG12819	1	0	10	0	10	Not Lethal	0	0	0	0	0	0	0	0	0	0	0	0	No
17379	2	viable	CG14101	1	0	10	0	10	Not Lethal	0	0	0	0	0	0	0	0	0	0	0	0	No
17381	2	viable	CG14101	1	0	6	4	10	Not Lethal	0	0	0	0	0	0	0	0	0	0	0	0	No
18712	3	viable	CG11844	1	0	10	0	10	Not Lethal	0	0	0	0	0	0	0	0	0	0	0	0	No
19247	3	viable	CG31835	1	0	10	0	10	Not Lethal	0	0	0	0	0	0	0	0	0	0	0	0	No
19758	3	lethal	CG18477, CG31780	1	0	10	0	10	Not Lethal	0	0	0	0	0	0	0	0	0	0	0	0	No
19760	3	viable	CG18477, CG31780	1	0	10	0	10	Not Lethal	0	0	0	0	0	0	0	0	0	0	0	0	No
19808	2	viable	CG7045	1	0	4	6	10	Not Lethal	0	0	0	0	0	0	0	0	0	0	0	0	No
19809	3	lethal	CG7045	1	0	5	5	10	Not Lethal	0	0	0	0	0	0	0	0	0	0	0	0	No
20952	2	lethal	CG2941, CG32783, CG32786	1	0	10	0	10	Not Lethal	0	0	0	0	0	0	0	0	0	0	0	0	No
20953	3	lethal	CG2941, CG32783, CG32786	1	0	10	0	10	Not Lethal	0	0	0	0	0	0	0	0	0	0	0	0	No
21346	2	lethal	CG9821	1	0	6	4	10	Not Lethal	0	0	0	0	0	0	0	0	0	0	0	0	No
21348	3	viable	CG9821	1	0	10	0	10	Not Lethal	0	0	0	0	0	0	0	0	0	0	0	0	No
22559	3	viable	CG4216, CG7271	1	0	5	5	10	Not Lethal	0	0	0	0	0	0	0	0	0	0	0	0	No
23257	1	viable	CG10781, CG14266	1	0	0	9	9	Pupal	0	1	0	0	0	0	3	0	0	0	0	0	No
23258	1	viable	CG10781, CG14266	1	0	0	2	2	Pupal	0	0	0	0	0	7	9	0	0	0	0	3	No
23484	2	viable	CG18779	1	1	1	8	9	Not Lethal	0	0	0	0	0	0	0	0	0	0	0	0	No
23601	3	viable	CG6900	1	0	10	0	10	Not Lethal	0	0	0	0	0	0	0	0	0	0	0	0	No
23602	3	viable	CG6900	1	0	10	0	10	Not Lethal	0	0	0	0	0	0	0	0	0	0	0	0	No
24366	3	viable	CG2885	1	1	10	0	10	Not Lethal	0	0	0	0	0	0	0	0	0	0	0	0	No
24592	3	viable	CG12728	1	0	10	0	10	Not Lethal	0	0	0	0	0	0	0	0	0	0	0	0	No
24593	2	lethal	CG12728	1	0	10	0	10	Not Lethal	0	0	0	0	0	0	0	0	0	0	0	0	No
25740	1	viable	CG31131, CG31253	1	0	0	10	10	Not Lethal	0	0	0	0	0	0	0	0	0	0	0	0	No
25761	2	viable	CG31274, CG31447	1	0	10	0	10	Not Lethal	0	0	0	0	0	0	0	0	0	0	0	0	No
25763	3	lethal	CG31274, CG31447	1	0	6	4	10	Not Lethal	0	0	0	0	0	0	0	0	0	0	0	0	No
25807	2	viable	CG31702, CG31703	1	0	3	7	10	Not Lethal	0	0	0	0	0	0	0	0	0	0	0	0	No
25808	3	lethal	CG31702, CG31703	1	0	10	0	10	Not Lethal	0	0	0	0	0	0	0	0	0	0	0	0	No
27041	3	viable	CG31617, CG33801, CG33804, CG33807, CG33810, CG33813, CG33816, CG33819, CG33822, CG33825, CG33828, CG33831, CG33837, CG33840, CG33843, CG33846, CG33849, CG33852, CG33855, CG33858, CG33861, CG33864	1	0	1	9	10	Not Lethal	0	0	0	0	0	0	0	0	4	0	0	0	No
27042	3	viable	CG31617, CG33801, CG33804, CG33807, CG33810, CG33813, CG33816, CG33819, CG33822, CG33825, CG33828, CG33831, CG33837, CG33840, CG33843, CG33846, CG33849, CG33852, CG33855, CG33858, CG33861, CG33864	1	0	6	4	10	Not Lethal	0	0	0	0	0	0	0	0	0	0	0	0	No
28468	3	viable	CG12487, CG13465	1	0	10	0	10	Not Lethal	0	0	0	0	0	0	0	0	0	0	0	0	No
28469	3	viable	CG12487, CG13465	1	0	10	0	10	Not Lethal	0	0	0	0	0	0	0	0	0	0	0	0	No
28582	3	viable	CG15831	1	0	10	0	10	Not Lethal	0	0	0	0	0	0	0	0	0	0	0	0	No
29249	2	viable	CG18064, CG32197	1	0	10	0	10	Not Lethal	0	0	0	0	0	0	0	0	0	0	0	0	No
29250	2	viable	CG18064, CG32197	1	0	9	1	10	Not Lethal	0	0	0	0	0	0	0	0	0	0	0	0	No
29281	2	lethal	CG32671, CG32673, CG32678, CG9807	1	0	10	0	10	Not Lethal	0	0	0	0	0	0	0	0	0	0	0	0	No
29282	2	viable	CG32671, CG32673, CG32678, CG9807	1	0	10	0	10	Not Lethal	0	0	0	0	0	0	0	0	0	0	0	0	No
29574	3	viable	CG31131, CG31253	1	0	4	6	10	Not Lethal	0	0	0	0	0	0	0	0	0	0	0	0	No
29645	3	viable	CG33271, CG33272	1	1	0	0	0	Before Pupal	1												No
29645	3	viable	CG33271, CG33272	1	1	0	0	0	Before Pupal	1												No
29646	3	viable	CG33271, CG33272	1	1	0	0	0	Before Pupal	1												No
29646	3	viable	CG33271, CG33272	1	1	0	0	0	Before Pupal	1												No
29673	3	viable	CG3927	1	0	10	0	10	Not Lethal	0	0	0	0	0	0	0	0	0	0	0	0	No
29674	2	viable	CG3927	1	0	6	4	10	Not Lethal	0	0	8	1	1	0	0	0	0	0	0	0	Yes
29796	2	viable	CG12487, CG13465	1	0	10	0	10	Not Lethal	0	0	0	0	0	0	0	0	0	0	0	0	No
30051	3	viable	CG13402	1	0	8	2	10	Not Lethal	0	0	0	0	0	0	0	0	0	0	0	0	No
30052	3	viable	CG13402	1	0	10	0	10	Not Lethal	0	0	0	0	0	0	0	0	0	0	0	0	No
30596	3	viable	CG4216, CG7271	1	0	7	3	10	Not Lethal	0	0	0	0	0	0	0	0	2	0	1	0	No
30597	2	viable	CG4216, CG7271	1	0	10	0	10	Not Lethal	0	0	0	0	0	0	0	0	0	0	0	0	No
30766	1	viable	CG18477, CG31780	1	0	0	10	10	Not Lethal	0	0	0	0	0	0	0	0	0	0	0	0	No
30973	3	viable	CG2229	1	0	8	2	10	Not Lethal	0	0	0	0	0	0	0	0	0	0	0	0	No
31028	2	viable	CG31872	1	0	8	2	10	Not Lethal	0	0	0	0	0	0	0	0	0	0	0	0	No
31029	1	viable	CG31872	1	0	0	10	10	Not Lethal	0	0	0	0	0	0	0	0	0	0	0	0	No
31030	3	viable	CG18284, CG31872	1	0	10	0	10	Not Lethal	0	0	0	0	0	0	0	0	0	0	0	0	No
31031	3	viable	CG18284, CG31872	1	0	10	0	10	Not Lethal	0	0	0	0	0	0	0	0	0	0	0	0	No
31078	3	steril	CG14454, CG32453	1	0	5	5	10	Not Lethal	0	0	0	0	0	0	0	0	0	0	0	0	No
31129	2	viable	CG32188, CG32189	1	0	10	0	10	Not Lethal	0	0	0	0	0	0	0	0	0	0	0	0	No
31131	3	viable	CG32188, CG32189	1	0	10	0	10	Not Lethal	0	0	0	0	0	0	0	0	0	0	0	3	No
31680	3	viable	CG12179	1	0	10	0	10	Not Lethal	0	0	0	0	0	0	0	0	0	0	0	0	No
31681	2	viable	CG12179	1	0	7	3	10	Not Lethal	0	0	0	0	0	0	0	0	0	0	0	0	No
32492	2	lethal	CG31702, CG31703	1	0	10	0	10	Not Lethal	0	0	0	0	0	0	0	0	1	0	0	0	No
32493	3	viable	CG31702, CG31703	1	0	10	0	10	Not Lethal	0	0	0	0	0	0	0	0	0	0	0	0	No
32545	3	viable	CG32779	1	0	8	2	10	Not Lethal	0	0	0	0	0	0	0	0	0	0	0	0	No
32546	2	viable	CG32779	1	0	10	0	10	Not Lethal	0	0	0	0	0	0	0	0	0	0	0	0	No
33975	2	viable	CG31617, CG33801, CG33804, CG33807, CG33810, CG33813, CG33816, CG33819, CG33822, CG33825, CG33828, CG33831, CG33837, CG33840, CG33843, CG33846, CG33849, CG33852, CG33855, CG33858, CG33861, CG33864	1	0	1	9	10	Not Lethal	0	0	0	0	0	0	0	0	0	0	0	0	No
35150	3	viable	CG18259, CG6961	1	0	8	2	10	Not Lethal	0	0	0	0	0	0	0	0	0	0	0	0	No
35152	2	viable	CG18259, CG6961	1	0	10	0	10	Not Lethal	0	0	0	0	0	0	0	0	0	0	0	0	No
35518	3	lethal	CG12179, CG12184	1	0	3	7	10	Not Lethal	0	0	0	0	0	0	0	0	0	0	0	0	No
35519	3	lethal	CG12179, CG12184	1	0	6	4	10	Not Lethal	0	0	0	0	0	0	0	0	0	0	0	0	No
36107	2	viable	CG9579	1	0	4	6	10	Not Lethal	0	0	0	0	0	0	0	0	0	0	0	0	No
36400	3	viable	CG18064, CG32197	1	0	10	0	10	Not Lethal	0	0	0	0	0	0	0	0	0	0	0	0	No
36424	3	viable	CG6434	1	0	3	7	10	Not Lethal	0	0	0	0	0	0	1	0	4	0	1	0	No
36425	3	viable	CG6434	1	0	6	4	10	Not Lethal	0	0	0	0	0	0	0	0	0	3	0	0	No
37310	2	viable	CG32214	1	1	10	0	10	Not Lethal	0	0	0	0	0	0	0	0	0	0	0	0	No
37311	2	viable	CG32214	1	1	10	0	10	Not Lethal	0	0	0	0	0	0	0	0	0	0	0	0	No
37324	1	viable	CG12546, CG14452	1	0	0	4	4	Pupal	0	0	0	0	0	0	0	0	0	8	0	0	No
37660	3	steril	CG8819, CG8821	1	0	6	4	10	Not Lethal	0	0	0	0	0	0	0	0	0	0	0	0	No
37704	3	viable	CG4478	1	0	10	0	10	Not Lethal	0	0	0	0	0	0	7	0	0	1	0	0	No
37705	3	lethal	CG4478	1	0	2	7	9	Not Lethal	0	0	0	0	0	0	0	0	0	0	0	0	No
37797	3	lethal	CG18777, CG34270	1	0	5	5	10	Not Lethal	0	0	0	0	0	0	0	0	0	0	0	0	No
38702	3	viable	CG12700	1	0	0	1	1	Pupal	0	0	0	0	0	0	0	0	0	10	0	0	No
38703	3	viable	CG12700	1	0	0	2	2	Pupal	0	0	0	0	0	0	0	0	0	10	0	0	No
39600	2	viable	CG32212	1	1	10	0	10	Not Lethal	0	0	0	0	0	0	0	0	0	0	0	0	No
39601	2	viable	CG32212	1	1	10	0	10	Not Lethal	0	0	0	0	0	0	0	0	0	0	0	0	No
40222	3	lethal	CG31274, CG31447	1	0	2	8	10	Not Lethal	0	0	0	0	0	0	0	0	0	0	0	0	No
40223	2	viable	CG31274, CG31447	1	0	10	0	10	Not Lethal	0	0	0	0	0	0	0	0	0	0	0	0	No
40781	2	viable	CG15831	1	0	7	3	10	Not Lethal	0	0	0	0	0	0	0	0	0	0	0	0	No
41772	1	viable	CG31909	1	0	0	10	10	Pupal	0	0	0	0	0	0	0	0	0	0	0	0	No
41828	3	viable	CG32706, CG6999	1	0	2	8	10	Not Lethal	0	0	0	0	0	0	0	0	0	0	0	0	No
41829	3	lethal	CG32706, CG6999	1	0	10	0	10	Not Lethal	0	0	0	0	0	0	0	0	0	0	0	0	No
41923	1	viable	CG3354	1	0	0	10	10	Pupal	0	0	0	0	0	0	0	0	0	0	0	0	No
43213	2	steril	CG17210	1	0	4	4	8	Not Lethal	0	0	0	0	0	0	0	0	0	0	0	0	No
43214	2	lethal	CG17210	1	0	4	5	9	Not Lethal	0	0	0	0	0	0	0	0	0	0	0	0	No
43219	3	lethal	CG5207	1	0	4	4	8	Not Lethal	0	0	0	0	0	0	0	0	0	0	0	0	No
43220	2	viable	CG5207	1	0	10	0	10	Not Lethal	0	0	0	0	0	0	0	0	0	0	0	0	No
43862	2	steril	CG4479	1	0	10	0	10	Not Lethal	0	0	0	0	0	0	0	0	0	0	0	0	No
43863	3	lethal	CG4479	1	0	7	3	10	Not Lethal	0	0	0	0	0	0	0	0	0	0	0	0	No
44143	3	lethal	CG12592, CG12819	1	0	2	4	6	Pupal	0	0	0	0	0	0	0	3	0	3	0	6	No
45039	2	viable	CG32779	1	0	4	5	9	Not Lethal	0	0	0	0	0	0	0	0	0	2	0	0	No
45634	2	lethal	CG7106	1	0	4	6	10	Not Lethal	0	0	0	0	0	0	0	0	0	0	0	0	No
46656	2	lethal	CG32588	1	0	10	0	10	Not Lethal	0	0	0	0	0	0	0	0	0	0	0	0	No
48534	2	lethal	CG12819	1	0	10	0	10	Not Lethal	0	0	0	0	0	0	0	0	0	0	0	0	No
48537	2	viable	CG12819	1	0	10	0	10	Not Lethal	0	0	0	0	0	0	0	0	0	0	0	0	No
49120	2	viable	CG12184	1	0	10	0	10	Not Lethal	0	0	0	0	0	0	0	0	0	0	0	0	No
49121	1	viable	CG12184	1	0	0	10	10	Pupal	0	0	0	0	0	0	0	0	0	0	0	0	No
49122	3	viable	CG12700	1	0	0	5	5	Pupal	0	0	0	0	0	0	0	0	0	10	0	0	No
49141	2	viable	CG12487, CG13465	1	0	10	0	10	Not Lethal	0	0	0	0	0	0	0	0	0	0	0	0	No
49221	2	viable	CG18284, CG31872	1	0	10	0	10	Not Lethal	0	0	0	0	0	0	0	0	0	0	0	0	No
49225	3	viable	CG10530, CG10534, CG18779	1	0	10	0	10	Not Lethal	0	0	0	0	0	0	0	0	0	0	0	0	No
49232	2	viable	CG18859, CG32825	1	0	10	0	10	Not Lethal	0	0	0	0	0	0	0	0	0	0	0	0	No
49302	3	lethal	CG32074	1	0	10	0	10	Not Lethal	0	0	0	0	0	0	0	0	0	0	0	0	No
49309	3	viable	CG32188, CG32189	1	0	10	0	10	Not Lethal	0	0	0	0	0	0	0	0	0	0	0	0	No
49313	1	viable	CG32188, CG32189	1	0	0	10	10	Not Lethal	0	0	0	0	0	0	0	0	0	0	0	0	No
49321	2	viable	CG32598, CG32601	1	0	10	0	10	Not Lethal	0	0	0	0	0	0	0	0	0	0	0	0	No
49322	3	viable	CG32598, CG32601	1	0	10	0	10	Not Lethal	0	0	0	0	0	0	0	0	0	0	0	0	No
49577	2	viable	CG10781, CG14266	1	0	10	0	10	Not Lethal	0	0	0	0	0	0	0	0	6	0	1	0	No
49635	2	viable	CG8819	1	0	10	0	10	Not Lethal	0	0	0	0	0	0	0	0	0	0	0	0	No
49639	3	viable	CG8821	1	0	7	3	10	Not Lethal	0	0	0	0.4	0	0	0	0	0	2	0	0	No
49640	2	viable	CG8821	1	0	10	0	10	Not Lethal	0	0	0	0.2	0	0	2	0	0	0	0	0	No
49692	1	viable	CG18816, CG30160	1	0	0	10	10	Not Lethal	0	0	0	0	0	0	0	0	0	0	0	0	No
49698	2	lethal	CG31034, CG31362	1	0	6	4	10	Not Lethal	0	0	0	0	0	0	0	0	0	0	0	0	No
49737	2	viable	CG32671, CG32673, CG32678, CG9807	1	0	10	0	10	Not Lethal	0	0	0	0	0	0	0	0	0	0	0	0	No
49738	2	viable	CG32671, CG32673, CG32678, CG9807	1	0	10	0	10	Not Lethal	0	0	0	0	0	0	0	0	0	0	0	0	No
49745	2	viable	CG18859, CG32825	1	0	10	0	10	Not Lethal	0	0	0	0	0	0	0	0	0	0	0	0	No
49746	3	viable	CG18859, CG32825	1	0	10	0	10	Not Lethal	0	0	0	0	0	0	0	0	0	0	0	0	No
49757	2	viable	CG32616, CG33236, CG33237, CG33238, CG33239, CG33240, CG33241, CG33242, CG33244, CG33245, CG33246, CG33247	1	0	10	0	10	Not Lethal	0	0	0	0	0	0	0	0	0	0	0	0	No
49762	2	viable	CG33237, CG33239, CG33241, CG33242, CG33246, CG33247	1	0	10	0	10	Not Lethal	0	0	0	0	0	0	0	0	0	0	0	0	No
49763	2	viable	CG33237, CG33239, CG33241, CG33242, CG33246, CG33247	1	0	10	0	10	Not Lethal	0	0	0	0	0	0	0	0	0	0	0	0	No
49787	2	viable	CG31617, CG33801, CG33804, CG33807, CG33810, CG33813, CG33816, CG33819, CG33822, CG33825, CG33828, CG33831, CG33834, CG33837, CG33840, CG33843, CG33846, CG33849, CG33852, CG33855, CG33858, CG33861, CG33864	1	0	10	0	10	Not Lethal	0	0	0	0	0	0	0	0	0	0	0	0	No
49850	3	lethal	CG2885	1	0	10	0	10	Not Lethal	0	0	0	0	0	0	0	0	0	0	0	0	No
49851	2	viable	CG2885	1	0	8	2	10	Not Lethal	0	0	0	0	0	0	0	0	0	0	0	0	No
49853	3	viable	CG12728, CG32756	1	0	10	0	10	Not Lethal	0	0	0	0	0	0	0	0	0	0	0	0	No
49885	3	viable	CG4216, CG7271	1	0	0	2	2	Pupal	0	0	0	0	0	0	2	0	0	8	0	0	No
50095	1	viable	CG18259, CG6961	1	0	0	10	10	Not Lethal	0	0	0	0	0	0	0	0	0	0	0	0	No
50347	3	viable	CG4478	1	0	10	0	10	Not Lethal	0	0	0	0	0	0	0	0	0	0	0	0	No
50449	2	viable	CG10530, CG10534, CG18779	1	0	2	8	10	Not Lethal	0	0	0	0	0	0	0	0	0	0	0	0	No
50451	2	viable	CG12179	1	0	10	0	10	Not Lethal	0	0	0	0	0	0	0	0	0	0	0	0	No
50453	3	lethal	CG12179	1	0	10	0	10	Not Lethal	0	0	0	0	0	0	0	0	0	0	0	0	No
50475	3	lethal	CG18030	1	0	4	6	10	Not Lethal	0	0	0	0	0	3	0	0	0	0	0	0	No
50497	3	viable	CG33270	1	0	0	1	1	Pupal	0	1	0	0	0	0	1	0	0	6	0	0	Yes
50502	1	viable	CG33500	1	0	0	0	0	Pupal	1												No
50586	2	viable	CG31274, CG31447	1	0	10	0	10	Not Lethal	0	0	0	0	0	0	0	0	0	0	0	0	No

## Sheet: duplicated genes in modules
modules labeled numerically	total genes	newly duplicated genes	P value	Bonferroni correction	FDR	whether Significantly enriched	hypergeometric test
M1	45	2	0.010074	0.463402	0.0514891	No	0.0518907
M10	115	0	0.311702	14.3383	0.494424	No	0.362335
M11	306	0	0.0968189	4.45367	0.278354	No	0.0660014
M12	419	9	0.00460386	0.211777	0.0302539	Yes	0.00767237
M13	2205	40	3.34666e-07	1.53946e-05	7.69731e-06	Yes	2.0937e-06
M14	1080	16	0.0267814	1.23195	0.111995	No	0.0135202
M15	79	0	0.4023	18.5058	0.51405	No	0.498287
M16	214	1	0.518494	23.8507	0.567875	No	0.288079
M17	119	2	0.344071	15.8273	0.510557	No	0.193139
M18	225	0	0.155578	7.1566	0.34079	No	0.136242
M19	84	0	0.387722	17.8352	0.509577	No	0.476739
M2	106	2	0.262221	12.0622	0.446747	No	0.171482
M20	122	0	0.297307	13.6761	0.488432	No	0.34054
M21	144	0	0.257169	11.8298	0.454991	No	0.280164
M22	94	1	0.844306	38.8381	0.863069	No	0.364561
M23	316	9	0.000143535	0.00660261	0.00132052	Yes	0.00140017
M24	207	8	3.37215e-06	0.000155119	5.17063e-05	Yes	0.000390269
M25	227	0	0.153727	7.07142	0.353571	No	0.133832
M26	126	4	0.00541894	0.249271	0.0311589	Yes	0.0197937
M27	71	0	0.427324	19.6569	0.531268	No	0.534792
M28	530	0	0.0277059	1.27447	0.0980363	No	0.0087165
M29	452	1	0.129658	5.96425	0.350838	No	0.0727936
M3	51	0	0.50138	23.0635	0.591371	No	0.638084
M30	412	0	0.0531846	2.44649	0.163099	No	0.0254166
M31	100	0	0.345722	15.9032	0.496975	No	0.413812
M32	173	4	0.041426	1.9056	0.136114	No	0.0475326
M33	157	0	0.236553	10.8814	0.453393	No	0.249616
M34	644	3	0.254266	11.6963	0.46785	No	0.104313
M35	33	0	0.58885	27.0871	0.615616	No	0.747856
M36	108	5	2.64726e-05	0.00121774	0.000304435	Yes	0.00222187
M37	103	6	6.32004e-08	2.90722e-06	2.90722e-06	Yes	0.000254752
M38	67	1	0.58705	27.0043	0.628007	No	0.329324
M39	127	1	0.914618	42.0724	0.914618	No	0.368491
M4	48	0	0.514282	23.657	0.577	No	0.6552
M40	96	0	0.355616	16.3584	0.481128	No	0.428725
M41	104	3	0.0273616	1.25863	0.104886	No	0.0500342
M42	49	0	0.509919	23.4563	0.586407	No	0.649444
M43	180	0	0.204681	9.41532	0.427969	No	0.203451
M44	651	0	0.0143	0.6578	0.06578	No	0.0028837
M45	225	1	0.48434	22.2796	0.586306	No	0.274775
M46	435	1	0.142588	6.55906	0.345214	No	0.0816189
M5	98	0	0.350622	16.1286	0.488746	No	0.421203
M6	3976	17	0.000445218	0.02048	0.00341334	No	8.0656e-05
M7	252	0	0.132527	6.09624	0.33868	No	0.107047
M8	106	0	0.331557	15.2516	0.508387	No	0.392404
M9	164	0	0.226271	10.4085	0.452542	No	0.234561
