# Supplementary material for: Integrative analysis of young genes, positively selected genes and lncRNAs in the development of Drosophila melanogaster
Source: BMC Evol Biol. 2014 Dec 4;14:241. doi: 10.1186/s12862-014-0241-9 (PMC4258281; doi:10.1186/s12862-014-0241-9)
Supplement: Additional file 14: — Gene ontology analysis of genes in the M23 and M24 modules, with results from DAVID and GOseq. [file 12862_2014_241_MOESM14_ESM.xls]

## Sheet: M23 DAVID
Category	Term	Count	%	PValue	Genes	List Total	Pop Hits	Pop Total	Fold Enrichment	Bonferroni	Benjamini	FDR
GOTERM_CC_FAT	GO:0016021~integral to membrane	42	16.0305	3.38732e-06	FBGN0051201, FBGN0037408, FBGN0033058, FBGN0001250, FBGN0034136, FBGN0045501, FBGN0032908, FBGN0033127, FBGN0039873, FBGN0045495, FBGN0032167, FBGN0045497, FBGN0033128, FBGN0030816, FBGN0035785, FBGN0039069, FBGN0030746, FBGN0004620, FBGN0035131, FBGN0030234, FBGN0032096, FBGN0034067, FBGN0041231, FBGN0041238, FBGN0032456, FBGN0039596, FBGN0033130, FBGN0016920, FBGN0004852, FBGN0033134, FBGN00331…	78	1360	4786	1.89491	0.000379309	0.000379309	0.00383973
GOTERM_CC_FAT	GO:0031224~intrinsic to membrane	42	16.0305	5.28876e-06	FBGN0051201, FBGN0037408, FBGN0033058, FBGN0001250, FBGN0034136, FBGN0045501, FBGN0032908, FBGN0033127, FBGN0039873, FBGN0045495, FBGN0032167, FBGN0045497, FBGN0033128, FBGN0030816, FBGN0035785, FBGN0039069, FBGN0030746, FBGN0004620, FBGN0035131, FBGN0030234, FBGN0032096, FBGN0034067, FBGN0041231, FBGN0041238, FBGN0032456, FBGN0039596, FBGN0033130, FBGN0016920, FBGN0004852, FBGN0033134, FBGN00331…	78	1382	4786	1.86474	0.000592167	0.000296127	0.00599506
GOTERM_BP_FAT	GO:0007606~sensory perception of chemical stimulus	12	4.58015	3.58543e-05	FBGN0045495, FBGN0041250, FBGN0033727, FBGN0011283, FBGN0045497, FBGN0032096, FBGN0041231, FBGN0041238, FBGN0045482, FBGN0033931, FBGN0033508, FBGN0045501	103	194	7937	4.76649	0.0195271	0.0195271	0.0523105
KEGG_PATHWAY	dme00903:Limonene and pinene degradation	7	2.67176	0.000988503	FBGN0038007, FBGN0031975, FBGN0031688, FBGN0034053, FBGN0015032, FBGN0033395, FBGN0023541	30	86	2054	5.57287	0.0311522	0.0311522	0.852891
KEGG_PATHWAY	dme00983:Drug metabolism	6	2.29008	0.00124508	FBGN0039464, FBGN0040255, FBGN0040256, FBGN0040261, FBGN0037513, FBGN0031887	30	60	2054	6.84667	0.0390832	0.0197364	1.07321
KEGG_PATHWAY	dme00040:Pentose and glucuronate interconversions	5	1.9084	0.00206269	FBGN0040255, FBGN0040256, FBGN0035476, FBGN0040261, FBGN0031887	30	40	2054	8.55833	0.0639387	0.021784	1.77241
GOTERM_BP_FAT	GO:0050909~sensory perception of taste	7	2.67176	0.00017382	FBGN0045495, FBGN0041250, FBGN0045497, FBGN0041231, FBGN0041238, FBGN0045482, FBGN0045501	103	65	7937	8.29858	0.0911809	0.04668	0.253361
GOTERM_BP_FAT	GO:0007186~G-protein coupled receptor protein signaling pathway	14	5.34351	0.000177266	FBGN0041231, FBGN0032096, FBGN0041238, FBGN0037408, FBGN0033058, FBGN0045501, FBGN0004852, FBGN0045495, FBGN0041250, FBGN0033727, FBGN0045497, FBGN0039419, FBGN0045482, FBGN0035131	103	314	7937	3.43572	0.0929023	0.0319792	0.258379
GOTERM_BP_FAT	GO:0007600~sensory perception	13	4.96183	0.000203559	FBGN0041231, FBGN0032096, FBGN0011283, FBGN0041238, FBGN0033508, FBGN0045501, FBGN0016920, FBGN0045495, FBGN0041250, FBGN0033727, FBGN0045497, FBGN0045482, FBGN0033931	103	276	7937	3.62956	0.105928	0.027604	0.296649
GOTERM_CC_FAT	GO:0005925~focal adhesion	4	1.52672	0.00101986	FBGN0033504, FBGN0041789, FBGN0000244, FBGN0004397	78	13	4786	18.8797	0.107994	0.0373777	1.15002

## Sheet: M23_GOseq
Category	GO ID	GOTERM	Genes	PValue	FDR
GOTERM_CC	GO:0016021	integral to membrane	FBgn0029521, FBgn0023536, FBgn0027343, FBgn0086368, FBgn0260855, FBgn0040340, FBgn0040350, FBgn0024361, FBgn0027796, FBgn0026872, FBgn0029580, FBgn0025391, FBgn0023517, FBgn0025631, FBgn0025632, FBgn0023549, FBgn0003048, FBgn0023523, FBgn0260753, FBgn0001404, FBgn0040334, FBgn0024992, FBgn0024994, FBgn0040384, FBgn0003996, FBgn0029642, FBgn0029643, FBgn0003285, FBgn0004647, FBgn0029663, FBgn00296…	4.31104e-06	0.0237005
GOTERM_CC	GO:0031224	intrinsic to membrane	FBgn0029521, FBgn0023536, FBgn0027343, FBgn0086368, FBgn0260855, FBgn0040340, FBgn0040350, FBgn0024361, FBgn0027796, FBgn0026872, FBgn0029580, FBgn0025391, FBgn0023517, FBgn0025631, FBgn0025632, FBgn0023549, FBgn0003048, FBgn0023523, FBgn0260753, FBgn0001404, FBgn0040334, FBgn0024992, FBgn0024994, FBgn0040384, FBgn0003996, FBgn0029642, FBgn0029643, FBgn0003285, FBgn0004647, FBgn0029663, FBgn00296…	5.66319e-06	0.0237005

## Sheet: M24 DAVID
Category	Term	Count	%	PValue	Genes	List Total	Pop Hits	Pop Total	Fold Enrichment	Bonferroni	Benjamini	FDR
GOTERM_BP_FAT	GO:0055114~oxidation reduction	26	13.3333	1.63356e-10	FBGN0031418, FBGN0037057, FBGN0086450, FBGN0027552, FBGN0038130, FBGN0001098, FBGN0001092, FBGN0051673, FBGN0032729, FBGN0040349, FBGN0037354, FBGN0031824, FBGN0001258, FBGN0036824, FBGN0039827, FBGN0034390, FBGN0051548, FBGN0036992, FBGN0037973, FBGN0042137, FBGN0003965, FBGN0032889, FBGN0040211, FBGN0013772, FBGN0023537, FBGN0030737	76	620	7937	4.3795	5.81548e-08	5.81548e-08	2.23983e-07
GOTERM_BP_FAT	GO:0009072~aromatic amino acid family metabolic process	5	2.5641	2.56029e-05	FBGN0003965, FBGN0016013, FBGN0040211, FBGN0031824, FBGN0036992	76	19	7937	27.4827	0.00907334	0.00454701	0.0350993
GOTERM_MF_FAT	GO:0042302~structural constituent of cuticle	10	5.12821	4.01368e-05	FBGN0086519, FBGN0030394, FBGN0037069, FBGN0086900, FBGN0020642, FBGN0086611, FBGN0042118, FBGN0039719, FBGN0020638, FBGN0085300, FBGN0020637, FBGN0030398	111	120	7918	5.94444	0.0104212	0.0104212	0.0524819
GOTERM_MF_FAT	GO:0048037~cofactor binding	12	6.15385	4.79721e-05	FBGN0036997, FBGN0036824, FBGN0039827, FBGN0036208, FBGN0032889, FBGN0034390, FBGN0039094, FBGN0001092, FBGN0031824, FBGN0051673, FBGN0035742, FBGN0023537	111	185	7918	4.62703	0.0124429	0.00624095	0.0627241
GOTERM_BP_FAT	GO:0006007~glucose catabolic process	6	3.07692	4.79013e-05	FBGN0023477, FBGN0086355, FBGN0039827, FBGN0034390, FBGN0001092, FBGN0001258	76	43	7937	14.5722	0.0169087	0.0056683	0.0656591
GOTERM_BP_FAT	GO:0019320~hexose catabolic process	6	3.07692	4.79013e-05	FBGN0023477, FBGN0086355, FBGN0039827, FBGN0034390, FBGN0001092, FBGN0001258	76	43	7937	14.5722	0.0169087	0.0056683	0.0656591
GOTERM_BP_FAT	GO:0046365~monosaccharide catabolic process	6	3.07692	5.36467e-05	FBGN0023477, FBGN0086355, FBGN0039827, FBGN0034390, FBGN0001092, FBGN0001258	76	44	7937	14.241	0.0189175	0.00476331	0.0735318
GOTERM_BP_FAT	GO:0019748~secondary metabolic process	7	3.58974	5.54365e-05	FBGN0023477, FBGN0086355, FBGN0003965, FBGN0001098, FBGN0034390, FBGN0010053, FBGN0013772	76	72	7937	10.1533	0.0195425	0.00393941	0.0759841
GOTERM_BP_FAT	GO:0044275~cellular carbohydrate catabolic process	6	3.07692	0.000110223	FBGN0023477, FBGN0086355, FBGN0039827, FBGN0034390, FBGN0001092, FBGN0001258	76	51	7937	12.2864	0.0384815	0.0065189	0.151024
GOTERM_BP_FAT	GO:0046164~alcohol catabolic process	6	3.07692	0.000110223	FBGN0023477, FBGN0086355, FBGN0039827, FBGN0034390, FBGN0001092, FBGN0001258	76	51	7937	12.2864	0.0384815	0.0065189	0.151024
GOTERM_MF_FAT	GO:0050662~coenzyme binding	10	5.12821	0.000126332	FBGN0036997, FBGN0036824, FBGN0039827, FBGN0032889, FBGN0034390, FBGN0001092, FBGN0031824, FBGN0051673, FBGN0035742, FBGN0023537	111	139	7918	5.13189	0.032437	0.0109314	0.165103
GOTERM_MF_FAT	GO:0005214~structural constituent of chitin-based cuticle	9	4.61538	0.00013599	FBGN0086519, FBGN0030394, FBGN0037069, FBGN0086900, FBGN0020642, FBGN0086611, FBGN0042118, FBGN0020638, FBGN0085300, FBGN0020637, FBGN0030398	111	110	7918	5.83636	0.0348732	0.00883468	0.177714
GOTERM_BP_FAT	GO:0006769~nicotinamide metabolic process	4	2.05128	0.000167717	FBGN0023477, FBGN0086355, FBGN0001098, FBGN0034390	76	12	7937	34.8114	0.0579646	0.00849406	0.229718
GOTERM_BP_FAT	GO:0009820~alkaloid metabolic process	4	2.05128	0.000167717	FBGN0023477, FBGN0086355, FBGN0001098, FBGN0034390	76	12	7937	34.8114	0.0579646	0.00849406	0.229718
GOTERM_BP_FAT	GO:0046496~nicotinamide nucleotide metabolic process	4	2.05128	0.000167717	FBGN0023477, FBGN0086355, FBGN0001098, FBGN0034390	76	12	7937	34.8114	0.0579646	0.00849406	0.229718
GOTERM_BP_FAT	GO:0019362~pyridine nucleotide metabolic process	4	2.05128	0.000216553	FBGN0023477, FBGN0086355, FBGN0001098, FBGN0034390	76	13	7937	32.1336	0.074204	0.00959138	0.296516
GOTERM_BP_FAT	GO:0009063~cellular amino acid catabolic process	5	2.5641	0.000244535	FBGN0003965, FBGN0001098, FBGN0040211, FBGN0023535, FBGN0031824	76	33	7937	15.8234	0.0833827	0.00962727	0.33477
GOTERM_BP_FAT	GO:0006006~glucose metabolic process	6	3.07692	0.000259394	FBGN0023477, FBGN0086355, FBGN0039827, FBGN0034390, FBGN0001092, FBGN0001258	76	61	7937	10.2722	0.0882198	0.00919311	0.355079
GOTERM_BP_FAT	GO:0009310~amine catabolic process	5	2.5641	0.000344551	FBGN0003965, FBGN0001098, FBGN0040211, FBGN0023535, FBGN0031824	76	36	7937	14.5048	0.115455	0.0110909	0.471393
GOTERM_BP_FAT	GO:0043603~cellular amide metabolic process	4	2.05128	0.000501064	FBGN0023477, FBGN0086355, FBGN0001098, FBGN0034390	76	17	7937	24.5728	0.163412	0.0147586	0.684843
GOTERM_BP_FAT	GO:0016054~organic acid catabolic process	5	2.5641	0.000817328	FBGN0003965, FBGN0001098, FBGN0040211, FBGN0023535, FBGN0031824	76	45	7937	11.6038	0.25255	0.0221425	1.11486
GOTERM_BP_FAT	GO:0046395~carboxylic acid catabolic process	5	2.5641	0.000817328	FBGN0003965, FBGN0001098, FBGN0040211, FBGN0023535, FBGN0031824	76	45	7937	11.6038	0.25255	0.0221425	1.11486
GOTERM_BP_FAT	GO:0006733~oxidoreduction coenzyme metabolic process	4	2.05128	0.00095376	FBGN0023477, FBGN0086355, FBGN0001098, FBGN0034390	76	21	7937	19.8922	0.288017	0.0239723	1.29984
GOTERM_BP_FAT	GO:0016052~carbohydrate catabolic process	6	3.07692	0.00107758	FBGN0023477, FBGN0086355, FBGN0039827, FBGN0034390, FBGN0001092, FBGN0001258	76	83	7937	7.54946	0.318749	0.0252637	1.46743
GOTERM_BP_FAT	GO:0019318~hexose metabolic process	6	3.07692	0.00119972	FBGN0023477, FBGN0086355, FBGN0039827, FBGN0034390, FBGN0001092, FBGN0001258	76	85	7937	7.37183	0.347768	0.0263562	1.63249
GOTERM_BP_FAT	GO:0005996~monosaccharide metabolic process	6	3.07692	0.00215931	FBGN0023477, FBGN0086355, FBGN0039827, FBGN0034390, FBGN0001092, FBGN0001258	76	97	7937	6.45985	0.536777	0.0442582	2.92042
GOTERM_BP_FAT	GO:0006098~pentose-phosphate shunt	3	1.53846	0.00237788	FBGN0023477, FBGN0086355, FBGN0034390	76	8	7937	39.1628	0.571529	0.0459938	3.21157
GOTERM_BP_FAT	GO:0006739~NADP metabolic process	3	1.53846	0.00237788	FBGN0023477, FBGN0086355, FBGN0034390	76	8	7937	39.1628	0.571529	0.0459938	3.21157

## Sheet: M24_GOseq
Category	GO ID	GOTERM	Genes	PValue	FDR
KEGG_PATHWAY	dme:00010	Glycolysis / Gluconeogenesis	FBgn0028325, FBgn0029722, FBgn0030525, FBgn0001092, FBgn0000579, FBgn0031451, FBgn0250906, FBgn0031462, FBgn0031463, FBgn0031912, FBgn0012036, FBgn0032372, FBgn0028540, FBgn0032820, FBgn0001091, FBgn0003074, FBgn0003071, FBgn0033856, FBgn0034173, FBgn0034356, FBgn0003067, FBgn0035679, FBgn0036723, FBgn0036762, FBgn0036857, FBgn0012034, FBgn0043783, FBgn0037115, FBgn0037537, FBgn0011768, FBgn00382…	0.140486	0.0461206
KEGG_PATHWAY	dme:00030	Pentose phosphate pathway	FBgn0025640, FBgn0004654, FBgn0030239, FBgn0030586, FBgn0030596, FBgn0004057, FBgn0032424, FBgn0032820, FBgn0050499, FBgn0003074, FBgn0003071, FBgn0033735, FBgn0034390, FBgn0023477, FBgn0036030, FBgn0036784, FBgn0037147, FBgn0037607, FBgn0000064, FBgn0039425, FBgn0003076, FBgn0050410	0.102399	0.0410965
KEGG_PATHWAY	dme:00040	Pentose and glucuronate interconversions	FBgn0030737, FBgn0031418, FBgn0031887, FBgn0012036, FBgn0032684, FBgn0032713, FBgn0026756, FBgn0033101, FBgn0050499, FBgn0033949, FBgn0034417, FBgn0027073, FBgn0034605, FBgn0040091, FBgn0035476, FBgn0027552, FBgn0035978, FBgn0086254, FBgn0036183, FBgn0036842, FBgn0026314, FBgn0026315, FBgn0038083, FBgn0038463, FBgn0038886, FBgn0051075, FBgn0051002, FBgn0039874, FBgn0040250, FBgn0040251, FBgn00402…	1.53691e-05	0.00090466
KEGG_PATHWAY	dme:00280	Valine, leucine and isoleucine degradation	FBgn0023537, FBgn0029924, FBgn0029969, FBgn0030482, FBgn0030612, FBgn0021765, FBgn0031877, FBgn0012036, FBgn0028479, FBgn0040064, FBgn0033761, FBgn0033879, FBgn0034390, FBgn0025352, FBgn0035203, FBgn0035298, FBgn0035811, FBgn0035911, FBgn0036762, FBgn0036824, FBgn0036857, FBgn0036927, FBgn0037709, FBgn0037999, FBgn0038326, FBgn0038742, FBgn0051075, FBgn0039877, FBgn0010611, FBgn0042083, FBgn00434…	0.0164144	0.0196312
KEGG_PATHWAY	dme:00350	Tyrosine metabolism	FBgn0010329, FBgn0030558, FBgn0001125, FBgn0031817, FBgn0040211, FBgn0000422, FBgn0001124, FBgn0261362, FBgn0005626, FBgn0036992, FBgn0037696, FBgn0037697, FBgn0011768, FBgn0261363, FBgn0010548, FBgn0016013, FBgn0042175, FBgn0053337, FBgn0000055	0.0690973	0.0320531
KEGG_PATHWAY	dme:004142	Lysosome	FBgn0028665, FBgn0003210, FBgn0029737, FBgn0000330, FBgn0030057, FBgn0041629, FBgn0030089, FBgn0030141, FBgn0030521, FBgn0000319, FBgn0010380, FBgn0031381, FBgn0001089, FBgn0032066, FBgn0032067, FBgn0032068, FBgn0032069, FBgn0032074, FBgn0032192, FBgn0024320, FBgn0032253, FBgn0027611, FBgn0032294, FBgn0032303, FBgn0032343, FBgn0032358, FBgn0032373, FBgn0027779, FBgn0032943, FBgn0032949, FBgn00334…	0.113893	0.0410965
KEGG_PATHWAY	dme:00480	Glutathione metabolism	FBgn0004654, FBgn0030361, FBgn0030484, FBgn0030932, FBgn0004057, FBgn0031117, FBgn0011703, FBgn0013307, FBgn0013308, FBgn0033381, FBgn0011704, FBgn0033817, FBgn0034132, FBgn0259795, FBgn0010226, FBgn0063499, FBgn0034335, FBgn0063498, FBgn0063497, FBgn0063496, FBgn0063495, FBgn0063494, FBgn0063493, FBgn0034390, FBgn0034415, FBgn0034733, FBgn0035438, FBgn0086348, FBgn0035915, FBgn0036272, FBgn00371…	0.00523357	0.00771607
KEGG_PATHWAY	dme:00640	Propanoate metabolism	FBgn0023537, FBgn0029924, FBgn0029969, FBgn0012036, FBgn0028479, FBgn0033246, FBgn0033856, FBgn0033879, FBgn0035203, FBgn0004888, FBgn0035811, FBgn0036857, FBgn0036927, FBgn0012034, FBgn0037643, FBgn0037999, FBgn0038326, FBgn0038708, FBgn0039184, FBgn0051075, FBgn0029118, FBgn0001258	0.099086	0.0410965
KEGG_PATHWAY	dme:00980	Metabolism of xenobiotics by cytochrome P450	FBgn0030484, FBgn0031117, FBgn0031418, FBgn0031887, FBgn0032684, FBgn0032713, FBgn0026756, FBgn0033381, FBgn0033817, FBgn0010226, FBgn0063499, FBgn0034335, FBgn0063498, FBgn0063497, FBgn0063496, FBgn0063495, FBgn0063494, FBgn0063493, FBgn0027073, FBgn0034605, FBgn0040091, FBgn0086348, FBgn0036842, FBgn0250732, FBgn0037696, FBgn0037697, FBgn0011768, FBgn0026314, FBgn0026315, FBgn0038020, FBgn00011…	0.00166594	0.00140147
KEGG_PATHWAY	dme:01100	Metabolic pathways	FBgn0010019, FBgn0023537, FBgn0023545, FBgn0004654, FBgn0005670, FBgn0025839, FBgn0011576, FBgn0015036, FBgn0040377, FBgn0028665, FBgn0029720, FBgn0028325, FBgn0029722, FBgn0029737, FBgn0029789, FBgn0029818, FBgn0029823, FBgn0029831, FBgn0040069, FBgn0014031, FBgn0029888, FBgn0028336, FBgn0029890, FBgn0029906, FBgn0029924, FBgn0029969, FBgn0029971, FBgn0029975, FBgn0010329, FBgn0030013, FBgn00175…	5.46388e-15	6.76226e-06
GOTERM_MF	GO:0003824	catalytic activity	FBgn0040373, FBgn0040372, FBgn0261446, FBgn0040370, FBgn0011822, FBgn0010019, FBgn0023536, FBgn0023537, FBgn0004648, FBgn0024983, FBgn0025640, FBgn0001341, FBgn0020381, FBgn0025638, FBgn0025639, FBgn0086368, FBgn0025620, FBgn0040341, FBgn0040347, FBgn0040349, FBgn0026143, FBgn0026876, FBgn0025642, FBgn0024362, FBgn0000826, FBgn0027794, FBgn0027793, FBgn0027791, FBgn0025383, FBgn0025382, FBgn00295…	9.10276e-05	0.0476188
GOTERM_BP	GO:0006082	organic acid metabolic process	FBgn0023537, FBgn0040336, FBgn0029664, FBgn0029689, FBgn0029706, FBgn0028325, FBgn0029823, FBgn0014031, FBgn0028336, FBgn0029890, FBgn0029924, FBgn0029958, FBgn0029969, FBgn0030007, FBgn0261549, FBgn0086367, FBgn0027084, FBgn0011770, FBgn0003965, FBgn0001145, FBgn0030407, FBgn0030482, FBgn0030485, FBgn0030509, FBgn0030518, FBgn0030558, FBgn0027601, FBgn0030599, FBgn0030660, FBgn0027093, FBgn00307…	9.66164e-07	0.0026956
GOTERM_BP	GO:0006520	cellular amino acid metabolic process	FBgn0023537, FBgn0029664, FBgn0029689, FBgn0029706, FBgn0029823, FBgn0030007, FBgn0027084, FBgn0003965, FBgn0001145, FBgn0030407, FBgn0030482, FBgn0030518, FBgn0030558, FBgn0030599, FBgn0030660, FBgn0027093, FBgn0053092, FBgn0003189, FBgn0030932, FBgn0027087, FBgn0031148, FBgn0003423, FBgn0001142, FBgn0001125, FBgn0031497, FBgn0031824, FBgn0031877, FBgn0027094, FBgn0032224, FBgn0032287, FBgn00402…	1.67384e-06	0.00280201
GOTERM_BP	GO:0006725	cellular aromatic compound metabolic process	FBgn0000316, FBgn0023537, FBgn0000482, FBgn0004050, FBgn0003996, FBgn0003210, FBgn0025615, FBgn0000330, FBgn0010329, FBgn0014032, FBgn0086450, FBgn0086367, FBgn0003965, FBgn0030305, FBgn0030407, FBgn0030558, FBgn0003189, FBgn0000257, FBgn0002641, FBgn0031824, FBgn0000053, FBgn0003961, FBgn0032054, FBgn0040211, FBgn0000153, FBgn0000075, FBgn0000422, FBgn0003141, FBgn0032945, FBgn0002567, FBgn00049…	5.42091e-05	0.032577
GOTERM_BP	GO:0009063	cellular amino acid catabolic process	FBgn0029706, FBgn0003965, FBgn0001145, FBgn0053092, FBgn0003189, FBgn0003423, FBgn0031824, FBgn0032287, FBgn0040211, FBgn0034276, FBgn0004516, FBgn0001208, FBgn0035911, FBgn0036381, FBgn0036762, FBgn0027945, FBgn0037610, FBgn0037696, FBgn0037697, FBgn0037898, FBgn0260464, FBgn0039071, FBgn0001098, FBgn0039349, FBgn0023535, FBgn0042083	2.24286e-05	0.0170662
GOTERM_BP	GO:0009072	aromatic amino acid family metabolic process	FBgn0003965, FBgn0030558, FBgn0031824, FBgn0040211, FBgn0000422, FBgn0004907, FBgn0035187, FBgn0005626, FBgn0001208, FBgn0036992, FBgn0037696, FBgn0037697, FBgn0041710, FBgn0038105, FBgn0003308, FBgn0000527, FBgn0016013	2.16404e-06	0.00301884
GOTERM_MF	GO:0015103	inorganic anion transmembrane transporter activity	FBgn0024365, FBgn0029727, FBgn0029733, FBgn0030452, FBgn0030529, FBgn0031183, FBgn0031307, FBgn0031424, FBgn0025684, FBgn0031645, FBgn0259111, FBgn0028513, FBgn0032689, FBgn0051792, FBgn0033048, FBgn0033191, FBgn0033234, FBgn0033248, FBgn0033558, FBgn0033755, FBgn0016684, FBgn0024315, FBgn0034275, FBgn0034392, FBgn0034394, FBgn0034490, FBgn0034497, FBgn0034783, FBgn0034784, FBgn0034785, FBgn02617…	5.44896e-05	0.032577
GOTERM_MF	GO:0016491	oxidoreductase activity	FBgn0261446, FBgn0010019, FBgn0023537, FBgn0040349, FBgn0027794, FBgn0025628, FBgn0023507, FBgn0004654, FBgn0005670, FBgn0025839, FBgn0011576, FBgn0015036, FBgn0029603, FBgn0029648, FBgn0029662, FBgn0029706, FBgn0022768, FBgn0028325, FBgn0029722, FBgn0029752, FBgn0011761, FBgn0029821, FBgn0029866, FBgn0029868, FBgn0029888, FBgn0029924, FBgn0029971, FBgn0029975, FBgn0010329, FBgn0029994, FBgn00206…	1.40046e-06	0.00280201
GOTERM_BP	GO:0019752	carboxylic acid metabolic process	FBgn0023537, FBgn0040336, FBgn0029664, FBgn0029689, FBgn0029706, FBgn0028325, FBgn0029823, FBgn0014031, FBgn0028336, FBgn0029890, FBgn0029924, FBgn0029958, FBgn0029969, FBgn0030007, FBgn0261549, FBgn0086367, FBgn0027084, FBgn0011770, FBgn0003965, FBgn0001145, FBgn0030407, FBgn0030482, FBgn0030485, FBgn0030509, FBgn0030518, FBgn0030558, FBgn0027601, FBgn0030599, FBgn0030660, FBgn0027093, FBgn00307…	9.66164e-07	0.0026956
GOTERM_MF	GO:0022804	active transmembrane transporter activity	FBgn0023536, FBgn0040383, FBgn0024365, FBgn0004050, FBgn0040377, FBgn0024994, FBgn0003996, FBgn0029663, FBgn0015565, FBgn0028491, FBgn0028665, FBgn0029727, FBgn0029762, FBgn0029950, FBgn0028342, FBgn0030218, FBgn0003360, FBgn0025111, FBgn0027359, FBgn0030321, FBgn0030331, FBgn0030343, FBgn0030403, FBgn0030440, FBgn0030452, FBgn0030480, FBgn0003218, FBgn0030574, FBgn0030638, FBgn0030672, FBgn00307…	7.02862e-05	0.0392197
GOTERM_BP	GO:0042180	cellular ketone metabolic process	FBgn0023537, FBgn0040336, FBgn0029664, FBgn0029689, FBgn0029706, FBgn0028325, FBgn0029823, FBgn0014031, FBgn0028336, FBgn0029890, FBgn0029924, FBgn0029958, FBgn0029969, FBgn0030007, FBgn0261549, FBgn0086367, FBgn0027084, FBgn0011770, FBgn0003965, FBgn0001145, FBgn0030407, FBgn0030482, FBgn0030485, FBgn0030509, FBgn0030518, FBgn0030558, FBgn0030597, FBgn0027601, FBgn0030599, FBgn0030660, FBgn00270…	2.95213e-06	0.00308867
GOTERM_BP	GO:0043436	oxoacid metabolic process	FBgn0023537, FBgn0040336, FBgn0029664, FBgn0029689, FBgn0029706, FBgn0028325, FBgn0029823, FBgn0014031, FBgn0028336, FBgn0029890, FBgn0029924, FBgn0029958, FBgn0029969, FBgn0030007, FBgn0261549, FBgn0086367, FBgn0027084, FBgn0011770, FBgn0003965, FBgn0001145, FBgn0030407, FBgn0030482, FBgn0030485, FBgn0030509, FBgn0030518, FBgn0030558, FBgn0027601, FBgn0030599, FBgn0030660, FBgn0027093, FBgn00307…	9.66164e-07	0.0026956
GOTERM_MF	GO:0048037	cofactor binding	FBgn0025628, FBgn0023507, FBgn0004654, FBgn0029783, FBgn0029823, FBgn0014031, FBgn0029924, FBgn0020653, FBgn0030029, FBgn0030305, FBgn0030478, FBgn0030554, FBgn0030558, FBgn0030586, FBgn0030587, FBgn0030588, FBgn0030589, FBgn0030590, FBgn0030591, FBgn0030592, FBgn0030593, FBgn0030594, FBgn0030596, FBgn0030597, FBgn0030598, FBgn0030599, FBgn0030612, FBgn0001092, FBgn0030718, FBgn0030737, FBgn00308…	5.95534e-06	0.00553847
GOTERM_MF	GO:0050662	coenzyme binding	FBgn0025628, FBgn0023507, FBgn0004654, FBgn0029783, FBgn0029924, FBgn0020653, FBgn0030029, FBgn0030554, FBgn0030586, FBgn0030587, FBgn0030588, FBgn0030589, FBgn0030590, FBgn0030591, FBgn0030592, FBgn0030593, FBgn0030594, FBgn0030596, FBgn0030597, FBgn0030598, FBgn0001092, FBgn0030737, FBgn0030853, FBgn0027291, FBgn0004057, FBgn0031061, FBgn0031238, FBgn0031392, FBgn0031478, FBgn0031661, FBgn00317…	9.37426e-06	0.00784626
GOTERM_BP	GO:0055085	transmembrane transport	FBgn0023536, FBgn0040350, FBgn0024365, FBgn0023549, FBgn0004050, FBgn0040377, FBgn0003371, FBgn0024994, FBgn0028665, FBgn0029727, FBgn0029849, FBgn0062413, FBgn0029896, FBgn0029898, FBgn0086693, FBgn0029932, FBgn0029950, FBgn0028342, FBgn0030218, FBgn0003360, FBgn0025111, FBgn0030241, FBgn0017561, FBgn0262685, FBgn0030331, FBgn0263111, FBgn0030403, FBgn0030440, FBgn0030452, FBgn0030574, FBgn00305…	2.85072e-05	0.0198838
GOTERM_BP	GO:0055114	oxidation-reduction process	FBgn0010019, FBgn0023537, FBgn0027794, FBgn0025628, FBgn0023507, FBgn0004654, FBgn0005670, FBgn0025839, FBgn0011576, FBgn0015036, FBgn0029603, FBgn0029706, FBgn0022768, FBgn0028325, FBgn0029722, FBgn0029821, FBgn0029868, FBgn0261955, FBgn0029888, FBgn0028336, FBgn0029890, FBgn0029924, FBgn0029971, FBgn0010329, FBgn0020653, FBgn0017566, FBgn0030029, FBgn0014032, FBgn0014465, FBgn0030087, FBgn00300…	2.7833e-06	0.00308867
