# Supplementary material for: Integrative analysis of young genes, positively selected genes and lncRNAs in the development of Drosophila melanogaster
Source: BMC Evol Biol. 2014 Dec 4;14:241. doi: 10.1186/s12862-014-0241-9 (PMC4258281; doi:10.1186/s12862-014-0241-9)
Supplement: Additional file 15: — Young orphan genes (BLASTP with e-value 1e-10), with the results from the Bristle Screen online database and membership in the modules of co-expressed genes. [file 12862_2014_241_MOESM15_ESM.xls]

## Sheet: young orphan genes
Gene stable ID	FlyBase CGID gene ID	whether completely lethal
FBgn0003057	CG10598	No
FBgn0004173	CG17934	No
FBgn0004174	CG17945	No
FBgn0004175	CG17935	No
FBgn0004554	CG7539	No
FBgn0010295	CG10788	No
FBgn0011668	CG9074	No
FBgn0011669	CG5016	No
FBgn0013672	CG34073	No
FBgn0013673	CG34072	No
FBgn0013674	CG34067	No
FBgn0013675	CG34069	No
FBgn0013676	CG34074	No
FBgn0013679	CG34092	No
FBgn0013680	CG34063	No
FBgn0013681	CG34076	No
FBgn0013683	CG34086	No
FBgn0013684	CG34083	No
FBgn0013685	CG34089	No
FBgn0020660	CG10837	No
FBgn0025612	CG3062	No
FBgn0026197	CG32172	No
FBgn0028583	CG12794	No
FBgn0028855	CG15282	No
FBgn0029725	CG2871	No
FBgn0030338	CG15741	Yes
FBgn0030648	CG6340	No
FBgn0030830	CG5172	No
FBgn0030832	CG10597	No
FBgn0031176	CG1678	No
FBgn0031178	CG10918	No
FBgn0031276	CG12506	No
FBgn0031277	CG13947	No
FBgn0031784	CG9222	No
FBgn0032280	CG17105	No
FBgn0032282	CG7299	No
FBgn0032283	CG7296	No
FBgn0032284	CG7294	No
FBgn0032285	CG17108	No
FBgn0033863	CG13337	No
FBgn0034010	CG8157	No
FBgn0034671	CG13494	No
FBgn0034819	CG9877	No
FBgn0034899	CG13560	No
FBgn0036102	CG12523	No
FBgn0036131	CG12522	No
FBgn0036419	CG13482	No
FBgn0036591	CG13050	No
FBgn0036678	CG11905	No
FBgn0036890	CG9368	No
FBgn0037179	CG14453	No
FBgn0037420	CG15597	No
FBgn0038107	CG17327	No
FBgn0038527	CG14324	No
FBgn0040393	CG14265	No
FBgn0040637	CG11458	No
FBgn0040723	CG5011	No
FBgn0040725	CG13946	No
FBgn0040729	CG15126	No
FBgn0040737	CG14503	No
FBgn0040747	CG12853	No
FBgn0040775	CG12158	No
FBgn0040968	CG14933	No
FBgn0040984	CG4440	No
FBgn0046212	CG15841	Not detected expression
FBgn0046873	CG31483	No
FBgn0050114	CG30114	No
FBgn0050479	CG30479	No
FBgn0051526	CG31526	No
FBgn0051952	CG31952	No
FBgn0052071	CG32071	No
FBgn0052073	CG32073	No
FBgn0052198	CG32198	No
FBgn0052582	CG32582	No
FBgn0052652	CG32652	No
FBgn0053062	CG33062	No
FBgn0053937	CG33937	No
FBgn0058053	CG40053	No
FBgn0058439	CG40439	No
FBgn0064227	CG14975	No
FBgn0066084	CG30425	No
FBgn0067782	CG33488	No
FBgn0083936	CG34098	No
FBgn0086782	CG11937	No

## Sheet: orphan genes in Bristle 
Transformant ID	Chromosome	Homozygous	CG_Number_5.7	Is_Protein_Coding	Manual_Mapping	MalesScored	FemalesScored	FliesScored	Lethality	Completely_lethal	Gain_of_bristles	Loss_of_bristles	Hair_cell_duplication	Empty_or_multiple_sockets	Colour_defects	Bristle_morphology_defects	Planar_polarity_defects	Notum_malformation_migration	Notum_malformation_death	Overproliferation	Other_phenotype	Lateral_Inhibition
3232	3	viable	CG13494	1	0	10	0	10	Not Lethal	0	0	0	0	0	0	0	0	0	0	0	0	No
3233	3	lethal	CG13494	1	0	10	0	10	Not Lethal	0	0	0	0	0	0	9	0	1	0	0	0	No
5606	3	viable	CG11937	1	0	7	3	10	Not Lethal	0	0	0	0	0	0	0	0	0	0	0	0	No
5897	3	viable	CG14324	1	0	10	0	10	Not Lethal	0	0	0	0	0	0	0	0	0	0	0	0	No
6157	2	viable	CG10597	1	0	10	0	10	Not Lethal	0	0	0	0	0	0	0	0	0	0	0	0	No
7669	3	viable	CG17105	1	0	6	4	10	Not Lethal	0	0	0	0	0	0	0	0	0	0	0	0	No
7670	2	viable	CG17105	1	0	5	5	10	Not Lethal	0	0	0	0	0	0	0	0	0	0	0	0	No
7683	2	viable	CG14933	1	0	8	2	10	Not Lethal	0	0	0	0	0	0	0	0	0	0	0	0	No
7712	1	viable	CG15282	1	0	0	10	10	Not Lethal	0	0	0	0	0	0	0	0	0	0	0	0	No
9106	2	viable	CG11458	1	0	6	4	10	Not Lethal	0	0	0	0	0	0	0	0	0	0	0	0	No
12810	2	lethal	CG4440	1	0	10	0	10	Not Lethal	0	0	0	0	0	0	0	0	0	0	0	0	No
12811	2	viable	CG4440	1	0	3	7	10	Not Lethal	0	0	0	0	0	0	0	0	0	0	0	0	No
13139	3	viable	CG15597	1	0	10	0	10	Not Lethal	0	0	0	0	0	0	0	4	0	0	0	0	No
14116	3	viable	CG12522	1	0	2	8	10	Not Lethal	0	0	0	0	0	0	0	0	0	0	0	0	No
14552	2	viable	CG10788	1	0	3	4	7	Not Lethal	0	0	0	0	0	0	0	0	0	0	0	0	No
14885	2	viable	CG15741	1	0	10	0	10	Not Lethal	0	0	0	0	0	1	0	0	0	0	0	0	No
14886	3	viable	CG15741	1	0	0	0	0	Pupal	1												No
15401	3	viable	CG11905	1	0	10	0	10	Not Lethal	0	0	0	0	0	0	0	0	0	0	0	0	No
17136	3	lethal	CG13337	1	0	10	0	10	Not Lethal	0	0	0	0	0	0	0	0	0	0	0	0	No
17856	2	viable	CG13946	1	0	6	4	10	Pupal	0	5	0	0	0	0	0	0	0	0	1	0	No
17858	3	viable	CG13946	1	0	9	1	10	Not Lethal	0	0	0	0	0	0	5	0	0	0	0	0	No
17933	2	viable	CG1678	1	0	10	0	10	Not Lethal	0	0	0	0	0	0	0	0	0	0	0	0	No
18104	2	lethal	CG7296	1	0	8	2	10	Not Lethal	0	0	0	0	0	0	0	0	0	0	0	0	No
18105	1	viable	CG7296	1	0	0	7	7	Pupal	0	2	0	0	0	3	0	0	0	2	0	0	No
18106	3	lethal	CG17108	1	0	5	5	10	Pupal	0	0	0	0	0	0	6	0	0	2	0	0	No
18585	2	viable	CG8157	1	0	2	7	9	Not Lethal	0	0	0	0	0	0	0	0	0	0	0	0	No
19068	3	lethal	CG33937	1	0	10	0	10	Not Lethal	0	0	0	0	0	0	0	0	0	0	0	0	No
19069	3	lethal	CG33937	1	0	10	0	10	Not Lethal	0	0	0	0	0	0	0	0	0	0	0	0	No
19093	3	steril	CG17934	1	0	8	2	10	Not Lethal	0	0	0	0	0	0	2	0	0	1	0	0	No
19248	2	viable	CG31952	1	0	8	2	10	Not Lethal	0	3	0	0	0	0	0	0	0	0	0	0	No
19879	1	viable	CG12506	1	0	0	6	6	Pupal	0	0	0	0	0	0	0	0	0	0	0	0	No
19988	1	viable	CG12523	1	0	0	6	6	Pupal	0	0	0	0	0	0	0	0	0	0	0	0	No
21724	2	viable	CG3062	1	0	2	8	10	Not Lethal	0	0	0	0	0	0	0	0	0	0	0	0	No
22775	2	lethal	CG12158	1	0	8	2	10	Pupal	0	0	0	0	0	0	2	0	0	8	0	0	No
22777	3	viable	CG12158	1	0	1	7	8	Pupal	0	0	0	0	0	0	4	0	0	8	0	0	No
23190	3	viable	CG10918	1	0	7	3	10	Not Lethal	0	0	0	0	0	0	0	0	0	0	0	0	No
23252	2	viable	CG7299	1	0	10	0	10	Not Lethal	0	0	0	0	0	0	0	0	0	0	0	0	No
23253	2	viable	CG7299	1	0	10	0	10	Not Lethal	0	3	0	0	0	0	0	0	0	0	0	0	No
23510	3	viable	CG32172	1	0	10	0	10	Not Lethal	0	0	0	0	0	0	0	0	0	0	0	0	No
23555	3	viable	CG17935	1	0	1	9	10	Not Lethal	0	0	0	0	0	0	0	0	0	0	0	0	No
23556	3	viable	CG17935	1	0	7	3	10	Not Lethal	0	0	0	0	0	0	0	0	0	0	0	0	No
23558	1	viable	CG17945	1	0	0	10	10	Not Lethal	0	0	0	0	0	0	0	0	0	0	0	0	No
23559	2	viable	CG17945	1	0	4	6	10	Not Lethal	0	0	0	0	0	0	0	0	0	0	0	0	No
26904	3	viable	CG31526	1	0	7	3	10	Not Lethal	0	0	0	0	0	0	0	0	0	0	0	0	No
26906	1	viable	CG31526	1	0	0	10	10	Not Lethal	0	0	0	0	0	0	0	0	0	0	0	0	No
27010	3	viable	CG9222	1	0	5	5	10	Not Lethal	0	0	0	0	0	0	0	0	0	0	0	0	No
28458	1	viable	CG12853	1	0	0	10	10	Not Lethal	0	0	0	0	0	0	0	0	0	0	0	0	No
29219	2	viable	CG5016	1	0	10	0	10	Not Lethal	0	0	0	0	0	0	0	0	0	0	0	0	No
29245	2	viable	CG15126	1	0	8	2	10	Not Lethal	0	0	0	0	0	0	0	0	0	0	0	0	No
29246	2	viable	CG15126	1	0	10	0	10	Not Lethal	0	0	0	0	0	0	0	0	0	0	0	0	No
29786	2	lethal	CG9368	1	0	4	6	10	Not Lethal	0	0	0	0	0	0	0	0	0	0	0	0	No
30646	3	viable	CG33488, CG4241	1	0	10	0	10	Not Lethal	0	0	0	0	0	0	0	0	0	0	0	0	No
31134	3	viable	CG14265	1	0	10	0	10	Not Lethal	0	0	0	0	0	4	0	0	0	2	0	0	No
31364	3	viable	CG10837	1	0	4	6	10	Not Lethal	0	0	0	0	0	0	0	0	0	0	0	0	No
32201	2	viable	CG13482	1	0	7	3	10	Not Lethal	0	0	0	0	0	0	0	0	0	0	0	0	No
33176	2	viable	CG7294	1	0	10	0	10	Not Lethal	0	0	0	0	0	0	0	0	0	0	0	0	No
33177	3	viable	CG7294	1	0	10	0	10	Not Lethal	0	0	0	0	0	0	0	0	0	0	0	0	No
33809	3	viable	CG12853	1	0	9	1	10	Not Lethal	0	0	0	0	0	0	0	0	0	0	0	0	No
33811	2	viable	CG12853	1	0	9	1	10	Not Lethal	0	0	0	0	0	0	0	0	0	0	0	0	No
33920	3	viable	CG14933	1	0	10	0	10	Not Lethal	0	0	0	0	0	0	0	0	0	0	0	0	No
34159	3	viable	CG6340	1	0	7	3	10	Not Lethal	0	0	0	0	0	0	0	0	0	0	0	0	No
34160	2	viable	CG6340	1	0	5	5	10	Not Lethal	0	0	1	0	0	0	0	0	0	0	0	0	No
39143	2	viable	CG5011	1	0	10	0	10	Not Lethal	0	0	0	0	0	0	0	0	0	0	0	0	No
39144	2	viable	CG5011	1	0	8	2	10	Not Lethal	0	0	0	0	0	0	0	0	0	0	0	0	No
39426	2	lethal	CG5011	1	0	10	0	10	Not Lethal	0	0	0	0	0	0	0	0	0	0	0	0	No
39458	3	viable	CG15126	1	0	7	3	10	Not Lethal	0	0	0	0	0	0	0	0	0	0	0	0	No
39459	3	viable	CG15126	1	0	10	0	10	Not Lethal	0	0	0	0	0	0	0	0	0	0	0	0	No
39553	3	lethal	CG7539	1	0	0	7	7	Not Lethal	0	0	0	0	0	0	0	0	0	0	0	0	No
39554	3	viable	CG7539	1	0	10	0	10	Not Lethal	0	0	0	0	0	0	0	0	0	0	0	0	No
40694	3	viable	CG9074	1	0	10	0	10	Not Lethal	0	0	0	0	0	0	0	0	0	0	0	0	No
41326	2	viable	CG32198	1	0	4	6	10	Not Lethal	0	0	0	0	0	0	0	0	0	0	0	0	No
41327	3	viable	CG32198	1	0	5	5	10	Not Lethal	0	0	0	0	0	0	0	0	0	0	0	0	No
42406	2	lethal	CG17945	1	0	10	0	10	Not Lethal	0	0	0	0	0	0	0	0	0	0	0	0	No
42407	3	viable	CG17945	1	0	10	0	10	Not Lethal	0	0	0	0	0	0	0	0	0	0	0	0	No
43967	1	viable	CG30479	1	0	0	10	10	Not Lethal	0	0	0	0	0	0	0	0	0	0	0	0	No
45335	2	viable	CG12523	1	0	6	4	10	Not Lethal	0	0	0	0	0	0	0	0	0	0	0	0	No
45336	1	viable	CG12523	1	0	0	10	10	Not Lethal	0	0	0	0	0	0	0	0	0	0	0	0	No
47729	3	viable	CG12853	1	0	10	0	10	Not Lethal	0	0	0	0	0	0	0	0	0	0	0	0	No
48127	2	lethal	CG13050	1	0	10	0	10	Not Lethal	0	0	0	0	0	0	0	0	0	0	0	0	No
48505	2	viable	CG14503, CG4013	1	0	8	2	10	Not Lethal	0	0	0	0	0	0	0	0	0	0	0	0	No
50030	3	steril	CG32652	1	0	10	0	10	Not Lethal	0	0	0	0	0	0	0	0	0	0	0	0	No
50326	3	viable	CG12506	1	0	10	0	10	Not Lethal	0	0	0	0	0	0	0	0	0	0	0	0	No
50327	3	lethal	CG12506	1	0	7	3	10	Not Lethal	0	0	0	0	0	0	0	0	0	0	0	0	No
52456	3	viable	CG14503, CG4013	1	0	7	3	10	Not Lethal	0	0	0	0	0	0	0	0	0	0	0	0	No

## Sheet: orphan genes in modules
modules labeled numerically	total genes	orphan genes	P value	Bonferroni correction	FDR	whether Significantly enriched	hypergeometric test
M1	45	0	0.623701	28.6902	0.755006	No	0.786858
M10	115	2	0.0733296	3.37316	0.337316	No	0.101169
M11	306	0	0.196982	9.06117	0.755098	No	0.193238
M12	419	3	0.596279	27.4288	0.831177	No	0.201738
M13	2205	21	0.00325943	0.149934	0.0214191	Yes	0.00263615
M14	1080	3	0.236007	10.8563	0.835103	No	0.0986716
M15	79	1	0.367084	16.8858	0.844292	No	0.277883
M16	214	0	0.282047	12.9742	0.810886	No	0.317849
M17	119	0	0.423873	19.4982	0.812424	No	0.52972
M18	225	0	0.269842	12.4127	0.827516	No	0.299535
M19	84	0	0.502129	23.098	0.796481	No	0.638894
M2	106	0	0.450574	20.7264	0.829056	No	0.567931
M20	122	1	0.658941	30.3113	0.777212	No	0.341842
M21	144	1	0.785591	36.1372	0.881394	No	0.359077
M22	94	1	0.475271	21.8625	0.780802	No	0.305449
M23	316	4	0.0690961	3.17842	0.353158	No	0.0608611
M24	207	7	1.31149e-08	6.03283e-07	3.01642e-07	Yes	9.99048e-05
M25	227	1	0.850864	39.1397	0.889539	No	0.364042
M26	126	0	0.410457	18.881	0.858227	No	0.510209
M27	71	0	0.537386	24.7198	0.797412	No	0.684873
M28	530	2	0.621426	28.5856	0.772584	No	0.239802
M29	452	1	0.358341	16.4837	0.867563	No	0.216443
M3	51	0	0.601394	27.6641	0.813651	No	0.762066
M30	412	0	0.133026	6.11918	0.556289	No	0.108506
M31	100	1	0.516756	23.7708	0.792359	No	0.314799
M32	173	0	0.334081	15.3677	0.903984	No	0.396391
M33	157	0	0.357729	16.4556	0.914197	No	0.431996
M34	644	3	0.817501	37.6051	0.895358	No	0.222478
M35	33	0	0.674505	31.0272	0.775681	No	0.838854
M36	108	3	0.00125507	0.057733	0.00962217	Yes	0.0171274
M37	103	3	0.000840796	0.0386766	0.00773532	Yes	0.0152246
M38	67	0	0.549128	25.2599	0.789371	No	0.699667
M39	127	0	0.40859	18.7952	0.895008	No	0.50748
M4	48	0	0.61233	28.1672	0.782422	No	0.774364
M40	96	3	0.000447847	0.020601	0.00515025	Yes	0.0127524
M41	104	8	6.26489e-24	2.88185e-22	2.88185e-22	Yes	7.19626e-08
M42	49	0	0.608638	27.9974	0.799924	No	0.770243
M43	180	1	0.962908	44.2938	0.962908	No	0.370747
M44	651	2	0.423044	19.46	0.846088	No	0.188417
M45	225	2	0.45605	20.9783	0.806858	No	0.218361
M46	435	2	0.836778	38.4918	0.895157	No	0.26859
M5	98	0	0.468303	21.5419	0.797849	No	0.592786
M6	3976	4	1.55333e-05	0.000714533	0.000238178	No	6.36175e-07
M7	252	0	0.242492	11.1546	0.79676	No	0.258885
M8	106	2	0.0537599	2.47295	0.309119	No	0.0900273
M9	164	1	0.888327	40.8631	0.908068	No	0.367765
