# Supplementary material for: Integrative analysis of young genes, positively selected genes and lncRNAs in the development of Drosophila melanogaster
Source: BMC Evol Biol. 2014 Dec 4;14:241. doi: 10.1186/s12862-014-0241-9 (PMC4258281; doi:10.1186/s12862-014-0241-9)
Supplement: Additional file 17: — Detection of lncRNAs we detected and membership in the modules of co-expressed genes. [file 12862_2014_241_MOESM17_ESM.xls]

## Sheet: lncRNAs
New assembled gene	New assembled transcript
XLOC_000259	TCONS_00015525
XLOC_000464	TCONS_00010619
XLOC_001466	TCONS_00010104
XLOC_002686	TCONS_00012369
XLOC_004023	TCONS_00012730
XLOC_004055	TCONS_00010786
XLOC_004235	TCONS_00010267
XLOC_004643	TCONS_00013294
XLOC_004732	TCONS_00023238
XLOC_005321	TCONS_00009729
XLOC_005410	TCONS_00012785
XLOC_005827	TCONS_00008738
XLOC_006341	TCONS_00009780
XLOC_006829	TCONS_00018674
XLOC_008614	TCONS_00010518
XLOC_010239	TCONS_00036311
XLOC_011309	TCONS_00031585
XLOC_011309	TCONS_00031958
XLOC_012749	TCONS_00035913
XLOC_013170	TCONS_00039490
XLOC_013655	TCONS_00046072
XLOC_014110	TCONS_00037305
XLOC_015281	TCONS_00037371
XLOC_015554	TCONS_00046317
XLOC_015732	TCONS_00037965
XLOC_016066	TCONS_00037407
XLOC_018000	TCONS_00037517
XLOC_018416	TCONS_00034496
XLOC_018562	TCONS_00037544
XLOC_018562	TCONS_00037546
XLOC_018657	TCONS_00044941
XLOC_018961	TCONS_00033518
XLOC_019402	TCONS_00040049
XLOC_020146	TCONS_00054145
XLOC_020192	TCONS_00055835
XLOC_020193	TCONS_00055606
XLOC_020193	TCONS_00055836
XLOC_020225	TCONS_00054644
XLOC_020348	TCONS_00056224
XLOC_020515	TCONS_00055362
XLOC_021521	TCONS_00074006
XLOC_022049	TCONS_00070539
XLOC_022050	TCONS_00070540
XLOC_022922	TCONS_00068348
XLOC_023135	TCONS_00070219
XLOC_023859	TCONS_00066814
XLOC_023977	TCONS_00081547
XLOC_024011	TCONS_00068394
XLOC_024809	TCONS_00069915
XLOC_026477	TCONS_00064425
XLOC_026875	TCONS_00069658
XLOC_027836	TCONS_00080121
XLOC_028149	TCONS_00067646
XLOC_028432	TCONS_00069698
XLOC_029197	TCONS_00067710
XLOC_029274	TCONS_00083160
XLOC_029425	TCONS_00068908
XLOC_030098	TCONS_00076862
XLOC_030172	TCONS_00063143
XLOC_030172	TCONS_00063466
XLOC_031032	TCONS_00077021
XLOC_031044	TCONS_00067258
XLOC_031147	TCONS_00065669
XLOC_031273	TCONS_00068295
XLOC_032324	TCONS_00085327
XLOC_032775	TCONS_00100277
XLOC_035417	TCONS_00106297
XLOC_035503	TCONS_00093473
XLOC_035503	TCONS_00093951
XLOC_035503	TCONS_00094369
XLOC_035807	TCONS_00099776
XLOC_035937	TCONS_00100465
XLOC_036366	TCONS_00116278
XLOC_036501	TCONS_00099052
XLOC_037758	TCONS_00099127
XLOC_038164	TCONS_00099910
XLOC_038170	TCONS_00103376
XLOC_038746	TCONS_00102993
XLOC_039561	TCONS_00099263
XLOC_039642	TCONS_00100001
XLOC_040215	TCONS_00100055
XLOC_041127	TCONS_00098062
XLOC_041925	TCONS_00102702
XLOC_042075	TCONS_00099427
XLOC_042187	TCONS_00100160
XLOC_043087	TCONS_00103173
XLOC_043620	TCONS_00103194
XLOC_044648	TCONS_00119508
XLOC_044648	TCONS_00119741
XLOC_044648	TCONS_00119937
XLOC_044650	TCONS_00119507
XLOC_044651	TCONS_00119833
XLOC_044653	TCONS_00120105
XLOC_044654	TCONS_00120422
XLOC_044731	TCONS_00120471
XLOC_045149	TCONS_00120468
XLOC_045150	TCONS_00119585
XLOC_045485	TCONS_00121313
XLOC_045580	TCONS_00122137
XLOC_045707	TCONS_00122064
XLOC_045934	TCONS_00124899
XLOC_046549	TCONS_00124203
XLOC_046549	TCONS_00124290
XLOC_046778	TCONS_00126612
XLOC_046814	TCONS_00124314
XLOC_047060	TCONS_00126077
XLOC_047234	TCONS_00128335
XLOC_047248	TCONS_00128046
XLOC_047346	TCONS_00129044
XLOC_047366	TCONS_00128402
XLOC_047394	TCONS_00127407
XLOC_047394	TCONS_00127408
XLOC_047405	TCONS_00127654
XLOC_047426	TCONS_00127691
XLOC_047455	TCONS_00127413
XLOC_047473	TCONS_00129449
XLOC_047583	TCONS_00128913
XLOC_047669	TCONS_00129547
XLOC_047750	TCONS_00127421
XLOC_047911	TCONS_00127528
XLOC_048009	TCONS_00128097
XLOC_048014	TCONS_00128739
XLOC_048031	TCONS_00128471
XLOC_048085	TCONS_00127434
XLOC_048135	TCONS_00129269
XLOC_048149	TCONS_00128363
XLOC_048230	TCONS_00129299
XLOC_048361	TCONS_00128944
XLOC_048406	TCONS_00127444
XLOC_048605	TCONS_00128929
XLOC_048643	TCONS_00127097
XLOC_048691	TCONS_00127573
XLOC_050217	TCONS_00139707
XLOC_050864	TCONS_00139516
XLOC_051328	TCONS_00142572
XLOC_052798	TCONS_00145859
XLOC_052798	TCONS_00151906
XLOC_052803	TCONS_00138512
XLOC_052818	TCONS_00134771
XLOC_053769	TCONS_00140254
XLOC_053769	TCONS_00140255
XLOC_054223	TCONS_00155016
XLOC_055770	TCONS_00143697
XLOC_056668	TCONS_00134955
XLOC_057055	TCONS_00141862

## Sheet: lncRNAs in modules
modules labeled numerically	total genes	specific lncRNAs	P value	Bonferroni correction	FDR	whether Significantly enriched	hypergeometric test
M1	45	1	0.299123	13.7597	0.573319	No	0.258354
M10	115	0	0.326385	15.0137	0.57745	No	0.384559
M11	306	0	0.107213	4.93178	0.35227	No	0.0774058
M12	419	2	0.425626	19.5788	0.593296	No	0.188397
M13	2205	11	0.0680585	3.13069	0.260891	No	0.0188077
M14	1080	43	1.32566e-32	6.09802e-31	6.09802e-31	Yes	4.91375e-19
M15	79	0	0.416511	19.1595	0.598734	No	0.519061
M16	214	5	0.0137893	0.634306	0.0792883	No	0.0235699
M17	119	0	0.31805	14.6303	0.585212	No	0.371939
M18	225	7	0.000133223	0.00612824	0.000875463	Yes	0.00207661
M19	84	2	0.113719	5.23108	0.348739	No	0.120322
M2	106	2	0.224932	10.3469	0.492709	No	0.160373
M20	122	5	5.95871e-05	0.00274101	0.000456834	Yes	0.00286997
M21	144	0	0.271662	12.4964	0.543323	No	0.301866
M22	94	0	0.37524	17.261	0.556807	No	0.458123
M23	316	0	0.101528	4.67027	0.359251	No	0.0711352
M24	207	0	0.186623	8.58468	0.451825	No	0.178117
M25	227	1	0.519248	23.8854	0.663483	No	0.288393
M26	126	1	0.969286	44.5872	0.969286	No	0.370506
M27	71	0	0.441267	20.2983	0.597009	No	0.554783
M28	530	0	0.0327093	1.50463	0.136785	No	0.0115112
M29	452	1	0.150054	6.90249	0.431406	No	0.0867902
M3	51	4	2.82719e-08	1.30051e-06	3.25127e-07	Yes	0.000755752
M30	412	6	0.150686	6.93156	0.407739	No	0.0711146
M31	100	0	0.360328	16.5751	0.591968	No	0.435786
M32	173	1	0.718438	33.0481	0.847388	No	0.344481
M33	157	0	0.250856	11.5394	0.524517	No	0.270779
M34	644	0	0.0181245	0.833728	0.0926364	No	0.00431683
M35	33	0	0.600036	27.6016	0.726359	No	0.760706
M36	108	1	0.906929	41.7187	0.970203	No	0.368598
M37	103	1	0.869126	39.9798	0.975117	No	0.366376
M38	67	0	0.454489	20.9065	0.597328	No	0.573548
M39	127	1	0.96293	44.2948	0.984328	No	0.370367
M4	48	0	0.526934	24.239	0.655108	No	0.671647
M40	96	0	0.370177	17.0281	0.567604	No	0.450554
M41	104	1	0.876814	40.3335	0.96032	No	0.366886
M42	49	5	3.5431e-13	1.62983e-11	8.14914e-12	Yes	4.73468e-05
M43	180	0	0.218539	10.0528	0.50264	No	0.223362
M44	651	6	0.779559	35.8597	0.896492	No	0.15912
M45	225	0	0.168309	7.74219	0.430122	No	0.153135
M46	435	13	4.15238e-07	1.91009e-05	3.82019e-06	Yes	4.84194e-05
M5	98	0	0.365207	16.7995	0.579294	No	0.443109
M6	3976	3	1.4655e-09	6.7413e-08	2.2471e-08	No	4.45572e-13
M7	252	2	0.956397	43.9943	0.99987	No	0.273466
M8	106	0	0.346211	15.9257	0.589841	No	0.414529
M9	164	4	0.0215366	0.990684	0.0990684	No	0.0352675
