# Supplementary material for: Integrative analysis of young genes, positively selected genes and lncRNAs in the development of Drosophila melanogaster
Source: BMC Evol Biol. 2014 Dec 4;14:241. doi: 10.1186/s12862-014-0241-9 (PMC4258281; doi:10.1186/s12862-014-0241-9)
Supplement: Additional file 21: — Gene ontology analysis of genes in the M14, M20, M18, M41 and M45 modules, with results from DAVID and GOseq. [file 12862_2014_241_MOESM21_ESM.xls]

## Sheet: M14_DAVID
Category	Term	Count	%	PValue	Genes	List Total	Pop Hits	Pop Total	Fold Enrichment	Bonferroni	Benjamini	FDR
GOTERM_BP_FAT	GO:0007606~sensory perception of chemical stimulus	51	6.43939	1.22025e-27	FBGN0037685, FBGN0043530, FBGN0031109, FBGN0039582, FBGN0045502, FBGN0035486, FBGN0026390, FBGN0037399, FBGN0026399, FBGN0010403, FBGN0026395, FBGN0050074, FBGN0050073, FBGN0039551, FBGN0041237, FBGN0041236, FBGN0037590, FBGN0052255, FBGN0037591, FBGN0030016, FBGN0031110, FBGN0045487, FBGN0045483, FBGN0039034, FBGN0039033, FBGN0030298, FBGN0011293, FBGN0036474, FBGN0041626, FBGN0039520, FBGN00416…	318	194	7937	6.56142	1.03111e-24	1.03111e-24	1.88655e-24
GOTERM_MF_FAT	GO:0005549~odorant binding	45	5.68182	2.10212e-27	FBGN0011293, FBGN0036474, FBGN0053348, FBGN0043530, FBGN0037685, FBGN0041626, FBGN0031109, FBGN0067312, FBGN0041624, FBGN0039582, FBGN0029521, FBGN0034766, FBGN0038798, FBGN0066293, FBGN0051438, FBGN0026390, FBGN0067311, FBGN0037399, FBGN0026399, FBGN0010403, FBGN0036080, FBGN0010401, FBGN0026395, FBGN0050074, FBGN0050073, FBGN0011281, FBGN0039551, FBGN0037590, FBGN0050145, FBGN0037591, FBGN00344…	382	124	7918	7.52217	9.35444e-25	9.35444e-25	2.97751e-24
GOTERM_BP_FAT	GO:0007600~sensory perception	52	6.56566	4.42548e-21	FBGN0043530, FBGN0037685, FBGN0031109, FBGN0039582, FBGN0045502, FBGN0035486, FBGN0026390, FBGN0037399, FBGN0026399, FBGN0010403, FBGN0026395, FBGN0050074, FBGN0050073, FBGN0039551, FBGN0041237, FBGN0041236, FBGN0052255, FBGN0037590, FBGN0037591, FBGN0030016, FBGN0031110, FBGN0045487, FBGN0045483, FBGN0039034, FBGN0039033, FBGN0030298, FBGN0039254, FBGN0011293, FBGN0036474, FBGN0041626, FBGN00395…	318	276	7937	4.70244	3.73953e-18	1.86976e-18	6.84195e-18
GOTERM_BP_FAT	GO:0007608~sensory perception of smell	31	3.91414	6.67464e-21	FBGN0036474, FBGN0037685, FBGN0041626, FBGN0031109, FBGN0041624, FBGN0039582, FBGN0029521, FBGN0042129, FBGN0038798, FBGN0026390, FBGN0003218, FBGN0026399, FBGN0037399, FBGN0036080, FBGN0026395, FBGN0039551, FBGN0037590, FBGN0050145, FBGN0037591, FBGN0034473, FBGN0037324, FBGN0030016, FBGN0039034, FBGN0033043, FBGN0039033, FBGN0026385, FBGN0020277, FBGN0028963, FBGN0026389, FBGN0026388, FBGN00302…	318	87	7937	8.89348	5.64007e-18	1.88002e-18	1.03192e-17
GOTERM_MF_FAT	GO:0004984~olfactory receptor activity	26	3.28283	5.45619e-18	FBGN0036474, FBGN0037685, FBGN0041626, FBGN0041624, FBGN0039582, FBGN0029521, FBGN0038798, FBGN0026390, FBGN0026399, FBGN0037399, FBGN0036080, FBGN0026395, FBGN0039551, FBGN0037590, FBGN0037591, FBGN0034473, FBGN0037324, FBGN0030016, FBGN0039034, FBGN0033043, FBGN0039033, FBGN0026385, FBGN0028963, FBGN0026389, FBGN0030298, FBGN0026388	382	60	7918	8.98202	2.428e-15	1.214e-15	7.72832e-15
GOTERM_BP_FAT	GO:0050890~cognition	52	6.56566	1.74926e-16	FBGN0043530, FBGN0037685, FBGN0031109, FBGN0039582, FBGN0045502, FBGN0035486, FBGN0026390, FBGN0037399, FBGN0026399, FBGN0010403, FBGN0026395, FBGN0050074, FBGN0050073, FBGN0039551, FBGN0041237, FBGN0041236, FBGN0052255, FBGN0037590, FBGN0037591, FBGN0030016, FBGN0031110, FBGN0045487, FBGN0045483, FBGN0039034, FBGN0039033, FBGN0030298, FBGN0039254, FBGN0011293, FBGN0036474, FBGN0041626, FBGN00395…	318	350	7937	3.70821	1.87628e-13	4.68514e-14	3.44169e-13
GOTERM_BP_FAT	GO:0007186~G-protein coupled receptor protein signaling pathway	42	5.30303	1.03801e-11	FBGN0036474, FBGN0037685, FBGN0041626, FBGN0028418, FBGN0041624, FBGN0039520, FBGN0027498, FBGN0039582, FBGN0029521, FBGN0034458, FBGN0041247, FBGN0041242, FBGN0045502, FBGN0045442, FBGN0030108, FBGN0038798, FBGN0035486, FBGN0026390, FBGN0003218, FBGN0037399, FBGN0036080, FBGN0026395, FBGN0039551, FBGN0041237, FBGN0041236, FBGN0052255, FBGN0037590, FBGN0045476, FBGN0037591, FBGN0034473, FBGN00373…	318	314	7937	3.33848	8.77113e-09	1.75423e-09	1.60479e-08
GOTERM_BP_FAT	GO:0019236~response to pheromone	11	1.38889	6.02282e-10	FBGN0066293, FBGN0051438, FBGN0053348, FBGN0031109, FBGN0067312, FBGN0067311, FBGN0053194, FBGN0036080, FBGN0020277, FBGN0038888, FBGN0037324	318	19	7937	14.45	5.08928e-07	8.48213e-08	9.3115e-07
GOTERM_MF_FAT	GO:0005550~pheromone binding	11	1.38889	8.51755e-10	FBGN0011281, FBGN0066293, FBGN0011293, FBGN0051438, FBGN0053348, FBGN0067312, FBGN0067311, FBGN0010403, FBGN0020277, FBGN0010401, FBGN0038888	382	17	7918	13.4121	3.79031e-07	1.26344e-07	1.20645e-06
GOTERM_BP_FAT	GO:0050877~neurological system process	53	6.69192	2.30621e-09	FBGN0043530, FBGN0037685, FBGN0031109, FBGN0039582, FBGN0045502, FBGN0035486, FBGN0026390, FBGN0037399, FBGN0026399, FBGN0010403, FBGN0026395, FBGN0050074, FBGN0050073, FBGN0039551, FBGN0041237, FBGN0041236, FBGN0052255, FBGN0037590, FBGN0037591, FBGN0030016, FBGN0031110, FBGN0045487, FBGN0045483, FBGN0039034, FBGN0039033, FBGN0030298, FBGN0039254, FBGN0011293, FBGN0036474, FBGN0041626, FBGN00395…	318	546	7937	2.42277	1.94875e-06	2.78393e-07	3.56549e-06
GOTERM_BP_FAT	GO:0009593~detection of chemical stimulus	13	1.64141	2.73466e-08	FBGN0053348, FBGN0067312, FBGN0045476, FBGN0037591, FBGN0030108, FBGN0051438, FBGN0066293, FBGN0035486, FBGN0039034, FBGN0026390, FBGN0067311, FBGN0026399, FBGN0039033, FBGN0038888	318	40	7937	8.11171	2.31076e-05	2.88848e-06	4.22788e-05
GOTERM_CC_FAT	GO:0016021~integral to membrane	105	13.2576	6.06692e-08	FBGN0035604, FBGN0045502, FBGN0035078, FBGN0045442, FBGN0035486, FBGN0038018, FBGN0032294, FBGN0034882, FBGN0031359, FBGN0034156, FBGN0039348, FBGN0040031, FBGN0039551, FBGN0031934, FBGN0031935, FBGN0030016, FBGN0036807, FBGN0039034, FBGN0036742, FBGN0039030, FBGN0033644, FBGN0039033, FBGN0032117, FBGN0040849, FBGN0036329, FBGN0030298, FBGN0029870, FBGN0037763, FBGN0041626, FBGN0039520, FBGN00377…	235	1360	4786	1.57237	1.11631e-05	1.11631e-05	7.50033e-05
GOTERM_CC_FAT	GO:0031224~intrinsic to membrane	105	13.2576	1.49518e-07	FBGN0035604, FBGN0045502, FBGN0035078, FBGN0045442, FBGN0035486, FBGN0038018, FBGN0032294, FBGN0034882, FBGN0031359, FBGN0034156, FBGN0039348, FBGN0040031, FBGN0039551, FBGN0031934, FBGN0031935, FBGN0030016, FBGN0036807, FBGN0039034, FBGN0036742, FBGN0039030, FBGN0033644, FBGN0039033, FBGN0032117, FBGN0040849, FBGN0036329, FBGN0030298, FBGN0029870, FBGN0037763, FBGN0041626, FBGN0039520, FBGN00377…	235	1382	4786	1.54734	2.75109e-05	1.37556e-05	0.000184844
GOTERM_BP_FAT	GO:0043695~detection of pheromone	6	0.757576	4.99574e-06	FBGN0066293, FBGN0051438, FBGN0053348, FBGN0067312, FBGN0067311, FBGN0038888	318	8	7937	18.7193	0.00421252	0.000468936	0.00772333
GOTERM_BP_FAT	GO:0007166~cell surface receptor linked signal transduction	48	6.06061	1.66988e-05	FBGN0028418, FBGN0037685, FBGN0039582, FBGN0034458, FBGN0045502, FBGN0045442, FBGN0037501, FBGN0035486, FBGN0026390, FBGN0037399, FBGN0026395, FBGN0039551, FBGN0041237, FBGN0041236, FBGN0037590, FBGN0052255, FBGN0037591, FBGN0026136, FBGN0045487, FBGN0030016, FBGN0045483, FBGN0039034, FBGN0036742, FBGN0039033, FBGN0040849, FBGN0030298, FBGN0036474, FBGN0041626, FBGN0037734, FBGN0039520, FBGN00416…	318	628	7937	1.9077	0.0140115	0.00141006	0.0258138
GOTERM_CC_FAT	GO:0030286~dynein complex	11	1.38889	2.96618e-05	FBGN0037726, FBGN0032972, FBGN0013809, FBGN0035581, FBGN0029993, FBGN0001315, FBGN0001314, FBGN0013813, FBGN0035009, FBGN0085658, FBGN0013810	235	43	4786	5.2099	0.00544299	0.00181763	0.0366638
GOTERM_CC_FAT	GO:0005858~axonemal dynein complex	6	0.757576	5.5154e-05	FBGN0037726, FBGN0013809, FBGN0001315, FBGN0001314, FBGN0013813, FBGN0013810	235	10	4786	12.2196	0.0100973	0.00253394	0.0681638
GOTERM_BP_FAT	GO:0051606~detection of stimulus	14	1.76768	0.000159082	FBGN0053348, FBGN0067312, FBGN0045476, FBGN0037591, FBGN0030108, FBGN0051438, FBGN0066293, FBGN0035486, FBGN0039034, FBGN0026390, FBGN0003218, FBGN0067311, FBGN0026399, FBGN0039033, FBGN0038888	318	100	7937	3.49428	0.125791	0.012147	0.245665
GOTERM_CC_FAT	GO:0044447~axoneme part	6	0.757576	0.000159855	FBGN0037726, FBGN0013809, FBGN0001315, FBGN0001314, FBGN0013813, FBGN0013810	235	12	4786	10.183	0.0289873	0.00586587	0.197445
GOTERM_BP_FAT	GO:0050907~detection of chemical stimulus involved in sensory perception	7	0.883838	0.000219563	FBGN0039034, FBGN0035486, FBGN0026390, FBGN0026399, FBGN0045476, FBGN0039033, FBGN0037591, FBGN0030108	318	23	7937	7.59625	0.169353	0.0153436	0.338914
GOTERM_BP_FAT	GO:0050909~sensory perception of taste	11	1.38889	0.000227081	FBGN0045487, FBGN0045483, FBGN0041237, FBGN0035486, FBGN0039520, FBGN0041236, FBGN0052255, FBGN0041247, FBGN0045476, FBGN0041242, FBGN0045502, FBGN0030108	318	65	7937	4.22385	0.174615	0.0146535	0.350501
GOTERM_CC_FAT	GO:0005930~axoneme	6	0.757576	0.000372708	FBGN0037726, FBGN0013809, FBGN0001315, FBGN0001314, FBGN0013813, FBGN0013810	235	14	4786	8.72827	0.0662915	0.0113667	0.459792
GOTERM_BP_FAT	GO:0055114~oxidation reduction	42	5.30303	0.000844272	FBGN0033697, FBGN0037170, FBGN0029502, FBGN0033696, FBGN0031925, FBGN0026268, FBGN0027572, FBGN0033304, FBGN0010019, FBGN0039755, FBGN0013810, FBGN0032846, FBGN0033775, FBGN0033190, FBGN0028848, FBGN0042627, FBGN0050354, FBGN0034173, FBGN0039669, FBGN0029154, FBGN0037579, FBGN0015035, FBGN0051644, FBGN0040705, FBGN0038762, FBGN0003462, FBGN0035005, FBGN0038350, FBGN0053111, FBGN0034007, FBGN00317…	318	620	7937	1.69078	0.510177	0.0497017	1.29734
GOTERM_BP_FAT	GO:0007018~microtubule-based movement	13	1.64141	0.000852663	FBGN0013809, FBGN0032972, FBGN0037726, FBGN0027655, FBGN0029993, FBGN0001315, FBGN0001314, FBGN0013813, FBGN0035009, FBGN0085658, FBGN0013810, FBGN0035581, FBGN0034827	318	104	7937	3.11989	0.513641	0.0469176	1.31015
GOTERM_BP_FAT	GO:0051186~cofactor metabolic process	13	1.64141	0.00101095	FBGN0039254, FBGN0032922, FBGN0029502, FBGN0052500, FBGN0052857, FBGN0037988, FBGN0053502, FBGN0029890, FBGN0031713, FBGN0039205, FBGN0035239, FBGN0026666, FBGN0036328, FBGN0085453, FBGN0037862	318	106	7937	3.06102	0.574582	0.052016	1.55159
GOTERM_BP_FAT	GO:0006091~generation of precursor metabolites and energy	20	2.52525	0.00104745	FBGN0039669, FBGN0037579, FBGN0031995, FBGN0038258, FBGN0027572, FBGN0037988, FBGN0040705, FBGN0029890, FBGN0039425, FBGN0034007, FBGN0042710, FBGN0035239, FBGN0052686, FBGN0029752, FBGN0032294, FBGN0036328, FBGN0038458, FBGN0050354, FBGN0034173, FBGN0037862	318	217	7937	2.30038	0.587515	0.050758	1.60718
GOTERM_MF_FAT	GO:0008527~taste receptor activity	10	1.26263	0.00111755	FBGN0045487, FBGN0041237, FBGN0035486, FBGN0039520, FBGN0041236, FBGN0052255, FBGN0041247, FBGN0045476, FBGN0041242, FBGN0045502, FBGN0030108	382	55	7918	3.76868	0.392005	0.116971	1.57135
GOTERM_MF_FAT	GO:0003777~microtubule motor activity	10	1.26263	0.00127626	FBGN0037726, FBGN0013809, FBGN0035581, FBGN0001315, FBGN0001314, FBGN0013813, FBGN0033578, FBGN0034827, FBGN0085658, FBGN0013810	382	56	7918	3.70138	0.43351	0.107438	1.79262
GOTERM_BP_FAT	GO:0050911~detection of chemical stimulus involved in sensory perception of smell	5	0.631313	0.00134055	FBGN0039034, FBGN0026390, FBGN0026399, FBGN0039033, FBGN0037591	318	13	7937	9.59966	0.678104	0.0610318	2.05257
GOTERM_CC_FAT	GO:0005956~protein kinase CK2 complex	6	0.757576	0.00177018	FBGN0053242, FBGN0044817, FBGN0085540, FBGN0085506, FBGN0053246, FBGN0026136	235	19	4786	6.43135	0.278196	0.0455038	2.16654
GOTERM_CC_FAT	GO:0044463~cell projection part	9	1.13636	0.00199876	FBGN0037726, FBGN0013809, FBGN0001315, FBGN0001314, FBGN0003218, FBGN0013813, FBGN0033578, FBGN0031550, FBGN0013810	235	48	4786	3.81862	0.30798	0.0449748	2.44314
GOTERM_BP_FAT	GO:0050906~detection of stimulus involved in sensory perception	8	1.0101	0.00345583	FBGN0039034, FBGN0035486, FBGN0026390, FBGN0003218, FBGN0026399, FBGN0045476, FBGN0039033, FBGN0037591, FBGN0030108	318	50	7937	3.99346	0.946348	0.142693	5.2114
GOTERM_BP_FAT	GO:0019751~polyol metabolic process	6	0.757576	0.00385027	FBGN0035392, FBGN0036837, FBGN0033190, FBGN0028848, FBGN0025885, FBGN0013810	318	27	7937	5.54647	0.961602	0.150399	5.78978
GOTERM_BP_FAT	GO:0019400~alditol metabolic process	5	0.631313	0.00489857	FBGN0035392, FBGN0036837, FBGN0033190, FBGN0028848, FBGN0013810	318	18	7937	6.93309	0.984227	0.179296	7.31094
GOTERM_BP_FAT	GO:0006071~glycerol metabolic process	5	0.631313	0.00489857	FBGN0035392, FBGN0036837, FBGN0033190, FBGN0028848, FBGN0013810	318	18	7937	6.93309	0.984227	0.179296	7.31094
GOTERM_MF_FAT	GO:0005355~glucose transmembrane transporter activity	5	0.631313	0.00605476	FBGN0034909, FBGN0028561, FBGN0028560, FBGN0033644, FBGN0015230	382	16	7918	6.47742	0.932966	0.362644	8.24262
GOTERM_CC_FAT	GO:0042995~cell projection	13	1.64141	0.00750067	FBGN0013809, FBGN0037726, FBGN0001315, FBGN0001314, FBGN0013813, FBGN0021760, FBGN0013810, FBGN0037324, FBGN0031550, FBGN0033578, FBGN0003218, FBGN0026395, FBGN0025879	235	111	4786	2.3852	0.749757	0.142664	8.88774
GOTERM_BP_FAT	GO:0006732~coenzyme metabolic process	10	1.26263	0.00823975	FBGN0039254, FBGN0031713, FBGN0032922, FBGN0029502, FBGN0035239, FBGN0036328, FBGN0037988, FBGN0085453, FBGN0029890, FBGN0037862	318	88	7937	2.83626	0.99908	0.272246	12.0074
GOTERM_MF_FAT	GO:0003774~motor activity	11	1.38889	0.00935478	FBGN0037726, FBGN0013809, FBGN0035581, FBGN0029993, FBGN0001315, FBGN0001314, FBGN0013813, FBGN0033578, FBGN0034827, FBGN0085658, FBGN0013810	382	88	7918	2.59097	0.984739	0.449812	12.4647
GOTERM_BP_FAT	GO:0051188~cofactor biosynthetic process	8	1.0101	0.00952171	FBGN0039254, FBGN0031713, FBGN0032922, FBGN0029502, FBGN0052500, FBGN0039205, FBGN0052857, FBGN0026666, FBGN0085453, FBGN0053502	318	60	7937	3.32788	0.999692	0.296365	13.7495
GOTERM_CC_FAT	GO:0005875~microtubule associated complex	13	1.64141	0.00987321	FBGN0013809, FBGN0032972, FBGN0037726, FBGN0029993, FBGN0001315, FBGN0001314, FBGN0013813, FBGN0021760, FBGN0035009, FBGN0085658, FBGN0013810, FBGN0035581, FBGN0034827	235	115	4786	2.30224	0.838895	0.166874	11.5441
GOTERM_BP_FAT	GO:0006072~glycerol-3-phosphate metabolic process	4	0.505051	0.0106131	FBGN0035392, FBGN0033190, FBGN0028848, FBGN0013810	318	12	7937	8.31971	0.999879	0.31317	15.2072
GOTERM_MF_FAT	GO:0015149~hexose transmembrane transporter activity	5	0.631313	0.0115049	FBGN0034909, FBGN0028561, FBGN0028560, FBGN0033644, FBGN0015230	382	19	7918	5.45467	0.994197	0.47464	15.1177
GOTERM_BP_FAT	GO:0006096~glycolysis	6	0.757576	0.0119375	FBGN0042710, FBGN0038258, FBGN0035239, FBGN0036328, FBGN0034173, FBGN0039425	318	35	7937	4.27871	0.999961	0.333632	16.9451
GOTERM_MF_FAT	GO:0019887~protein kinase regulator activity	8	1.0101	0.0128821	FBGN0053242, FBGN0044817, FBGN0031995, FBGN0085540, FBGN0085506, FBGN0037613, FBGN0053246, FBGN0026136	382	53	7918	3.12872	0.99688	0.47328	16.7774
GOTERM_MF_FAT	GO:0008289~lipid binding	13	1.64141	0.0133198	FBGN0011294, FBGN0053348, FBGN0067312, FBGN0053491, FBGN0051438, FBGN0037432, FBGN0066293, FBGN0003218, FBGN0067311, FBGN0000084, FBGN0053487, FBGN0053496, FBGN0038888, FBGN0053498	382	121	7918	2.22695	0.997438	0.449383	17.2986
GOTERM_MF_FAT	GO:0005544~calcium-dependent phospholipid binding	4	0.505051	0.013662	FBGN0053491, FBGN0000084, FBGN0053496, FBGN0053487, FBGN0053498	382	11	7918	7.53736	0.997805	0.426788	17.7039
GOTERM_BP_FAT	GO:0005996~monosaccharide metabolic process	10	1.26263	0.0151074	FBGN0031099, FBGN0042710, FBGN0030525, FBGN0036170, FBGN0038258, FBGN0031995, FBGN0035239, FBGN0036328, FBGN0034173, FBGN0039425	318	97	7937	2.57311	0.999997	0.390269	20.9705
GOTERM_BP_FAT	GO:0019637~organophosphate metabolic process	10	1.26263	0.0151074	FBGN0035392, FBGN0039518, FBGN0036106, FBGN0033190, FBGN0003218, FBGN0028848, FBGN0037915, FBGN0025885, FBGN0039010, FBGN0013810	318	97	7937	2.57311	0.999997	0.390269	20.9705
GOTERM_BP_FAT	GO:0044275~cellular carbohydrate catabolic process	7	0.883838	0.015355	FBGN0042710, FBGN0036170, FBGN0038258, FBGN0035239, FBGN0036328, FBGN0034173, FBGN0039425	318	51	7937	3.42576	0.999998	0.383861	21.277
GOTERM_BP_FAT	GO:0015980~energy derivation by oxidation of organic compounds	11	1.38889	0.015491	FBGN0034007, FBGN0039669, FBGN0037579, FBGN0031995, FBGN0035239, FBGN0036328, FBGN0037988, FBGN0040705, FBGN0029890, FBGN0050354, FBGN0037862	318	114	7937	2.40834	0.999998	0.375719	21.445
GOTERM_MF_FAT	GO:0019207~kinase regulator activity	8	1.0101	0.0156297	FBGN0053242, FBGN0044817, FBGN0031995, FBGN0085540, FBGN0085506, FBGN0037613, FBGN0053246, FBGN0026136	382	55	7918	3.01495	0.999097	0.442436	19.9991
GOTERM_MF_FAT	GO:0005543~phospholipid binding	7	0.883838	0.017906	FBGN0011294, FBGN0037432, FBGN0053491, FBGN0003218, FBGN0000084, FBGN0053496, FBGN0053487, FBGN0053498	382	44	7918	3.2976	0.999678	0.461243	22.58
GOTERM_MF_FAT	GO:0015293~symporter activity	10	1.26263	0.019099	FBGN0038652, FBGN0031934, FBGN0028513, FBGN0032314, FBGN0028561, FBGN0031935, FBGN0031998, FBGN0028560, FBGN0029727, FBGN0033371	382	84	7918	2.46759	0.999812	0.458248	23.9014
GOTERM_MF_FAT	GO:0015145~monosaccharide transmembrane transporter activity	5	0.631313	0.0193848	FBGN0034909, FBGN0028561, FBGN0028560, FBGN0033644, FBGN0015230	382	22	7918	4.71085	0.999835	0.44051	24.2149
GOTERM_BP_FAT	GO:0019318~hexose metabolic process	9	1.13636	0.0197892	FBGN0042710, FBGN0030525, FBGN0036170, FBGN0038258, FBGN0031995, FBGN0035239, FBGN0036328, FBGN0034173, FBGN0039425	318	85	7937	2.64273	1	0.441443	26.5832
GOTERM_MF_FAT	GO:0004722~protein serine/threonine phosphatase activity	7	0.883838	0.0198508	FBGN0003140, FBGN0003132, FBGN0046698, FBGN0039421, FBGN0005778, FBGN0025573, FBGN0005779	382	45	7918	3.22432	0.999867	0.42745	24.7235
GOTERM_CC_FAT	GO:0005886~plasma membrane	51	6.43939	0.0226812	FBGN0037685, FBGN0039582, FBGN0045502, FBGN0028935, FBGN0045442, FBGN0037501, FBGN0035486, FBGN0026390, FBGN0037399, FBGN0026395, FBGN0039551, FBGN0031934, FBGN0041237, FBGN0041236, FBGN0031935, FBGN0037590, FBGN0052255, FBGN0015770, FBGN0037591, FBGN0030016, FBGN0045487, FBGN0000723, FBGN0034732, FBGN0045483, FBGN0039034, FBGN0039033, FBGN0032117, FBGN0030298, FBGN0029870, FBGN0036474, FBGN00416…	235	781	4786	1.32992	0.985322	0.318708	24.6955
GOTERM_BP_FAT	GO:0010033~response to organic substance	11	1.38889	0.0237753	FBGN0066293, FBGN0051438, FBGN0053348, FBGN0031109, FBGN0067312, FBGN0067311, FBGN0053194, FBGN0036080, FBGN0020277, FBGN0038888, FBGN0037324	318	122	7937	2.25041	1	0.492247	31.0657
GOTERM_BP_FAT	GO:0045333~cellular respiration	10	1.26263	0.024132	FBGN0034007, FBGN0039669, FBGN0037579, FBGN0035239, FBGN0036328, FBGN0037988, FBGN0040705, FBGN0029890, FBGN0050354, FBGN0037862	318	105	7937	2.37706	1	0.486168	31.454
GOTERM_MF_FAT	GO:0005506~iron ion binding	21	2.65152	0.0254931	FBGN0003140, FBGN0039669, FBGN0003132, FBGN0052500, FBGN0033697, FBGN0033696, FBGN0046698, FBGN0031925, FBGN0052857, FBGN0015035, FBGN0033304, FBGN0053502, FBGN0005778, FBGN0039755, FBGN0010019, FBGN0005779, FBGN0038350, FBGN0033775, FBGN0030949, FBGN0000261, FBGN0036778, FBGN0040038, FBGN0025573	382	260	7918	1.67416	0.99999	0.491338	30.6341
KEGG_PATHWAY	dme00903:Limonene and pinene degradation	9	1.13636	0.0265315	FBGN0033775, FBGN0033697, FBGN0033696, FBGN0031925, FBGN0015035, FBGN0039030, FBGN0036778, FBGN0033304, FBGN0010019	88	86	2054	2.44265	0.717427	0.717427	22.5397
GOTERM_MF_FAT	GO:0004016~adenylate cyclase activity	4	0.505051	0.027082	FBGN0040508, FBGN0040510, FBGN0052305, FBGN0052301	382	14	7918	5.92221	0.999995	0.492755	32.219
GOTERM_BP_FAT	GO:0006007~glucose catabolic process	6	0.757576	0.0273557	FBGN0042710, FBGN0038258, FBGN0035239, FBGN0036328, FBGN0034173, FBGN0039425	318	43	7937	3.48267	1	0.519258	34.8724
GOTERM_BP_FAT	GO:0019320~hexose catabolic process	6	0.757576	0.0273557	FBGN0042710, FBGN0038258, FBGN0035239, FBGN0036328, FBGN0034173, FBGN0039425	318	43	7937	3.48267	1	0.519258	34.8724
KEGG_PATHWAY	dme01040:Biosynthesis of unsaturated fatty acids	4	0.505051	0.0275577	FBGN0027572, FBGN0039755, FBGN0032394, FBGN0035471	88	16	2054	5.83523	0.731094	0.481439	23.3119
GOTERM_BP_FAT	GO:0046365~monosaccharide catabolic process	6	0.757576	0.0298896	FBGN0042710, FBGN0038258, FBGN0035239, FBGN0036328, FBGN0034173, FBGN0039425	318	44	7937	3.40352	1	0.540229	37.4468
KEGG_PATHWAY	dme00130:Ubiquinone and other terpenoid-quinone biosynthesis	3	0.378788	0.0324216	FBGN0031713, FBGN0032922, FBGN0029502	88	7	2054	10.0032	0.787554	0.403309	26.8786
GOTERM_BP_FAT	GO:0006006~glucose metabolic process	7	0.883838	0.0340697	FBGN0042710, FBGN0038258, FBGN0031995, FBGN0035239, FBGN0036328, FBGN0034173, FBGN0039425	318	61	7937	2.86416	1	0.577469	41.4865
GOTERM_MF_FAT	GO:0051540~metal cluster binding	7	0.883838	0.0345624	FBGN0038350, FBGN0034007, FBGN0039669, FBGN0052500, FBGN0039205, FBGN0052857, FBGN0026666, FBGN0053502, FBGN0037862	382	51	7918	2.84499	1	0.561242	39.2385
GOTERM_MF_FAT	GO:0051536~iron-sulfur cluster binding	7	0.883838	0.0345624	FBGN0038350, FBGN0034007, FBGN0039669, FBGN0052500, FBGN0039205, FBGN0052857, FBGN0026666, FBGN0053502, FBGN0037862	382	51	7918	2.84499	1	0.561242	39.2385
KEGG_PATHWAY	dme00020:Citrate cycle (TCA cycle)	6	0.757576	0.0358787	FBGN0035239, FBGN0036328, FBGN0037988, FBGN0029890, FBGN0035005, FBGN0037862	88	44	2054	3.18285	0.820448	0.349051	29.3228
GOTERM_BP_FAT	GO:0006811~ion transport	22	2.77778	0.0367139	FBGN0035604, FBGN0052704, FBGN0031998, FBGN0035567, FBGN0032142, FBGN0039424, FBGN0036829, FBGN0034715, FBGN0034732, FBGN0037501, FBGN0038652, FBGN0053061, FBGN0052686, FBGN0033097, FBGN0035113, FBGN0032314, FBGN0003218, FBGN0067311, FBGN0032294, FBGN0038458, FBGN0031802, FBGN0036329	318	346	7937	1.587	1	0.594673	43.9145
GOTERM_BP_FAT	GO:0046356~acetyl-CoA catabolic process	5	0.631313	0.0372115	FBGN0035239, FBGN0036328, FBGN0037988, FBGN0029890, FBGN0037862	318	32	7937	3.89986	1	0.589386	44.3607
GOTERM_BP_FAT	GO:0006099~tricarboxylic acid cycle	5	0.631313	0.0372115	FBGN0035239, FBGN0036328, FBGN0037988, FBGN0029890, FBGN0037862	318	32	7937	3.89986	1	0.589386	44.3607
GOTERM_MF_FAT	GO:0015294~solute:cation symporter activity	9	1.13636	0.0378058	FBGN0038652, FBGN0031934, FBGN0028513, FBGN0028561, FBGN0031935, FBGN0031998, FBGN0028560, FBGN0029727, FBGN0033371	382	80	7918	2.33187	1	0.575775	42.0667
GOTERM_BP_FAT	GO:0006743~ubiquinone metabolic process	3	0.378788	0.0379617	FBGN0031713, FBGN0032922, FBGN0029502	318	8	7937	9.35967	1	0.58681	45.0272
GOTERM_BP_FAT	GO:0006744~ubiquinone biosynthetic process	3	0.378788	0.0379617	FBGN0031713, FBGN0032922, FBGN0029502	318	8	7937	9.35967	1	0.58681	45.0272
GOTERM_MF_FAT	GO:0051119~sugar transmembrane transporter activity	5	0.631313	0.0385531	FBGN0034909, FBGN0028561, FBGN0028560, FBGN0033644, FBGN0015230	382	27	7918	3.83847	1	0.565311	42.7008
GOTERM_CC_FAT	GO:0015630~microtubule cytoskeleton	18	2.27273	0.0394372	FBGN0037726, FBGN0032972, FBGN0013809, FBGN0029993, FBGN0001315, FBGN0052819, FBGN0001314, FBGN0013813, FBGN0021760, FBGN0035009, FBGN0085658, FBGN0035800, FBGN0013810, FBGN0052820, FBGN0030614, FBGN0035581, FBGN0040028, FBGN0031550, FBGN0033578, FBGN0034827	235	220	4786	1.66631	0.999391	0.460413	39.1905
GOTERM_BP_FAT	GO:0009109~coenzyme catabolic process	5	0.631313	0.0410597	FBGN0035239, FBGN0036328, FBGN0037988, FBGN0029890, FBGN0037862	318	33	7937	3.78168	1	0.606358	47.7013
GOTERM_MF_FAT	GO:0004368~glycerol-3-phosphate dehydrogenase activity	3	0.378788	0.0412945	FBGN0033190, FBGN0028848, FBGN0013810	382	7	7918	8.88332	1	0.57387	44.972
GOTERM_BP_FAT	GO:0006470~protein amino acid dephosphorylation	8	1.0101	0.044866	FBGN0003140, FBGN0003132, FBGN0046698, FBGN0039421, FBGN0051469, FBGN0005778, FBGN0025573, FBGN0005779	318	82	7937	2.43504	1	0.63012	50.8202
GOTERM_BP_FAT	GO:0051187~cofactor catabolic process	5	0.631313	0.0451252	FBGN0035239, FBGN0036328, FBGN0037988, FBGN0029890, FBGN0037862	318	34	7937	3.67046	1	0.622976	51.0261
GOTERM_BP_FAT	GO:0009060~aerobic respiration	5	0.631313	0.0451252	FBGN0035239, FBGN0036328, FBGN0037988, FBGN0029890, FBGN0037862	318	34	7937	3.67046	1	0.622976	51.0261
GOTERM_BP_FAT	GO:0045426~quinone cofactor biosynthetic process	3	0.378788	0.0475422	FBGN0031713, FBGN0032922, FBGN0029502	318	9	7937	8.31971	1	0.633549	52.908
GOTERM_BP_FAT	GO:0031163~metallo-sulfur cluster assembly	3	0.378788	0.0475422	FBGN0052500, FBGN0039205, FBGN0052857, FBGN0026666, FBGN0053502	318	9	7937	8.31971	1	0.633549	52.908
GOTERM_BP_FAT	GO:0016226~iron-sulfur cluster assembly	3	0.378788	0.0475422	FBGN0052500, FBGN0039205, FBGN0052857, FBGN0026666, FBGN0053502	318	9	7937	8.31971	1	0.633549	52.908
GOTERM_BP_FAT	GO:0042375~quinone cofactor metabolic process	3	0.378788	0.0475422	FBGN0031713, FBGN0032922, FBGN0029502	318	9	7937	8.31971	1	0.633549	52.908
GOTERM_MF_FAT	GO:0004970~ionotropic glutamate receptor activity	5	0.631313	0.0484287	FBGN0035604, FBGN0037501, FBGN0052704, FBGN0040849, FBGN0036829	382	29	7918	3.57375	1	0.617275	50.4965
GOTERM_BP_FAT	GO:0006733~oxidoreduction coenzyme metabolic process	4	0.505051	0.0492781	FBGN0039254, FBGN0031713, FBGN0032922, FBGN0029502	318	21	7937	4.75412	1	0.638209	54.2176
GOTERM_BP_FAT	GO:0006084~acetyl-CoA metabolic process	5	0.631313	0.0494075	FBGN0035239, FBGN0036328, FBGN0037988, FBGN0029890, FBGN0037862	318	35	7937	3.56559	1	0.630542	54.3138
GOTERM_BP_FAT	GO:0046164~alcohol catabolic process	6	0.757576	0.0517201	FBGN0042710, FBGN0038258, FBGN0035239, FBGN0036328, FBGN0034173, FBGN0039425	318	51	7937	2.93637	1	0.639358	56.0023
GOTERM_MF_FAT	GO:0005234~extracellular-glutamate-gated ion channel activity	5	0.631313	0.0538418	FBGN0030385, FBGN0035604, FBGN0037501, FBGN0052704, FBGN0036829	382	30	7918	3.45462	1	0.641633	54.3393
GOTERM_CC_FAT	GO:0009331~glycerol-3-phosphate dehydrogenase complex	3	0.378788	0.0548432	FBGN0033190, FBGN0028848, FBGN0013810	235	8	4786	7.63723	0.999969	0.549924	50.2077
GOTERM_MF_FAT	GO:0016791~phosphatase activity	15	1.89394	0.0554744	FBGN0029949, FBGN0003140, FBGN0003132, FBGN0046698, FBGN0031397, FBGN0031463, FBGN0039421, FBGN0036273, FBGN0005778, FBGN0005779, FBGN0034713, FBGN0032032, FBGN0051469, FBGN0025573, FBGN0031335	382	182	7918	1.70833	1	0.63792	55.4426
GOTERM_BP_FAT	GO:0006839~mitochondrial transport	6	0.757576	0.0593016	FBGN0020371, FBGN0038018, FBGN0031359, FBGN0035567, FBGN0003891, FBGN0011244	318	53	7937	2.82556	1	0.682709	61.1373
GOTERM_CC_FAT	GO:0005739~mitochondrion	37	4.67172	0.0619949	FBGN0037170, FBGN0029502, FBGN0029870, FBGN0038233, FBGN0035567, FBGN0029890, FBGN0035078, FBGN0032229, FBGN0001216, FBGN0038018, FBGN0013698, FBGN0033190, FBGN0031359, FBGN0028848, FBGN0025111, FBGN0050354, FBGN0037668, FBGN0039669, FBGN0029154, FBGN0037579, FBGN0031934, FBGN0051682, FBGN0037988, FBGN0034472, FBGN0040705, FBGN0038200, FBGN0035005, FBGN0011244, FBGN0037512, FBGN0036807, FBGN00340…	235	571	4786	1.31969	0.999992	0.568782	54.6704
GOTERM_BP_FAT	GO:0051603~proteolysis involved in cellular protein catabolic process	13	1.64141	0.0623173	FBGN0038627, FBGN0031376, FBGN0037734, FBGN0050157, FBGN0017556, FBGN0051742, FBGN0040291, FBGN0029812, FBGN0016756, FBGN0039875, FBGN0030600, FBGN0034842, FBGN0039348	318	183	7937	1.77305	1	0.693324	63.0194
GOTERM_BP_FAT	GO:0044257~cellular protein catabolic process	13	1.64141	0.0623173	FBGN0038627, FBGN0031376, FBGN0037734, FBGN0050157, FBGN0017556, FBGN0051742, FBGN0040291, FBGN0029812, FBGN0016756, FBGN0039875, FBGN0030600, FBGN0034842, FBGN0039348	318	183	7937	1.77305	1	0.693324	63.0194
GOTERM_MF_FAT	GO:0009055~electron carrier activity	16	2.0202	0.0623406	FBGN0037170, FBGN0033697, FBGN0033696, FBGN0037579, FBGN0015035, FBGN0031925, FBGN0027572, FBGN0033304, FBGN0010019, FBGN0038350, FBGN0033775, FBGN0030949, FBGN0034658, FBGN0029752, FBGN0036778, FBGN0040038	382	202	7918	1.6418	1	0.667692	59.8174
KEGG_PATHWAY	dme00010:Glycolysis / Gluconeogenesis	6	0.757576	0.0660495	FBGN0042710, FBGN0030525, FBGN0038258, FBGN0031463, FBGN0034173, FBGN0039425	88	52	2054	2.69318	0.959708	0.473929	47.7448
GOTERM_CC_FAT	GO:0042598~vesicular fraction	9	1.13636	0.067996	FBGN0033775, FBGN0033697, FBGN0033696, FBGN0030949, FBGN0031925, FBGN0015035, FBGN0036778, FBGN0033304, FBGN0010019	235	89	4786	2.05948	0.999998	0.578441	58.1282
GOTERM_CC_FAT	GO:0005792~microsome	9	1.13636	0.067996	FBGN0033775, FBGN0033697, FBGN0033696, FBGN0030949, FBGN0031925, FBGN0015035, FBGN0036778, FBGN0033304, FBGN0010019	235	89	4786	2.05948	0.999998	0.578441	58.1282
GOTERM_BP_FAT	GO:0006506~GPI anchor biosynthetic process	4	0.505051	0.0687579	FBGN0039518, FBGN0036106, FBGN0037915, FBGN0039010	318	24	7937	4.15985	1	0.722166	66.7573
GOTERM_BP_FAT	GO:0016311~dephosphorylation	9	1.13636	0.0695599	FBGN0003140, FBGN0003132, FBGN0046698, FBGN0039421, FBGN0051469, FBGN0036273, FBGN0005778, FBGN0025573, FBGN0005779	318	109	7937	2.06084	1	0.718949	67.1972
GOTERM_BP_FAT	GO:0042628~mating plug formation	2	0.252525	0.0782887	FBGN0004181, FBGN0011559	318	2	7937	24.9591	1	0.754844	71.6454
GOTERM_MF_FAT	GO:0042624~ATPase activity, uncoupled	15	1.89394	0.078818	FBGN0052500, FBGN0034684, FBGN0037726, FBGN0031171, FBGN0013809, FBGN0032972, FBGN0052857, FBGN0029993, FBGN0001315, FBGN0001314, FBGN0013813, FBGN0035009, FBGN0053502, FBGN0013810, FBGN0035581, FBGN0029656, FBGN0001216	382	192	7918	1.61936	1	0.74156	68.7408
GOTERM_BP_FAT	GO:0006919~activation of caspase activity	3	0.378788	0.0805991	FBGN0040291, FBGN0031550, FBGN0040038	318	12	7937	6.23978	1	0.758324	72.7245
GOTERM_BP_FAT	GO:0006814~sodium ion transport	7	0.883838	0.0824016	FBGN0038652, FBGN0032314, FBGN0031998, FBGN0067311, FBGN0032142, FBGN0039424, FBGN0031802	318	76	7937	2.29887	1	0.75945	73.5396
GOTERM_BP_FAT	GO:0006505~GPI anchor metabolic process	4	0.505051	0.0833885	FBGN0039518, FBGN0036106, FBGN0037915, FBGN0039010	318	26	7937	3.83986	1	0.757053	73.9762
GOTERM_MF_FAT	GO:0004721~phosphoprotein phosphatase activity	9	1.13636	0.0902902	FBGN0029949, FBGN0003140, FBGN0003132, FBGN0046698, FBGN0039421, FBGN0051469, FBGN0005778, FBGN0025573, FBGN0005779	382	96	7918	1.94323	1	0.777746	73.825
GOTERM_BP_FAT	GO:0009190~cyclic nucleotide biosynthetic process	4	0.505051	0.091162	FBGN0040508, FBGN0040510, FBGN0052305, FBGN0052301	318	27	7937	3.69765	1	0.782162	77.1868
GOTERM_BP_FAT	GO:0009108~coenzyme biosynthetic process	5	0.631313	0.0912631	FBGN0039254, FBGN0031713, FBGN0032922, FBGN0029502, FBGN0085453	318	43	7937	2.90222	1	0.776316	77.226
GOTERM_BP_FAT	GO:0010952~positive regulation of peptidase activity	3	0.378788	0.092818	FBGN0040291, FBGN0031550, FBGN0040038	318	13	7937	5.7598	1	0.776111	77.8211
GOTERM_BP_FAT	GO:0043280~positive regulation of caspase activity	3	0.378788	0.092818	FBGN0040291, FBGN0031550, FBGN0040038	318	13	7937	5.7598	1	0.776111	77.8211
GOTERM_BP_FAT	GO:0046489~phosphoinositide biosynthetic process	4	0.505051	0.0992241	FBGN0039518, FBGN0036106, FBGN0037915, FBGN0039010	318	28	7937	3.56559	1	0.793367	80.1227

## Sheet: M14_GOseq
Category	GO ID	GOTERM	Genes	PValue	FDR
GOTERM_BP	GO:0007606	sensory perception of chemical stimulus	FBgn0029521, FBgn0027796, FBgn0023523, FBgn0262738, FBgn0086693, FBgn0029948, FBgn0029961, FBgn0029974, FBgn0003656, FBgn0030016, FBgn0261549, FBgn0030103, FBgn0030108, FBgn0052704, FBgn0030204, FBgn0028421, FBgn0030297, FBgn0030298, FBgn0030385, FBgn0004456, FBgn0003218, FBgn0052600, FBgn0000535, FBgn0030715, FBgn0030723, FBgn0001250, FBgn0003380, FBgn0030985, FBgn0031109, FBgn0031110, FBgn00311…	1.0344e-24	8.65796e-21
GOTERM_BP	GO:0007600	sensory perception	FBgn0029521, FBgn0027796, FBgn0023523, FBgn0003714, FBgn0262738, FBgn0086693, FBgn0029907, FBgn0029948, FBgn0029961, FBgn0029974, FBgn0003656, FBgn0030016, FBgn0261549, FBgn0030103, FBgn0086367, FBgn0030108, FBgn0052704, FBgn0030204, FBgn0028421, FBgn0030297, FBgn0030298, FBgn0263111, FBgn0030385, FBgn0004456, FBgn0003218, FBgn0030555, FBgn0052600, FBgn0000535, FBgn0030715, FBgn0030723, FBgn00004…	1.02057e-20	4.27109e-17
GOTERM_BP	GO:0009593	detection of chemical stimulus	FBgn0262738, FBgn0029961, FBgn0029965, FBgn0029966, FBgn0029968, FBgn0052704, FBgn0030385, FBgn0031181, FBgn0031209, FBgn0041250, FBgn0031634, FBgn0032096, FBgn0026390, FBgn0032888, FBgn0259683, FBgn0033041, FBgn0033404, FBgn0033422, FBgn0033515, FBgn0033648, FBgn0033651, FBgn0000253, FBgn0033727, FBgn0034023, FBgn0050464, FBgn0034272, FBgn0034456, FBgn0034457, FBgn0034458, FBgn0026384, FBgn00349…	4.6419e-15	1.29509e-11
GOTERM_MF	GO:0005549	odorant binding	FBgn0029521, FBgn0023130, FBgn0023523, FBgn0030016, FBgn0030103, FBgn0030204, FBgn0030298, FBgn0030715, FBgn0030985, FBgn0031109, FBgn0031110, FBgn0031111, FBgn0011280, FBgn0026398, FBgn0026397, FBgn0026396, FBgn0026395, FBgn0026394, FBgn0011283, FBgn0032096, FBgn0026392, FBgn0026391, FBgn0026390, FBgn0028946, FBgn0033041, FBgn0033043, FBgn0026389, FBgn0026393, FBgn0033268, FBgn0033404, FBgn00334…	2.6127e-14	5.46708e-11
GOTERM_BP	GO:0007608	sensory perception of smell	FBgn0029521, FBgn0023523, FBgn0262738, FBgn0086693, FBgn0003656, FBgn0030016, FBgn0261549, FBgn0052704, FBgn0030204, FBgn0028421, FBgn0030298, FBgn0004456, FBgn0003218, FBgn0000535, FBgn0030715, FBgn0001250, FBgn0026398, FBgn0026397, FBgn0026396, FBgn0026395, FBgn0026394, FBgn0031634, FBgn0032096, FBgn0026392, FBgn0026391, FBgn0026390, FBgn0028946, FBgn0033041, FBgn0033043, FBgn0026389, FBgn00263…	3.45721e-14	5.78737e-11
GOTERM_MF	GO:0004984	olfactory receptor activity	FBgn0029521, FBgn0023523, FBgn0030016, FBgn0030204, FBgn0030298, FBgn0030715, FBgn0026398, FBgn0026397, FBgn0026396, FBgn0026395, FBgn0026394, FBgn0032096, FBgn0026392, FBgn0026391, FBgn0026390, FBgn0028946, FBgn0033041, FBgn0033043, FBgn0026389, FBgn0026393, FBgn0033404, FBgn0033422, FBgn0026386, FBgn0026385, FBgn0033727, FBgn0028963, FBgn0034473, FBgn0026384, FBgn0034865, FBgn0034866, FBgn00353…	5.25375e-13	7.32898e-10
GOTERM_BP	GO:0051606	detection of stimulus	FBgn0262738, FBgn0029961, FBgn0029965, FBgn0029966, FBgn0029968, FBgn0261549, FBgn0052704, FBgn0030310, FBgn0263111, FBgn0030385, FBgn0003218, FBgn0261244, FBgn0030555, FBgn0030670, FBgn0003380, FBgn0085387, FBgn0031181, FBgn0031209, FBgn0041250, FBgn0002936, FBgn0031634, FBgn0016920, FBgn0002938, FBgn0025697, FBgn0032096, FBgn0004363, FBgn0026390, FBgn0014019, FBgn0032593, FBgn0000120, FBgn00328…	1.42818e-10	1.70769e-07
GOTERM_CC	GO:0005858	axonemal dynein complex	FBgn0013809, FBgn0013810, FBgn0024196, FBgn0013811, FBgn0037726, FBgn0013812, FBgn0013813, FBgn0067861, FBgn0052823, FBgn0001315, FBgn0001314	1.87846e-09	1.96534e-06
GOTERM_BP	GO:0019236	response to pheromone	FBgn0030844, FBgn0031109, FBgn0032888, FBgn0034468, FBgn0034470, FBgn0034475, FBgn0036080, FBgn0020277, FBgn0037324, FBgn0260004, FBgn0038888, FBgn0039678, FBgn0039685, FBgn0261289, FBgn0053194, FBgn0051438, FBgn0066292, FBgn0066293, FBgn0053348, FBgn0053349, FBgn0067311, FBgn0067312, FBgn0261293, FBgn0261292, FBgn0261294	2.23374e-09	2.07737e-06
GOTERM_MF	GO:0004888	transmembrane signaling receptor activity	FBgn0029521, FBgn0027343, FBgn0027796, FBgn0053513, FBgn0024897, FBgn0025631, FBgn0025632, FBgn0023523, FBgn0023524, FBgn0260753, FBgn0003996, FBgn0029643, FBgn0004647, FBgn0029723, FBgn0004368, FBgn0029768, FBgn0029909, FBgn0027342, FBgn0029966, FBgn0030016, FBgn0030108, FBgn0052704, FBgn0030204, FBgn0003366, FBgn0027498, FBgn0030297, FBgn0030298, FBgn0004370, FBgn0030437, FBgn0030707, FBgn00102…	6.61639e-09	5.53792e-06
GOTERM_BP	GO:0043695	detection of pheromone	FBgn0032888, FBgn0038888, FBgn0261289, FBgn0053194, FBgn0051438, FBgn0066292, FBgn0066293, FBgn0053348, FBgn0067311, FBgn0067312, FBgn0261293, FBgn0261292, FBgn0261294	9.05317e-09	6.3423e-06
GOTERM_CC	GO:0044447	axoneme part	FBgn0013809, FBgn0032368, FBgn0013810, FBgn0024196, FBgn0013811, FBgn0037726, FBgn0013812, FBgn0013813, FBgn0067861, FBgn0052823, FBgn0001315, FBgn0001314	9.09291e-09	6.3423e-06
GOTERM_MF	GO:0038023	signaling receptor activity	FBgn0029521, FBgn0027343, FBgn0027796, FBgn0053513, FBgn0024897, FBgn0003964, FBgn0025631, FBgn0025632, FBgn0023523, FBgn0023524, FBgn0260753, FBgn0003996, FBgn0029643, FBgn0004647, FBgn0029723, FBgn0004368, FBgn0029761, FBgn0029768, FBgn0029909, FBgn0027342, FBgn0029966, FBgn0030016, FBgn0030108, FBgn0052704, FBgn0030204, FBgn0003366, FBgn0027498, FBgn0030297, FBgn0030298, FBgn0004370, FBgn00304…	1.95014e-08	1.25559e-05
GOTERM_CC	GO:0005930	axoneme	FBgn0013809, FBgn0032368, FBgn0013810, FBgn0024196, FBgn0013811, FBgn0019828, FBgn0037726, FBgn0013812, FBgn0013813, FBgn0067861, FBgn0052823, FBgn0001315, FBgn0001314	3.35195e-08	1.65066e-05
GOTERM_CC	GO:0016021	integral to membrane	FBgn0029521, FBgn0023536, FBgn0027343, FBgn0086368, FBgn0260855, FBgn0040340, FBgn0040350, FBgn0024361, FBgn0027796, FBgn0026872, FBgn0029580, FBgn0025391, FBgn0023517, FBgn0025631, FBgn0025632, FBgn0023549, FBgn0003048, FBgn0023523, FBgn0260753, FBgn0001404, FBgn0040334, FBgn0024992, FBgn0024994, FBgn0040384, FBgn0003996, FBgn0029642, FBgn0029643, FBgn0003285, FBgn0004647, FBgn0029663, FBgn00296…	3.3526e-08	1.65066e-05
GOTERM_CC	GO:0031224	intrinsic to membrane	FBgn0029521, FBgn0023536, FBgn0027343, FBgn0086368, FBgn0260855, FBgn0040340, FBgn0040350, FBgn0024361, FBgn0027796, FBgn0026872, FBgn0029580, FBgn0025391, FBgn0023517, FBgn0025631, FBgn0025632, FBgn0023549, FBgn0003048, FBgn0023523, FBgn0260753, FBgn0001404, FBgn0040334, FBgn0024992, FBgn0024994, FBgn0040384, FBgn0003996, FBgn0029642, FBgn0029643, FBgn0003285, FBgn0004647, FBgn0029663, FBgn00296…	2.90929e-08	1.65066e-05
GOTERM_BP	GO:0050877	neurological system process	FBgn0040372, FBgn0005427, FBgn0029521, FBgn0004648, FBgn0000108, FBgn0027796, FBgn0053513, FBgn0023523, FBgn0000377, FBgn0003714, FBgn0261922, FBgn0003371, FBgn0003068, FBgn0024980, FBgn0003996, FBgn0004647, FBgn0000479, FBgn0029687, FBgn0026080, FBgn0000635, FBgn0262738, FBgn0003210, FBgn0086693, FBgn0029907, FBgn0027107, FBgn0000330, FBgn0029948, FBgn0029961, FBgn0029974, FBgn0003656, FBgn00103…	3.18953e-08	1.65066e-05
GOTERM_BP	GO:0003008	system process	FBgn0040372, FBgn0005427, FBgn0029521, FBgn0004648, FBgn0000108, FBgn0027796, FBgn0053513, FBgn0025391, FBgn0023523, FBgn0000377, FBgn0003714, FBgn0261922, FBgn0003371, FBgn0003068, FBgn0024980, FBgn0003996, FBgn0028369, FBgn0004647, FBgn0000479, FBgn0029687, FBgn0026080, FBgn0000635, FBgn0262738, FBgn0003210, FBgn0062413, FBgn0086693, FBgn0029907, FBgn0027107, FBgn0000330, FBgn0029948, FBgn00299…	5.50744e-07	0.000256096
GOTERM_CC	GO:0030286	dynein complex	FBgn0011760, FBgn0029993, FBgn0030276, FBgn0013809, FBgn0026141, FBgn0028570, FBgn0032520, FBgn0028858, FBgn0013810, FBgn0023096, FBgn0028569, FBgn0032972, FBgn0033243, FBgn0033687, FBgn0015754, FBgn0024196, FBgn0034478, FBgn0034566, FBgn0035009, FBgn0001316, FBgn0028567, FBgn0035256, FBgn0013811, FBgn0261797, FBgn0035581, FBgn0035799, FBgn0036195, FBgn0036499, FBgn0037726, FBgn0037962, FBgn00244…	6.2631e-07	0.000262111
GOTERM_BP	GO:0050907	detection of chemical stimulus involved in sensory perception	FBgn0262738, FBgn0052704, FBgn0031209, FBgn0031634, FBgn0032096, FBgn0026390, FBgn0259683, FBgn0033041, FBgn0033404, FBgn0033422, FBgn0033727, FBgn0026384, FBgn0035167, FBgn0035604, FBgn0035934, FBgn0036019, FBgn0036709, FBgn0036757, FBgn0261401, FBgn0036829, FBgn0260874, FBgn0024150, FBgn0037501, FBgn0037591, FBgn0038789, FBgn0259215, FBgn0039033, FBgn0039034, FBgn0003747, FBgn0000028, FBgn00522…	6.02777e-07	0.000262111
GOTERM_MF	GO:0004871	signal transducer activity	FBgn0029521, FBgn0027343, FBgn0027796, FBgn0053513, FBgn0024897, FBgn0003964, FBgn0025631, FBgn0025632, FBgn0023523, FBgn0023524, FBgn0003079, FBgn0260753, FBgn0003068, FBgn0003996, FBgn0029643, FBgn0004647, FBgn0029723, FBgn0004368, FBgn0029761, FBgn0029768, FBgn0028360, FBgn0029909, FBgn0027342, FBgn0029966, FBgn0029970, FBgn0025800, FBgn0030016, FBgn0030108, FBgn0052704, FBgn0010269, FBgn00527…	1.20336e-06	0.000437917
GOTERM_MF	GO:0004872	receptor activity	FBgn0029521, FBgn0027343, FBgn0027796, FBgn0053513, FBgn0024897, FBgn0003964, FBgn0025631, FBgn0025632, FBgn0023523, FBgn0023524, FBgn0260753, FBgn0003996, FBgn0029643, FBgn0004647, FBgn0029723, FBgn0004368, FBgn0029761, FBgn0029768, FBgn0029909, FBgn0027342, FBgn0029966, FBgn0030016, FBgn0030027, FBgn0030108, FBgn0052704, FBgn0030204, FBgn0259241, FBgn0003366, FBgn0027498, FBgn0030297, FBgn00302…	1.13041e-06	0.000437917
GOTERM_MF	GO:0060089	molecular transducer activity	FBgn0029521, FBgn0027343, FBgn0027796, FBgn0053513, FBgn0024897, FBgn0003964, FBgn0025631, FBgn0025632, FBgn0023523, FBgn0023524, FBgn0003079, FBgn0260753, FBgn0003068, FBgn0003996, FBgn0029643, FBgn0004647, FBgn0029723, FBgn0004368, FBgn0029761, FBgn0029768, FBgn0028360, FBgn0029909, FBgn0027342, FBgn0029966, FBgn0029970, FBgn0025800, FBgn0030016, FBgn0030108, FBgn0052704, FBgn0010269, FBgn00527…	1.20336e-06	0.000437917
GOTERM_MF	GO:0003777	microtubule motor activity	FBgn0011606, FBgn0011760, FBgn0029878, FBgn0030268, FBgn0028421, FBgn0002948, FBgn0013809, FBgn0031829, FBgn0031955, FBgn0032243, FBgn0013810, FBgn0023096, FBgn0004374, FBgn0000352, FBgn0033578, FBgn0040477, FBgn0019968, FBgn0001308, FBgn0034155, FBgn0034824, FBgn0034827, FBgn0004378, FBgn0013811, FBgn0035317, FBgn0011692, FBgn0261797, FBgn0035581, FBgn0004380, FBgn0004379, FBgn0004381, FBgn00102…	3.26038e-06	0.00113706
GOTERM_BP	GO:0050906	detection of stimulus involved in sensory perception	FBgn0262738, FBgn0261549, FBgn0052704, FBgn0263111, FBgn0003218, FBgn0030555, FBgn0031209, FBgn0031634, FBgn0016920, FBgn0002938, FBgn0032096, FBgn0026390, FBgn0032593, FBgn0000120, FBgn0259683, FBgn0033041, FBgn0033404, FBgn0259234, FBgn0033422, FBgn0000253, FBgn0033727, FBgn0004435, FBgn0004784, FBgn0010415, FBgn0001263, FBgn0026384, FBgn0060296, FBgn0035167, FBgn0035604, FBgn0000121, FBgn00359…	2.73987e-05	0.00917308
GOTERM_MF	GO:0022857	transmembrane transporter activity	FBgn0023536, FBgn0040383, FBgn0024365, FBgn0053513, FBgn0025394, FBgn0029603, FBgn0023549, FBgn0004050, FBgn0040377, FBgn0040333, FBgn0024994, FBgn0003996, FBgn0029663, FBgn0015565, FBgn0028491, FBgn0028665, FBgn0029727, FBgn0029733, FBgn0029761, FBgn0029762, FBgn0029849, FBgn0062413, FBgn0029896, FBgn0086693, FBgn0027107, FBgn0027108, FBgn0029932, FBgn0029950, FBgn0029961, FBgn0029963, FBgn00299…	2.92598e-05	0.00941941
GOTERM_CC	GO:0044425	membrane part	FBgn0029521, FBgn0023536, FBgn0027343, FBgn0086368, FBgn0260855, FBgn0040340, FBgn0040350, FBgn0024361, FBgn0027796, FBgn0026872, FBgn0029580, FBgn0013720, FBgn0025381, FBgn0025391, FBgn0023517, FBgn0014411, FBgn0000117, FBgn0023510, FBgn0000667, FBgn0025631, FBgn0025632, FBgn0025839, FBgn0023549, FBgn0004397, FBgn0003048, FBgn0023523, FBgn0023527, FBgn0004050, FBgn0260753, FBgn0040377, FBgn00014…	5.53796e-05	0.0171677
GOTERM_MF	GO:0003774	motor activity	FBgn0011606, FBgn0011760, FBgn0029878, FBgn0029993, FBgn0030268, FBgn0030276, FBgn0028421, FBgn0002948, FBgn0013809, FBgn0026141, FBgn0031829, FBgn0002938, FBgn0031955, FBgn0262029, FBgn0032243, FBgn0086347, FBgn0032520, FBgn0000317, FBgn0013810, FBgn0023096, FBgn0004374, FBgn0000352, FBgn0261397, FBgn0033578, FBgn0040477, FBgn0019968, FBgn0001308, FBgn0034106, FBgn0034155, FBgn0034566, FBgn00348…	7.14168e-05	0.0206124
GOTERM_CC	GO:0016020	membrane	FBgn0040373, FBgn0040370, FBgn0029521, FBgn0010019, FBgn0023536, FBgn0000108, FBgn0027343, FBgn0086368, FBgn0025616, FBgn0260855, FBgn0040340, FBgn0040350, FBgn0024361, FBgn0024365, FBgn0027796, FBgn0026872, FBgn0029580, FBgn0013720, FBgn0025381, FBgn0053513, FBgn0025391, FBgn0023517, FBgn0014411, FBgn0000117, FBgn0023511, FBgn0023510, FBgn0000667, FBgn0025631, FBgn0025632, FBgn0005670, FBgn00258…	7.09237e-05	0.0206124

## Sheet: M20_DAVID
Category	Term	Count	%	PValue	Genes	List Total	Pop Hits	Pop Total	Fold Enrichment	Bonferroni	Benjamini	FDR
GOTERM_BP_FAT	GO:0045087~innate immune response	7	8.43373	8.88421e-06	FBGN0044809, FBGN0020381, FBGN0038838, FBGN0035806, FBGN0027930, FBGN0039494, FBGN0040323	44	92	7937	13.725	0.00324636	0.00324636	0.0122308
GOTERM_BP_FAT	GO:0006955~immune response	8	9.63855	2.95948e-05	FBGN0044809, FBGN0020381, FBGN0038838, FBGN0035806, FBGN0038530, FBGN0027930, FBGN0039494, FBGN0040323	44	169	7937	8.539	0.0107734	0.00540129	0.0407374
GOTERM_BP_FAT	GO:0006952~defense response	8	9.63855	3.44071e-05	FBGN0044809, FBGN0020381, FBGN0038838, FBGN0035806, FBGN0038530, FBGN0027930, FBGN0039494, FBGN0040323	44	173	7937	8.34157	0.0125142	0.00418894	0.0473601
GOTERM_BP_FAT	GO:0042742~defense response to bacterium	5	6.0241	0.000500053	FBGN0020381, FBGN0035806, FBGN0038530, FBGN0039494, FBGN0040323	44	69	7937	13.0715	0.167286	0.0447348	0.686261
GOTERM_BP_FAT	GO:0009617~response to bacterium	5	6.0241	0.000876201	FBGN0020381, FBGN0035806, FBGN0038530, FBGN0039494, FBGN0040323	44	80	7937	11.2741	0.274454	0.0621508	1.1996
GOTERM_MF_FAT	GO:0004175~endopeptidase activity	10	12.0482	0.00125348	FBGN0003295, FBGN0020381, FBGN0050083, FBGN0051728, FBGN0050287, FBGN0051314, FBGN0032551, FBGN0027930, FBGN0039494, FBGN0037397	48	457	7918	3.60959	0.155766	0.155766	1.45971
KEGG_PATHWAY	dme04142:Lysosome	4	4.81928	0.007329	FBGN0024320, FBGN0001089, FBGN0041630, FBGN0037397	11	88	2054	8.4876	0.117549	0.117549	5.18676
GOTERM_MF_FAT	GO:0004252~serine-type endopeptidase activity	7	8.43373	0.00587956	FBGN0003295, FBGN0050083, FBGN0051728, FBGN0050287, FBGN0032551, FBGN0027930, FBGN0039494	48	280	7918	4.12396	0.548908	0.328366	6.67981
GOTERM_BP_FAT	GO:0050830~defense response to Gram-positive bacterium	3	3.61446	0.007337	FBGN0035806, FBGN0039494, FBGN0040323	44	24	7937	22.5483	0.932474	0.361866	9.64154
GOTERM_MF_FAT	GO:0070011~peptidase activity, acting on L-amino acid peptides	10	12.0482	0.00886157	FBGN0003295, FBGN0020381, FBGN0050083, FBGN0051728, FBGN0050287, FBGN0051314, FBGN0032551, FBGN0027930, FBGN0039494, FBGN0037397	48	612	7918	2.6954	0.699301	0.330047	9.90933
GOTERM_MF_FAT	GO:0008236~serine-type peptidase activity	7	8.43373	0.00924089	FBGN0003295, FBGN0050083, FBGN0051728, FBGN0050287, FBGN0032551, FBGN0027930, FBGN0039494	48	308	7918	3.74905	0.714445	0.268991	10.3127
GOTERM_MF_FAT	GO:0017171~serine hydrolase activity	7	8.43373	0.00952473	FBGN0003295, FBGN0050083, FBGN0051728, FBGN0050287, FBGN0032551, FBGN0027930, FBGN0039494	48	310	7918	3.72487	0.725279	0.227714	10.6135
GOTERM_MF_FAT	GO:0008233~peptidase activity	10	12.0482	0.0126533	FBGN0003295, FBGN0020381, FBGN0050083, FBGN0051728, FBGN0050287, FBGN0051314, FBGN0032551, FBGN0027930, FBGN0039494, FBGN0037397	48	648	7918	2.54565	0.820772	0.249125	13.8681
KEGG_PATHWAY	dme00604:Glycosphingolipid biosynthesis	2	2.40964	0.0241301	FBGN0001089, FBGN0041630	11	5	2054	74.6909	0.33982	0.187485	16.2101
GOTERM_CC_FAT	GO:0005576~extracellular region	8	9.63855	0.0247063	FBGN0044809, FBGN0038838, FBGN0052055, FBGN0035806, FBGN0038530, FBGN0039155, FBGN0040607, FBGN0040323	29	512	4786	2.57866	0.830716	0.830716	22.868
GOTERM_BP_FAT	GO:0007169~transmembrane receptor protein tyrosine kinase signaling pathway	4	4.81928	0.0208873	FBGN0003295, FBGN0086901, FBGN0023001, FBGN0031888	44	109	7937	6.61968	0.999559	0.66835	25.2196
GOTERM_BP_FAT	GO:0006508~proteolysis	9	10.8434	0.0400459	FBGN0020381, FBGN0050083, FBGN0051728, FBGN0050287, FBGN0051314, FBGN0032551, FBGN0027930, FBGN0039494, FBGN0037397	44	731	7937	2.2209	1	0.845845	43.032
GOTERM_BP_FAT	GO:0006022~aminoglycan metabolic process	4	4.81928	0.0411276	FBGN0035806, FBGN0001311, FBGN0040607, FBGN0040323	44	142	7937	5.08131	1	0.818752	43.9095
KEGG_PATHWAY	dme00531:Glycosaminoglycan degradation	2	2.40964	0.0799186	FBGN0001089, FBGN0041630	11	17	2054	21.9679	0.757313	0.376243	45.2879
GOTERM_CC_FAT	GO:0044421~extracellular region part	4	4.81928	0.056706	FBGN0044809, FBGN0038838, FBGN0052055, FBGN0039155	29	151	4786	4.37177	0.984153	0.874116	45.4421
GOTERM_BP_FAT	GO:0007167~enzyme linked receptor protein signaling pathway	4	4.81928	0.0433262	FBGN0003295, FBGN0086901, FBGN0023001, FBGN0031888	44	145	7937	4.97618	1	0.802322	45.6544
KEGG_PATHWAY	dme00511:Other glycan degradation	2	2.40964	0.0889323	FBGN0001089, FBGN0041630	11	19	2054	19.6555	0.794713	0.326884	49.0522
GOTERM_BP_FAT	GO:0005976~polysaccharide metabolic process	4	4.81928	0.0494734	FBGN0035806, FBGN0001311, FBGN0040607, FBGN0040323	44	153	7937	4.71598	1	0.815153	50.2698
GOTERM_BP_FAT	GO:0007424~open tracheal system development	4	4.81928	0.0494734	FBGN0003295, FBGN0086901, FBGN0001311, FBGN0020521	44	153	7937	4.71598	1	0.815153	50.2698
GOTERM_BP_FAT	GO:0060541~respiratory system development	4	4.81928	0.0494734	FBGN0003295, FBGN0086901, FBGN0001311, FBGN0020521	44	153	7937	4.71598	1	0.815153	50.2698
GOTERM_BP_FAT	GO:0009408~response to heat	3	3.61446	0.0521467	FBGN0044809, FBGN0038838, FBGN0001230	44	68	7937	7.95822	1	0.804744	52.1613
GOTERM_BP_FAT	GO:0009266~response to temperature stimulus	3	3.61446	0.0591543	FBGN0044809, FBGN0038838, FBGN0001230	44	73	7937	7.41314	1	0.820344	56.8073
GOTERM_CC_FAT	GO:0005615~extracellular space	3	3.61446	0.0822986	FBGN0044809, FBGN0038838, FBGN0052055	29	82	4786	6.03785	0.997752	0.869002	58.9918
GOTERM_MF_FAT	GO:0042834~peptidoglycan binding	2	2.40964	0.0745311	FBGN0035806, FBGN0040323	48	13	7918	25.3782	0.999971	0.775476	59.6693
GOTERM_BP_FAT	GO:0009411~response to UV	2	2.40964	0.068235	FBGN0044809, FBGN0038838	44	13	7937	27.7517	1	0.842391	62.2062
GOTERM_BP_FAT	GO:0000270~peptidoglycan metabolic process	2	2.40964	0.068235	FBGN0035806, FBGN0040323	44	13	7937	27.7517	1	0.842391	62.2062
GOTERM_BP_FAT	GO:0009253~peptidoglycan catabolic process	2	2.40964	0.068235	FBGN0035806, FBGN0040323	44	13	7937	27.7517	1	0.842391	62.2062
GOTERM_BP_FAT	GO:0016477~cell migration	4	4.81928	0.0684444	FBGN0003295, FBGN0086901, FBGN0051641, FBGN0031888	44	175	7937	4.12312	1	0.822706	62.3229
GOTERM_BP_FAT	GO:0006027~glycosaminoglycan catabolic process	2	2.40964	0.0732913	FBGN0035806, FBGN0040323	44	14	7937	25.7695	1	0.824682	64.934
GOTERM_BP_FAT	GO:0048870~cell motility	4	4.81928	0.0800065	FBGN0003295, FBGN0086901, FBGN0051641, FBGN0031888	44	187	7937	3.85853	1	0.833924	68.275
GOTERM_BP_FAT	GO:0006928~cell motion	5	6.0241	0.0818223	FBGN0003295, FBGN0086901, FBGN0051641, FBGN0031888, FBGN0053208	44	305	7937	2.95715	1	0.823731	69.1263
GOTERM_BP_FAT	GO:0051674~localization of cell	4	4.81928	0.0892063	FBGN0003295, FBGN0086901, FBGN0051641, FBGN0031888	44	196	7937	3.68135	1	0.834689	72.3746
GOTERM_BP_FAT	GO:0008362~chitin-based embryonic cuticle biosynthetic process	2	2.40964	0.0932498	FBGN0001311, FBGN0020521	44	18	7937	20.0429	1	0.833266	74.016

## Sheet: M20_GOseq
Category	GO ID	GOTERM	Genes	PValue	FDR
GOTERM_BP	GO:0008362	chitin-based embryonic cuticle biosynthetic process	FBgn0261277, FBgn0250871, FBgn0259749, FBgn0000546, FBgn0259211, FBgn0010434, FBgn0020521, FBgn0000543, FBgn0243512, FBgn0010379, FBgn0026598, FBgn0259220, FBgn0028968, FBgn0023083, FBgn0000449, FBgn0001311, FBgn0001321, FBgn0053196	4.78633e-06	0.0191787
GOTERM_BP	GO:0009617	response to bacterium	FBgn0020381, FBgn0024987, FBgn0026083, FBgn0029714, FBgn0030051, FBgn0030310, FBgn0030320, FBgn0030695, FBgn0030774, FBgn0031055, FBgn0005660, FBgn0031464, FBgn0261560, FBgn0014033, FBgn0031701, FBgn0041182, FBgn0041181, FBgn0032210, FBgn0028541, FBgn0024846, FBgn0012037, FBgn0027929, FBgn0028542, FBgn0028936, FBgn0041183, FBgn0011274, FBgn0032638, FBgn0016675, FBgn0041180, FBgn0053117, FBgn00333…	4.374e-06	0.0191787
GOTERM_BP	GO:0050830	defense response to Gram-positive bacterium	FBgn0030051, FBgn0030310, FBgn0030695, FBgn0030774, FBgn0031701, FBgn0041181, FBgn0011274, FBgn0032638, FBgn0033402, FBgn0010385, FBgn0033593, FBgn0010388, FBgn0012042, FBgn0041581, FBgn0014865, FBgn0034328, FBgn0034407, FBgn0052382, FBgn0035806, FBgn0040323, FBgn0037574, FBgn0037906, FBgn0038134, FBgn0038530, FBgn0038973, FBgn0039102, FBgn0262473, FBgn0003495, FBgn0039494, FBgn0000094, FBgn00002…	6.8741e-06	0.0191787

## Sheet: M18_DAVID
Category	Term	Count	%	PValue	Genes	List Total	Pop Hits	Pop Total	Fold Enrichment	Bonferroni	Benjamini	FDR
GOTERM_BP_FAT	GO:0006508~proteolysis	15	9.49367	3.09686e-05	FBGN0033359, FBGN0085379, FBGN0039272, FBGN0032143, FBGN0029804, FBGN0033277, FBGN0034661, FBGN0029807, FBGN0086408, FBGN0034666, FBGN0030778, FBGN0038447, FBGN0030815, FBGN0033362, FBGN0033363	46	731	7937	3.54056	0.00367853	0.00367853	0.0354902
GOTERM_MF_FAT	GO:0004181~metallocarboxypeptidase activity	5	3.16456	4.19893e-05	FBGN0030778, FBGN0032143, FBGN0029804, FBGN0030815, FBGN0029807	62	26	7918	24.5596	0.00506793	0.00506793	0.0482627
GOTERM_MF_FAT	GO:0070011~peptidase activity, acting on L-amino acid peptides	15	9.49367	0.000174262	FBGN0033359, FBGN0085379, FBGN0039272, FBGN0032143, FBGN0029804, FBGN0033277, FBGN0034661, FBGN0029807, FBGN0086408, FBGN0034666, FBGN0030778, FBGN0038447, FBGN0030815, FBGN0033362, FBGN0033363	62	612	7918	3.13014	0.0208667	0.0104884	0.200158
GOTERM_MF_FAT	GO:0008235~metalloexopeptidase activity	5	3.16456	0.000314317	FBGN0030778, FBGN0032143, FBGN0029804, FBGN0030815, FBGN0029807	62	43	7918	14.85	0.0373239	0.0125994	0.360761
GOTERM_MF_FAT	GO:0008233~peptidase activity	15	9.49367	0.000316618	FBGN0033359, FBGN0085379, FBGN0039272, FBGN0032143, FBGN0029804, FBGN0033277, FBGN0034661, FBGN0029807, FBGN0086408, FBGN0034666, FBGN0030778, FBGN0038447, FBGN0030815, FBGN0033362, FBGN0033363	62	648	7918	2.95624	0.037592	0.00953347	0.363398
GOTERM_MF_FAT	GO:0004180~carboxypeptidase activity	5	3.16456	0.000375144	FBGN0030778, FBGN0032143, FBGN0029804, FBGN0030815, FBGN0029807	62	45	7918	14.19	0.0443857	0.00903909	0.430439
GOTERM_MF_FAT	GO:0008236~serine-type peptidase activity	10	6.32911	0.000528607	FBGN0033359, FBGN0085379, FBGN0034666, FBGN0030778, FBGN0039272, FBGN0038447, FBGN0033277, FBGN0034661, FBGN0033362, FBGN0033363	62	308	7918	4.14642	0.0619747	0.0106064	0.606033
GOTERM_MF_FAT	GO:0017171~serine hydrolase activity	10	6.32911	0.000554044	FBGN0033359, FBGN0085379, FBGN0034666, FBGN0030778, FBGN0039272, FBGN0038447, FBGN0033277, FBGN0034661, FBGN0033362, FBGN0033363	62	310	7918	4.11967	0.0648589	0.00953395	0.635111
GOTERM_MF_FAT	GO:0004252~serine-type endopeptidase activity	9	5.6962	0.00127831	FBGN0033359, FBGN0085379, FBGN0034666, FBGN0039272, FBGN0038447, FBGN0033277, FBGN0034661, FBGN0033362, FBGN0033363	62	280	7918	4.10495	0.143391	0.0191608	1.45979
GOTERM_BP_FAT	GO:0016339~calcium-dependent cell-cell adhesion	3	1.89873	0.00616395	FBGN0038247, FBGN0038439, FBGN0039709	46	21	7937	24.6491	0.520869	0.307807	6.84165
GOTERM_MF_FAT	GO:0008146~sulfotransferase activity	3	1.89873	0.00653589	FBGN0037665, FBGN0051637, FBGN0033887	62	16	7918	23.9456	0.547713	0.0843855	7.26155
GOTERM_MF_FAT	GO:0004175~endopeptidase activity	10	6.32911	0.00780901	FBGN0033359, FBGN0085379, FBGN0034666, FBGN0039272, FBGN0038447, FBGN0033277, FBGN0034661, FBGN0033362, FBGN0033363, FBGN0086408	62	457	7918	2.79452	0.612717	0.0904997	8.61869
GOTERM_MF_FAT	GO:0008238~exopeptidase activity	5	3.16456	0.00882574	FBGN0030778, FBGN0032143, FBGN0029804, FBGN0030815, FBGN0029807	62	106	7918	6.02404	0.657901	0.0929105	9.68947
GOTERM_MF_FAT	GO:0008237~metallopeptidase activity	6	3.79747	0.0092531	FBGN0030778, FBGN0032143, FBGN0029804, FBGN0030815, FBGN0029807, FBGN0086408	62	168	7918	4.56106	0.675295	0.0894773	10.1361
GOTERM_BP_FAT	GO:0007156~homophilic cell adhesion	3	1.89873	0.0108198	FBGN0038247, FBGN0038439, FBGN0039709	46	28	7937	18.4868	0.725984	0.350481	11.723
GOTERM_MF_FAT	GO:0017051~retinol dehydratase activity	2	1.26582	0.0153495	FBGN0037665, FBGN0033887	62	2	7918	127.71	0.846138	0.134092	16.292
GOTERM_MF_FAT	GO:0016782~transferase activity, transferring sulfur-containing groups	3	1.89873	0.0181083	FBGN0037665, FBGN0051637, FBGN0033887	62	27	7918	14.19	0.89043	0.146101	18.949
GOTERM_CC_FAT	GO:0005887~integral to plasma membrane	4	2.53165	0.0308981	FBGN0038247, FBGN0038439, FBGN0031970, FBGN0039709	18	198	4786	5.37149	0.597548	0.597548	23.2795
GOTERM_CC_FAT	GO:0031226~intrinsic to plasma membrane	4	2.53165	0.0321186	FBGN0038247, FBGN0038439, FBGN0031970, FBGN0039709	18	201	4786	5.29132	0.611991	0.377096	24.0916
GOTERM_BP_FAT	GO:0016337~cell-cell adhesion	3	1.89873	0.043852	FBGN0038247, FBGN0038439, FBGN0039709	46	59	7937	8.7734	0.995186	0.736596	40.1891
GOTERM_CC_FAT	GO:0044459~plasma membrane part	5	3.16456	0.0496426	FBGN0038247, FBGN0038439, FBGN0031970, FBGN0039709, FBGN0031634	18	405	4786	3.28258	0.771586	0.388719	34.9436
GOTERM_MF_FAT	GO:0005214~structural constituent of chitin-based cuticle	4	2.53165	0.0525517	FBGN0036880, FBGN0066365, FBGN0033867, FBGN0052029	62	110	7918	4.64399	0.998544	0.353035	46.2388
GOTERM_BP_FAT	GO:0055114~oxidation reduction	8	5.06329	0.0580797	FBGN0051028, FBGN0030598, FBGN0039043, FBGN0038795, FBGN0033753, FBGN0038348, FBGN0037537, FBGN0030587	46	620	7937	2.22637	0.999191	0.759266	49.6323
GOTERM_MF_FAT	GO:0042302~structural constituent of cuticle	4	2.53165	0.064838	FBGN0036880, FBGN0066365, FBGN0033867, FBGN0052029	62	120	7918	4.25699	0.9997	0.397674	53.7301
GOTERM_BP_FAT	GO:0007155~cell adhesion	4	2.53165	0.0752534	FBGN0038247, FBGN0038439, FBGN0031970, FBGN0039709	46	174	7937	3.96652	0.999909	0.788106	59.2099
GOTERM_MF_FAT	GO:0050660~FAD binding	3	1.89873	0.0800105	FBGN0030598, FBGN0038348, FBGN0030587	62	61	7918	6.2808	0.999959	0.447644	61.6622
GOTERM_BP_FAT	GO:0022610~biological adhesion	4	2.53165	0.0900688	FBGN0038247, FBGN0038439, FBGN0031970, FBGN0039709	46	188	7937	3.67114	0.999987	0.799023	66.1032

## Sheet: M18_GOseq
Category	GO ID	GOTERM	Genes	PValue	FDR
GOTERM_BP	GO:0006082	organic acid metabolic process	FBgn0023537, FBgn0040336, FBgn0029664, FBgn0029689, FBgn0029706, FBgn0028325, FBgn0029823, FBgn0014031, FBgn0028336, FBgn0029890, FBgn0029924, FBgn0029958, FBgn0029969, FBgn0030007, FBgn0261549, FBgn0086367, FBgn0027084, FBgn0011770, FBgn0003965, FBgn0001145, FBgn0030407, FBgn0030482, FBgn0030485, FBgn0030509, FBgn0030518, FBgn0030558, FBgn0027601, FBgn0030599, FBgn0030660, FBgn0027093, FBgn00307…	9.66164e-07	0.0026956
GOTERM_BP	GO:0019752	carboxylic acid metabolic process	FBgn0023537, FBgn0040336, FBgn0029664, FBgn0029689, FBgn0029706, FBgn0028325, FBgn0029823, FBgn0014031, FBgn0028336, FBgn0029890, FBgn0029924, FBgn0029958, FBgn0029969, FBgn0030007, FBgn0261549, FBgn0086367, FBgn0027084, FBgn0011770, FBgn0003965, FBgn0001145, FBgn0030407, FBgn0030482, FBgn0030485, FBgn0030509, FBgn0030518, FBgn0030558, FBgn0027601, FBgn0030599, FBgn0030660, FBgn0027093, FBgn00307…	9.66164e-07	0.0026956
GOTERM_BP	GO:0043436	oxoacid metabolic process	FBgn0023537, FBgn0040336, FBgn0029664, FBgn0029689, FBgn0029706, FBgn0028325, FBgn0029823, FBgn0014031, FBgn0028336, FBgn0029890, FBgn0029924, FBgn0029958, FBgn0029969, FBgn0030007, FBgn0261549, FBgn0086367, FBgn0027084, FBgn0011770, FBgn0003965, FBgn0001145, FBgn0030407, FBgn0030482, FBgn0030485, FBgn0030509, FBgn0030518, FBgn0030558, FBgn0027601, FBgn0030599, FBgn0030660, FBgn0027093, FBgn00307…	9.66164e-07	0.0026956
GOTERM_BP	GO:0006520	cellular amino acid metabolic process	FBgn0023537, FBgn0029664, FBgn0029689, FBgn0029706, FBgn0029823, FBgn0030007, FBgn0027084, FBgn0003965, FBgn0001145, FBgn0030407, FBgn0030482, FBgn0030518, FBgn0030558, FBgn0030599, FBgn0030660, FBgn0027093, FBgn0053092, FBgn0003189, FBgn0030932, FBgn0027087, FBgn0031148, FBgn0003423, FBgn0001142, FBgn0001125, FBgn0031497, FBgn0031824, FBgn0031877, FBgn0027094, FBgn0032224, FBgn0032287, FBgn00402…	1.67384e-06	0.00280201
GOTERM_BP	GO:0009072	aromatic amino acid family metabolic process	FBgn0003965, FBgn0030558, FBgn0031824, FBgn0040211, FBgn0000422, FBgn0004907, FBgn0035187, FBgn0005626, FBgn0001208, FBgn0036992, FBgn0037696, FBgn0037697, FBgn0041710, FBgn0038105, FBgn0003308, FBgn0000527, FBgn0016013	2.16404e-06	0.00301884
GOTERM_BP	GO:0042180	cellular ketone metabolic process	FBgn0023537, FBgn0040336, FBgn0029664, FBgn0029689, FBgn0029706, FBgn0028325, FBgn0029823, FBgn0014031, FBgn0028336, FBgn0029890, FBgn0029924, FBgn0029958, FBgn0029969, FBgn0030007, FBgn0261549, FBgn0086367, FBgn0027084, FBgn0011770, FBgn0003965, FBgn0001145, FBgn0030407, FBgn0030482, FBgn0030485, FBgn0030509, FBgn0030518, FBgn0030558, FBgn0030597, FBgn0027601, FBgn0030599, FBgn0030660, FBgn00270…	2.95213e-06	0.00308867
GOTERM_BP	GO:0055114	oxidation-reduction process	FBgn0010019, FBgn0023537, FBgn0027794, FBgn0025628, FBgn0023507, FBgn0004654, FBgn0005670, FBgn0025839, FBgn0011576, FBgn0015036, FBgn0029603, FBgn0029706, FBgn0022768, FBgn0028325, FBgn0029722, FBgn0029821, FBgn0029868, FBgn0261955, FBgn0029888, FBgn0028336, FBgn0029890, FBgn0029924, FBgn0029971, FBgn0010329, FBgn0020653, FBgn0017566, FBgn0030029, FBgn0014032, FBgn0014465, FBgn0030087, FBgn00300…	2.7833e-06	0.00308867
GOTERM_BP	GO:0009063	cellular amino acid catabolic process	FBgn0029706, FBgn0003965, FBgn0001145, FBgn0053092, FBgn0003189, FBgn0003423, FBgn0031824, FBgn0032287, FBgn0040211, FBgn0034276, FBgn0004516, FBgn0001208, FBgn0035911, FBgn0036381, FBgn0036762, FBgn0027945, FBgn0037610, FBgn0037696, FBgn0037697, FBgn0037898, FBgn0260464, FBgn0039071, FBgn0001098, FBgn0039349, FBgn0023535, FBgn0042083	2.24286e-05	0.0170662
GOTERM_BP	GO:0055085	transmembrane transport	FBgn0023536, FBgn0040350, FBgn0024365, FBgn0023549, FBgn0004050, FBgn0040377, FBgn0003371, FBgn0024994, FBgn0028665, FBgn0029727, FBgn0029849, FBgn0062413, FBgn0029896, FBgn0029898, FBgn0086693, FBgn0029932, FBgn0029950, FBgn0028342, FBgn0030218, FBgn0003360, FBgn0025111, FBgn0030241, FBgn0017561, FBgn0262685, FBgn0030331, FBgn0263111, FBgn0030403, FBgn0030440, FBgn0030452, FBgn0030574, FBgn00305…	2.85072e-05	0.0198838
GOTERM_BP	GO:0006725	cellular aromatic compound metabolic process	FBgn0000316, FBgn0023537, FBgn0000482, FBgn0004050, FBgn0003996, FBgn0003210, FBgn0025615, FBgn0000330, FBgn0010329, FBgn0014032, FBgn0086450, FBgn0086367, FBgn0003965, FBgn0030305, FBgn0030407, FBgn0030558, FBgn0003189, FBgn0000257, FBgn0002641, FBgn0031824, FBgn0000053, FBgn0003961, FBgn0032054, FBgn0040211, FBgn0000153, FBgn0000075, FBgn0000422, FBgn0003141, FBgn0032945, FBgn0002567, FBgn00049…	5.42091e-05	0.032577
GOTERM_MF	GO:0016491	oxidoreductase activity	FBgn0261446, FBgn0010019, FBgn0023537, FBgn0040349, FBgn0027794, FBgn0025628, FBgn0023507, FBgn0004654, FBgn0005670, FBgn0025839, FBgn0011576, FBgn0015036, FBgn0029603, FBgn0029648, FBgn0029662, FBgn0029706, FBgn0022768, FBgn0028325, FBgn0029722, FBgn0029752, FBgn0011761, FBgn0029821, FBgn0029866, FBgn0029868, FBgn0029888, FBgn0029924, FBgn0029971, FBgn0029975, FBgn0010329, FBgn0029994, FBgn00206…	1.40046e-06	0.00280201
GOTERM_MF	GO:0048037	cofactor binding	FBgn0025628, FBgn0023507, FBgn0004654, FBgn0029783, FBgn0029823, FBgn0014031, FBgn0029924, FBgn0020653, FBgn0030029, FBgn0030305, FBgn0030478, FBgn0030554, FBgn0030558, FBgn0030586, FBgn0030587, FBgn0030588, FBgn0030589, FBgn0030590, FBgn0030591, FBgn0030592, FBgn0030593, FBgn0030594, FBgn0030596, FBgn0030597, FBgn0030598, FBgn0030599, FBgn0030612, FBgn0001092, FBgn0030718, FBgn0030737, FBgn00308…	5.95534e-06	0.00553847
GOTERM_MF	GO:0050662	coenzyme binding	FBgn0025628, FBgn0023507, FBgn0004654, FBgn0029783, FBgn0029924, FBgn0020653, FBgn0030029, FBgn0030554, FBgn0030586, FBgn0030587, FBgn0030588, FBgn0030589, FBgn0030590, FBgn0030591, FBgn0030592, FBgn0030593, FBgn0030594, FBgn0030596, FBgn0030597, FBgn0030598, FBgn0001092, FBgn0030737, FBgn0030853, FBgn0027291, FBgn0004057, FBgn0031061, FBgn0031238, FBgn0031392, FBgn0031478, FBgn0031661, FBgn00317…	9.37426e-06	0.00784626
GOTERM_MF	GO:0015103	inorganic anion transmembrane transporter activity	FBgn0024365, FBgn0029727, FBgn0029733, FBgn0030452, FBgn0030529, FBgn0031183, FBgn0031307, FBgn0031424, FBgn0025684, FBgn0031645, FBgn0259111, FBgn0028513, FBgn0032689, FBgn0051792, FBgn0033048, FBgn0033191, FBgn0033234, FBgn0033248, FBgn0033558, FBgn0033755, FBgn0016684, FBgn0024315, FBgn0034275, FBgn0034392, FBgn0034394, FBgn0034490, FBgn0034497, FBgn0034783, FBgn0034784, FBgn0034785, FBgn02617…	5.44896e-05	0.032577
GOTERM_MF	GO:0022804	active transmembrane transporter activity	FBgn0023536, FBgn0040383, FBgn0024365, FBgn0004050, FBgn0040377, FBgn0024994, FBgn0003996, FBgn0029663, FBgn0015565, FBgn0028491, FBgn0028665, FBgn0029727, FBgn0029762, FBgn0029950, FBgn0028342, FBgn0030218, FBgn0003360, FBgn0025111, FBgn0027359, FBgn0030321, FBgn0030331, FBgn0030343, FBgn0030403, FBgn0030440, FBgn0030452, FBgn0030480, FBgn0003218, FBgn0030574, FBgn0030638, FBgn0030672, FBgn00307…	7.02862e-05	0.0392197
GOTERM_MF	GO:0003824	catalytic activity	FBgn0040373, FBgn0040372, FBgn0261446, FBgn0040370, FBgn0011822, FBgn0010019, FBgn0023536, FBgn0023537, FBgn0004648, FBgn0024983, FBgn0025640, FBgn0001341, FBgn0020381, FBgn0025638, FBgn0025639, FBgn0086368, FBgn0025620, FBgn0040341, FBgn0040347, FBgn0040349, FBgn0026143, FBgn0026876, FBgn0025642, FBgn0024362, FBgn0000826, FBgn0027794, FBgn0027793, FBgn0027791, FBgn0025383, FBgn0025382, FBgn00295…	9.10276e-05	0.0476188

## Sheet: M46_DAVID
Category	Term	Count	%	PValue	Genes	List Total	Pop Hits	Pop Total	Fold Enrichment	Bonferroni	Benjamini	FDR
GOTERM_BP_FAT	GO:0009583~detection of light stimulus	26	7.38636	8.99057e-27	FBGN0013972, FBGN0004623, FBGN0086704, FBGN0019940, FBGN0004784, FBGN0002937, FBGN0002938, FBGN0028433, FBGN0086784, FBGN0003250, FBGN0004435, FBGN0030670, FBGN0003861, FBGN0000253, FBGN0002936, FBGN0003248, FBGN0036260, FBGN0001263, FBGN0003249, FBGN0037163, FBGN0014019, FBGN0000120, FBGN0000121, FBGN0004366, FBGN0010350, FBGN0005614	209	51	7937	19.3604	1.03931e-23	5.19655e-24	1.44672e-23
GOTERM_BP_FAT	GO:0007602~phototransduction	25	7.10227	6.59938e-27	FBGN0013972, FBGN0004623, FBGN0086704, FBGN0019940, FBGN0004784, FBGN0002937, FBGN0002938, FBGN0028433, FBGN0086784, FBGN0003250, FBGN0004435, FBGN0030670, FBGN0003861, FBGN0000253, FBGN0002936, FBGN0003248, FBGN0036260, FBGN0001263, FBGN0003249, FBGN0037163, FBGN0014019, FBGN0000120, FBGN0000121, FBGN0004366, FBGN0010350	209	45	7937	21.0978	7.62888e-24	7.62888e-24	1.06194e-23
GOTERM_BP_FAT	GO:0007601~visual perception	28	7.95455	2.38175e-25	FBGN0013972, FBGN0004623, FBGN0086704, FBGN0019940, FBGN0004784, FBGN0002938, FBGN0028433, FBGN0003250, FBGN0004435, FBGN0037896, FBGN0003861, FBGN0000253, FBGN0000206, FBGN0002936, FBGN0000313, FBGN0003248, FBGN0036260, FBGN0001263, FBGN0003249, FBGN0014019, FBGN0004618, FBGN0010051, FBGN0086367, FBGN0000120, FBGN0000121, FBGN0004366, FBGN0010350, FBGN0005614	209	70	7937	15.1904	2.7533e-22	5.5066e-23	3.8326e-22
GOTERM_BP_FAT	GO:0007186~G-protein coupled receptor protein signaling pathway	50	14.2045	2.28111e-25	FBGN0004623, FBGN0041707, FBGN0053696, FBGN0035382, FBGN0045500, FBGN0042201, FBGN0000206, FBGN0000715, FBGN0001263, FBGN0036260, FBGN0028374, FBGN0014019, FBGN0039722, FBGN0032048, FBGN0045486, FBGN0037976, FBGN0035023, FBGN0004366, FBGN0032416, FBGN0023178, FBGN0062565, FBGN0013767, FBGN0046887, FBGN0046888, FBGN0012344, FBGN0011581, FBGN0086704, FBGN0036713, FBGN0019940, FBGN0004784, FBGN00355…	209	314	7937	6.04715	2.63696e-22	6.59241e-23	3.67065e-22
GOTERM_BP_FAT	GO:0009582~detection of abiotic stimulus	26	7.38636	1.79726e-25	FBGN0013972, FBGN0004623, FBGN0086704, FBGN0019940, FBGN0004784, FBGN0002937, FBGN0002938, FBGN0028433, FBGN0086784, FBGN0003250, FBGN0004435, FBGN0030670, FBGN0003861, FBGN0000253, FBGN0002936, FBGN0003248, FBGN0036260, FBGN0001263, FBGN0003249, FBGN0037163, FBGN0014019, FBGN0000120, FBGN0000121, FBGN0004366, FBGN0010350, FBGN0005614	209	56	7937	17.6317	2.07763e-22	6.92544e-23	2.89206e-22
GOTERM_BP_FAT	GO:0050953~sensory perception of light stimulus	28	7.95455	3.75485e-25	FBGN0013972, FBGN0004623, FBGN0086704, FBGN0019940, FBGN0004784, FBGN0002938, FBGN0028433, FBGN0003250, FBGN0004435, FBGN0037896, FBGN0003861, FBGN0000253, FBGN0000206, FBGN0002936, FBGN0000313, FBGN0003248, FBGN0036260, FBGN0001263, FBGN0003249, FBGN0014019, FBGN0004618, FBGN0010051, FBGN0086367, FBGN0000120, FBGN0000121, FBGN0004366, FBGN0010350, FBGN0005614	209	71	7937	14.9765	4.34061e-22	7.23435e-23	6.04213e-22
GOTERM_BP_FAT	GO:0009581~detection of external stimulus	26	7.38636	2.52176e-24	FBGN0013972, FBGN0004623, FBGN0086704, FBGN0019940, FBGN0004784, FBGN0002937, FBGN0002938, FBGN0028433, FBGN0086784, FBGN0003250, FBGN0004435, FBGN0030670, FBGN0003861, FBGN0000253, FBGN0002936, FBGN0003248, FBGN0036260, FBGN0001263, FBGN0003249, FBGN0037163, FBGN0014019, FBGN0000120, FBGN0000121, FBGN0004366, FBGN0010350, FBGN0005614	209	61	7937	16.1865	2.91515e-21	4.1645e-22	4.05789e-21
GOTERM_BP_FAT	GO:0009416~response to light stimulus	30	8.52273	4.48094e-23	FBGN0013972, FBGN0004623, FBGN0086704, FBGN0019940, FBGN0004784, FBGN0002937, FBGN0002938, FBGN0028433, FBGN0086784, FBGN0003250, FBGN0004435, FBGN0014396, FBGN0030670, FBGN0003861, FBGN0000253, FBGN0002936, FBGN0003248, FBGN0036260, FBGN0001263, FBGN0003249, FBGN0037163, FBGN0014019, FBGN0004618, FBGN0000120, FBGN0000121, FBGN0003068, FBGN0004366, FBGN0010350, FBGN0023178, FBGN0005614	209	100	7937	11.3928	5.17996e-20	6.47495e-21	7.21051e-20
GOTERM_BP_FAT	GO:0009314~response to radiation	31	8.80682	1.33416e-22	FBGN0013972, FBGN0004623, FBGN0086704, FBGN0019940, FBGN0004784, FBGN0002937, FBGN0002938, FBGN0028433, FBGN0086784, FBGN0003250, FBGN0004435, FBGN0014396, FBGN0030670, FBGN0003861, FBGN0000253, FBGN0002936, FBGN0003248, FBGN0003249, FBGN0036260, FBGN0001263, FBGN0037163, FBGN0014019, FBGN0004618, FBGN0000120, FBGN0000121, FBGN0003068, FBGN0004366, FBGN0010350, FBGN0023178, FBGN0031885, FBGN00056…	209	113	7937	10.4182	1.54229e-19	1.71366e-20	2.14687e-19
GOTERM_BP_FAT	GO:0050877~neurological system process	59	16.7614	2.24887e-21	FBGN0013972, FBGN0041605, FBGN0034691, FBGN0004623, FBGN0000346, FBGN0035382, FBGN0013342, FBGN0045500, FBGN0016672, FBGN0000206, FBGN0030412, FBGN0001263, FBGN0036260, FBGN0014019, FBGN0004618, FBGN0004516, FBGN0002567, FBGN0019643, FBGN0045486, FBGN0030613, FBGN0004366, FBGN0032416, FBGN0005614, FBGN0062565, FBGN0046887, FBGN0046888, FBGN0086704, FBGN0019940, FBGN0004784, FBGN0028433, FBGN00029…	209	546	7937	4.10364	2.59969e-18	2.59969e-19	3.61877e-18
GOTERM_BP_FAT	GO:0051606~detection of stimulus	28	7.95455	1.24593e-20	FBGN0013972, FBGN0004623, FBGN0086704, FBGN0019940, FBGN0004784, FBGN0002937, FBGN0002938, FBGN0028433, FBGN0086784, FBGN0003250, FBGN0004435, FBGN0030670, FBGN0003861, FBGN0000253, FBGN0002936, FBGN0003248, FBGN0036260, FBGN0001263, FBGN0003249, FBGN0037163, FBGN0014019, FBGN0000120, FBGN0000121, FBGN0033422, FBGN0004366, FBGN0010350, FBGN0005614, FBGN0033041	209	100	7937	10.6333	1.44029e-17	1.30936e-18	2.00488e-17
GOTERM_BP_FAT	GO:0007600~sensory perception	41	11.6477	1.70883e-19	FBGN0013972, FBGN0062565, FBGN0046887, FBGN0004623, FBGN0046888, FBGN0086704, FBGN0019940, FBGN0035382, FBGN0045500, FBGN0004784, FBGN0002938, FBGN0028433, FBGN0041240, FBGN0003250, FBGN0004435, FBGN0037896, FBGN0003861, FBGN0000206, FBGN0000253, FBGN0002936, FBGN0000313, FBGN0003248, FBGN0003249, FBGN0036260, FBGN0001263, FBGN0014019, FBGN0004618, FBGN0050052, FBGN0011280, FBGN0010051, FBGN00454…	209	276	7937	5.64137	1.97541e-16	1.64617e-17	2.74976e-16
GOTERM_BP_FAT	GO:0050890~cognition	44	12.5	3.8383e-18	FBGN0013972, FBGN0062565, FBGN0046887, FBGN0004623, FBGN0046888, FBGN0086704, FBGN0019940, FBGN0035382, FBGN0045500, FBGN0004784, FBGN0002938, FBGN0028433, FBGN0041240, FBGN0003250, FBGN0004435, FBGN0037896, FBGN0003861, FBGN0000206, FBGN0000536, FBGN0000253, FBGN0002936, FBGN0000313, FBGN0003248, FBGN0003249, FBGN0001263, FBGN0036260, FBGN0014019, FBGN0004618, FBGN0002567, FBGN0050052, FBGN00112…	209	350	7937	4.77414	4.43707e-15	3.41313e-16	6.17641e-15
GOTERM_BP_FAT	GO:0009628~response to abiotic stimulus	33	9.375	5.24458e-16	FBGN0013972, FBGN0004623, FBGN0086704, FBGN0019940, FBGN0004784, FBGN0002937, FBGN0050420, FBGN0002938, FBGN0028433, FBGN0086784, FBGN0003250, FBGN0004435, FBGN0014396, FBGN0030670, FBGN0003861, FBGN0000536, FBGN0000253, FBGN0002936, FBGN0003248, FBGN0003249, FBGN0001263, FBGN0036260, FBGN0037163, FBGN0014019, FBGN0004618, FBGN0000120, FBGN0000121, FBGN0003068, FBGN0004366, FBGN0010350, FBGN00231…	209	214	7937	5.85612	6.41709e-13	4.58522e-14	8.88178e-13
GOTERM_BP_FAT	GO:0007166~cell surface receptor linked signal transduction	55	15.625	1.30764e-15	FBGN0004623, FBGN0041707, FBGN0053696, FBGN0035382, FBGN0045500, FBGN0042201, FBGN0000206, FBGN0000715, FBGN0000382, FBGN0001263, FBGN0036260, FBGN0014019, FBGN0028374, FBGN0039722, FBGN0032048, FBGN0045486, FBGN0033649, FBGN0037976, FBGN0035023, FBGN0004366, FBGN0032416, FBGN0023178, FBGN0044048, FBGN0062565, FBGN0013767, FBGN0046887, FBGN0046888, FBGN0038279, FBGN0012344, FBGN0011581, FBGN00867…	209	628	7937	3.32593	1.5401e-12	1.02696e-13	2.14273e-12
GOTERM_BP_FAT	GO:0007603~phototransduction, visible light	13	3.69318	3.23777e-15	FBGN0013972, FBGN0001263, FBGN0004623, FBGN0086704, FBGN0004784, FBGN0002937, FBGN0002938, FBGN0000120, FBGN0000121, FBGN0004366, FBGN0003861, FBGN0000253, FBGN0002936	209	19	7937	25.9836	3.72191e-12	2.32592e-13	5.18474e-12
GOTERM_BP_FAT	GO:0007218~neuropeptide signaling pathway	16	4.54545	3.89371e-15	FBGN0013767, FBGN0000500, FBGN0041707, FBGN0012344, FBGN0028374, FBGN0011581, FBGN0032336, FBGN0039722, FBGN0036713, FBGN0032048, FBGN0042201, FBGN0027109, FBGN0037976, FBGN0035023, FBGN0023178, FBGN0000715	209	36	7937	16.8783	4.49196e-12	2.64233e-13	6.25056e-12
GOTERM_BP_FAT	GO:0009584~detection of visible light	14	3.97727	7.41264e-15	FBGN0013972, FBGN0001263, FBGN0004623, FBGN0086704, FBGN0004784, FBGN0002937, FBGN0002938, FBGN0000120, FBGN0000121, FBGN0004366, FBGN0003861, FBGN0000253, FBGN0005614, FBGN0002936	209	25	7937	21.2666	8.5989e-12	4.77729e-13	1.19682e-11
GOTERM_CC_FAT	GO:0016028~rhabdomere	14	3.97727	1.55967e-14	FBGN0001263, FBGN0004623, FBGN0014019, FBGN0019940, FBGN0004784, FBGN0002938, FBGN0028433, FBGN0000120, FBGN0000121, FBGN0004435, FBGN0003861, FBGN0000253, FBGN0005614, FBGN0002936	136	25	4786	19.7071	2.22267e-12	2.22267e-12	1.84075e-11
GOTERM_MF_FAT	GO:0005184~neuropeptide hormone activity	15	4.26136	7.6e-14	FBGN0013767, FBGN0000500, FBGN0012344, FBGN0028374, FBGN0011581, FBGN0032336, FBGN0036713, FBGN0039722, FBGN0032048, FBGN0042201, FBGN0027109, FBGN0037976, FBGN0035023, FBGN0023178, FBGN0000715	226	33	7918	15.9252	3.04962e-11	3.04962e-11	1.06115e-10
GOTERM_BP_FAT	GO:0050908~detection of light stimulus involved in visual perception	12	3.40909	8.63056e-13	FBGN0013972, FBGN0002938, FBGN0000120, FBGN0000121, FBGN0004623, FBGN0001263, FBGN0004366, FBGN0086704, FBGN0003861, FBGN0000253, FBGN0005614, FBGN0004784	209	21	7937	21.7006	9.97729e-10	4.98864e-11	1.38883e-09
GOTERM_BP_FAT	GO:0009586~rhodopsin mediated phototransduction	11	3.125	8.60586e-13	FBGN0013972, FBGN0002938, FBGN0000120, FBGN0000121, FBGN0004623, FBGN0001263, FBGN0004366, FBGN0086704, FBGN0003861, FBGN0000253, FBGN0004784	209	16	7937	26.1086	9.94777e-10	5.23567e-11	1.38473e-09
GOTERM_BP_FAT	GO:0050962~detection of light stimulus involved in sensory perception	12	3.40909	1.68673e-12	FBGN0013972, FBGN0002938, FBGN0000120, FBGN0000121, FBGN0004623, FBGN0001263, FBGN0004366, FBGN0086704, FBGN0003861, FBGN0000253, FBGN0005614, FBGN0004784	209	22	7937	20.7142	1.9499e-09	9.28522e-11	2.71425e-09
GOTERM_BP_FAT	GO:0016056~rhodopsin mediated signaling pathway	11	3.125	2.04255e-12	FBGN0002938, FBGN0000120, FBGN0000121, FBGN0004623, FBGN0001263, FBGN0004435, FBGN0004366, FBGN0086704, FBGN0010350, FBGN0000253, FBGN0004784	209	17	7937	24.5728	2.36123e-09	1.07329e-10	3.28684e-09
GOTERM_MF_FAT	GO:0005179~hormone activity	17	4.82955	6.20576e-13	FBGN0013767, FBGN0000500, FBGN0012344, FBGN0028374, FBGN0011581, FBGN0032336, FBGN0036713, FBGN0039722, FBGN0032048, FBGN0042201, FBGN0027109, FBGN0037976, FBGN0035023, FBGN0036046, FBGN0023178, FBGN0044048, FBGN0000715	226	53	7918	11.2378	2.48866e-10	1.24433e-10	8.65952e-10
GOTERM_BP_FAT	GO:0050906~detection of stimulus involved in sensory perception	14	3.97727	2.85752e-10	FBGN0013972, FBGN0001263, FBGN0004623, FBGN0086704, FBGN0004784, FBGN0002938, FBGN0000120, FBGN0000121, FBGN0033422, FBGN0004366, FBGN0003861, FBGN0000253, FBGN0005614, FBGN0033041	209	50	7937	10.6333	3.30329e-07	1.43622e-08	4.59819e-07
GOTERM_BP_FAT	GO:0016059~deactivation of rhodopsin mediated signaling	9	2.55682	5.10625e-10	FBGN0002938, FBGN0000120, FBGN0000121, FBGN0004623, FBGN0001263, FBGN0004366, FBGN0086704, FBGN0000253, FBGN0004784	209	14	7937	24.4132	5.90282e-07	2.45951e-08	8.21673e-07
GOTERM_BP_FAT	GO:0022400~regulation of rhodopsin mediated signaling pathway	9	2.55682	5.10625e-10	FBGN0002938, FBGN0000120, FBGN0000121, FBGN0004623, FBGN0001263, FBGN0004366, FBGN0086704, FBGN0000253, FBGN0004784	209	14	7937	24.4132	5.90282e-07	2.45951e-08	8.21673e-07
GOTERM_CC_FAT	GO:0042995~cell projection	19	5.39773	1.06267e-09	FBGN0034691, FBGN0001263, FBGN0004623, FBGN0014019, FBGN0031437, FBGN0019940, FBGN0051116, FBGN0004784, FBGN0028433, FBGN0002938, FBGN0000120, FBGN0000121, FBGN0004435, FBGN0003861, FBGN0000253, FBGN0031692, FBGN0000206, FBGN0005614, FBGN0002936	136	111	4786	6.02371	1.51962e-07	7.59812e-08	1.25851e-06
GOTERM_BP_FAT	GO:0008277~regulation of G-protein coupled receptor protein signaling pathway	10	2.84091	1.81649e-09	FBGN0002938, FBGN0000120, FBGN0000121, FBGN0004623, FBGN0001263, FBGN0004366, FBGN0086704, FBGN0003861, FBGN0000253, FBGN0004784	209	22	7937	17.2619	2.09987e-06	8.39947e-08	2.92302e-06
GOTERM_CC_FAT	GO:0031224~intrinsic to membrane	71	20.1705	1.07871e-08	FBGN0041605, FBGN0033368, FBGN0037743, FBGN0053203, FBGN0053696, FBGN0036984, FBGN0035382, FBGN0013342, FBGN0045500, FBGN0035695, FBGN0050420, FBGN0001134, FBGN0003748, FBGN0013305, FBGN0000206, FBGN0030412, FBGN0028699, FBGN0036260, FBGN0014019, FBGN0053296, FBGN0031449, FBGN0035914, FBGN0033132, FBGN0051116, FBGN0045486, FBGN0015777, FBGN0030613, FBGN0032416, FBGN0005614, FBGN0035050, FBGN00625…	136	1382	4786	1.80794	1.54255e-06	5.14184e-07	1.2775e-05
GOTERM_CC_FAT	GO:0016021~integral to membrane	69	19.6023	3.92524e-08	FBGN0033368, FBGN0037743, FBGN0053203, FBGN0053696, FBGN0036984, FBGN0035382, FBGN0013342, FBGN0045500, FBGN0035695, FBGN0050420, FBGN0001134, FBGN0013305, FBGN0000206, FBGN0030412, FBGN0028699, FBGN0036260, FBGN0014019, FBGN0053296, FBGN0031449, FBGN0035914, FBGN0033132, FBGN0051116, FBGN0045486, FBGN0015777, FBGN0030613, FBGN0032416, FBGN0005614, FBGN0035050, FBGN0062565, FBGN0030707, FBGN00468…	136	1360	4786	1.78543	5.61307e-06	1.40327e-06	4.64861e-05
GOTERM_CC_FAT	GO:0005886~plasma membrane	47	13.3523	2.33943e-07	FBGN0062565, FBGN0030707, FBGN0046887, FBGN0029105, FBGN0004623, FBGN0046888, FBGN0034381, FBGN0013342, FBGN0035382, FBGN0045500, FBGN0004784, FBGN0002938, FBGN0028433, FBGN0041240, FBGN0086784, FBGN0003353, FBGN0029663, FBGN0001134, FBGN0004435, FBGN0003748, FBGN0003861, FBGN0013305, FBGN0026438, FBGN0031294, FBGN0000206, FBGN0002936, FBGN0000313, FBGN0040918, FBGN0001263, FBGN0011288, FBGN00532…	136	781	4786	2.11778	3.34533e-05	6.69074e-06	0.000277055
GOTERM_CC_FAT	GO:0016027~inaD signaling complex	6	1.70455	1.90881e-06	FBGN0002938, FBGN0001263, FBGN0004435, FBGN0003861, FBGN0005614, FBGN0004784	136	9	4786	23.4608	0.000272924	4.54924e-05	0.00226056
GOTERM_BP_FAT	GO:0018298~protein-chromophore linkage	6	1.70455	1.36301e-06	FBGN0003248, FBGN0003249, FBGN0036260, FBGN0003250, FBGN0014019, FBGN0019940	209	9	7937	25.3174	0.00157441	6.05999e-05	0.00219328
GOTERM_CC_FAT	GO:0044459~plasma membrane part	29	8.23864	5.38876e-06	FBGN0030707, FBGN0029105, FBGN0004623, FBGN0034381, FBGN0004784, FBGN0002938, FBGN0028433, FBGN0003353, FBGN0029663, FBGN0001134, FBGN0004435, FBGN0003748, FBGN0013305, FBGN0003861, FBGN0002936, FBGN0000313, FBGN0001263, FBGN0011288, FBGN0053296, FBGN0037950, FBGN0034911, FBGN0039916, FBGN0015777, FBGN0014033, FBGN0050054, FBGN0031261, FBGN0039911, FBGN0010350, FBGN0005614	136	405	4786	2.51986	0.000770298	9.63197e-05	0.00638165
GOTERM_CC_FAT	GO:0019897~extrinsic to plasma membrane	9	2.55682	5.0613e-06	FBGN0028433, FBGN0002938, FBGN0050054, FBGN0004623, FBGN0001263, FBGN0004435, FBGN0003861, FBGN0005614, FBGN0004784	136	36	4786	8.79779	0.000723506	0.00010339	0.00599387
GOTERM_MF_FAT	GO:0008020~G-protein coupled photoreceptor activity	6	1.70455	9.26011e-07	FBGN0003248, FBGN0003249, FBGN0036260, FBGN0003250, FBGN0014019, FBGN0019940	226	8	7918	26.2765	0.000371262	0.000123769	0.00129207
GOTERM_MF_FAT	GO:0009881~photoreceptor activity	6	1.70455	2.03534e-06	FBGN0003248, FBGN0003249, FBGN0036260, FBGN0003250, FBGN0014019, FBGN0019940	226	9	7918	23.3569	0.000815837	0.000204022	0.00283989
KEGG_PATHWAY	dme04070:Phosphatidylinositol signaling system	8	2.27273	1.65149e-05	FBGN0034691, FBGN0030670, FBGN0010350, FBGN0003091, FBGN0000253, FBGN0010051, FBGN0016672, FBGN0004784	45	41	2054	8.90623	0.0007264	0.0007264	0.0154499
GOTERM_BP_FAT	GO:0016062~adaptation of rhodopsin mediated signaling	4	1.13636	6.96077e-05	FBGN0002938, FBGN0000121, FBGN0000253, FBGN0004784	209	4	7937	37.9761	0.0773168	0.00297591	0.111951
GOTERM_BP_FAT	GO:0006836~neurotransmitter transport	13	3.69318	0.000107842	FBGN0030412, FBGN0041605, FBGN0034691, FBGN0034381, FBGN0011288, FBGN0000346, FBGN0053296, FBGN0033876, FBGN0034911, FBGN0013342, FBGN0086784, FBGN0030613, FBGN0029663	209	126	7937	3.91817	0.117214	0.00444267	0.173393
GOTERM_BP_FAT	GO:0009589~detection of UV	4	1.13636	0.000170651	FBGN0002937, FBGN0002938, FBGN0003249, FBGN0003250	209	5	7937	30.3809	0.179047	0.00678	0.27425
GOTERM_BP_FAT	GO:0034644~cellular response to UV	4	1.13636	0.000170651	FBGN0002937, FBGN0002938, FBGN0003249, FBGN0003250	209	5	7937	30.3809	0.179047	0.00678	0.27425
GOTERM_BP_FAT	GO:0007604~phototransduction, UV	4	1.13636	0.000170651	FBGN0002937, FBGN0002938, FBGN0003249, FBGN0003250	209	5	7937	30.3809	0.179047	0.00678	0.27425
GOTERM_MF_FAT	GO:0005326~neurotransmitter transporter activity	7	1.98864	0.00013521	FBGN0041605, FBGN0037976, FBGN0034381, FBGN0029663, FBGN0053296, FBGN0034911, FBGN0026438	226	29	7918	8.45682	0.052779	0.010786	0.188495
GOTERM_BP_FAT	GO:0007268~synaptic transmission	15	4.26136	0.000424977	FBGN0013334, FBGN0030412, FBGN0041605, FBGN0034691, FBGN0000346, FBGN0011288, FBGN0004516, FBGN0033876, FBGN0019643, FBGN0013342, FBGN0016672, FBGN0086784, FBGN0030613, FBGN0039911, FBGN0001145	209	189	7937	3.01397	0.388217	0.0157259	0.681664
GOTERM_BP_FAT	GO:0046903~secretion	12	3.40909	0.000417272	FBGN0034691, FBGN0030412, FBGN0041605, FBGN0086784, FBGN0030613, FBGN0012344, FBGN0011288, FBGN0000346, FBGN0033876, FBGN0032048, FBGN0013342, FBGN0005614	209	125	7937	3.6457	0.382742	0.0159536	0.669345
GOTERM_BP_FAT	GO:0008016~regulation of heart contraction	5	1.42045	0.000498402	FBGN0013767, FBGN0011581, FBGN0032336, FBGN0039722, FBGN0000715	209	15	7937	12.6587	0.438024	0.0178481	0.798995
GOTERM_BP_FAT	GO:0007606~sensory perception of chemical stimulus	15	4.26136	0.000553045	FBGN0062565, FBGN0046887, FBGN0046888, FBGN0035382, FBGN0050052, FBGN0011280, FBGN0045500, FBGN0010051, FBGN0045486, FBGN0041240, FBGN0033422, FBGN0045477, FBGN0032416, FBGN0003861, FBGN0033041	209	194	7937	2.93629	0.472442	0.0191921	0.886229
GOTERM_BP_FAT	GO:0001505~regulation of neurotransmitter levels	11	3.125	0.000588779	FBGN0034691, FBGN0030412, FBGN0041605, FBGN0086784, FBGN0030613, FBGN0011288, FBGN0000346, FBGN0004516, FBGN0033876, FBGN0019643, FBGN0013342	209	110	7937	3.79761	0.493803	0.0192643	0.943237
GOTERM_BP_FAT	GO:0009648~photoperiodism	4	1.13636	0.000574424	FBGN0003068, FBGN0004618, FBGN0014396, FBGN0023178	209	7	7937	21.7006	0.485328	0.0193464	0.920339
GOTERM_BP_FAT	GO:0019226~transmission of nerve impulse	15	4.26136	0.000613266	FBGN0013334, FBGN0030412, FBGN0041605, FBGN0034691, FBGN0000346, FBGN0011288, FBGN0004516, FBGN0033876, FBGN0019643, FBGN0013342, FBGN0016672, FBGN0086784, FBGN0030613, FBGN0039911, FBGN0001145	209	196	7937	2.90633	0.507939	0.0195059	0.982284
GOTERM_BP_FAT	GO:0042752~regulation of circadian rhythm	6	1.70455	0.000707887	FBGN0003068, FBGN0040382, FBGN0004618, FBGN0019643, FBGN0014396, FBGN0023178	209	28	7937	8.13773	0.558955	0.0218816	1.13303
GOTERM_CC_FAT	GO:0031226~intrinsic to plasma membrane	15	4.26136	0.00143566	FBGN0034381, FBGN0053296, FBGN0037950, FBGN0034911, FBGN0014033, FBGN0015777, FBGN0031261, FBGN0003353, FBGN0029663, FBGN0010350, FBGN0003748, FBGN0003861, FBGN0013305, FBGN0005614, FBGN0002936	136	201	4786	2.62621	0.185717	0.0225689	1.68706
GOTERM_CC_FAT	GO:0044463~cell projection part	7	1.98864	0.00208776	FBGN0034691, FBGN0002938, FBGN0001263, FBGN0004435, FBGN0003861, FBGN0005614, FBGN0004784	136	48	4786	5.13205	0.258338	0.029444	2.44471
GOTERM_CC_FAT	GO:0045202~synapse	11	3.125	0.002564	FBGN0013334, FBGN0039916, FBGN0030412, FBGN0030707, FBGN0031261, FBGN0039911, FBGN0030613, FBGN0011288, FBGN0001134, FBGN0037950, FBGN0013342	136	125	4786	3.09682	0.307276	0.032824	2.99466
GOTERM_CC_FAT	GO:0034702~ion channel complex	7	1.98864	0.00315888	FBGN0039536, FBGN0031261, FBGN0003353, FBGN0001134, FBGN0037950, FBGN0003861, FBGN0051116	136	52	4786	4.73727	0.363922	0.037001	3.67761
GOTERM_CC_FAT	GO:0005576~extracellular region	26	7.38636	0.0039929	FBGN0035050, FBGN0013767, FBGN0033367, FBGN0012344, FBGN0011581, FBGN0036713, FBGN0042201, FBGN0032797, FBGN0029720, FBGN0027109, FBGN0010114, FBGN0037896, FBGN0036046, FBGN0033710, FBGN0000715, FBGN0000500, FBGN0028374, FBGN0039722, FBGN0032048, FBGN0030562, FBGN0011280, FBGN0037976, FBGN0035023, FBGN0023178, FBGN0023179, FBGN0044048	136	512	4786	1.78705	0.435676	0.0374236	4.6277
GOTERM_BP_FAT	GO:0007267~cell-cell signaling	15	4.26136	0.00126091	FBGN0013334, FBGN0030412, FBGN0041605, FBGN0034691, FBGN0000346, FBGN0011288, FBGN0004516, FBGN0033876, FBGN0019643, FBGN0013342, FBGN0016672, FBGN0086784, FBGN0030613, FBGN0039911, FBGN0001145	209	211	7937	2.69972	0.767424	0.0376553	2.00981
GOTERM_BP_FAT	GO:0019722~calcium-mediated signaling	4	1.13636	0.00132599	FBGN0004366, FBGN0003861, FBGN0005614, FBGN0004784	209	9	7937	16.8783	0.7843	0.0385665	2.11251
GOTERM_CC_FAT	GO:0019898~extrinsic to membrane	12	3.40909	0.0038494	FBGN0030367, FBGN0038236, FBGN0028433, FBGN0002938, FBGN0050054, FBGN0004623, FBGN0001263, FBGN0033980, FBGN0004435, FBGN0003861, FBGN0005614, FBGN0004784	136	154	4786	2.74217	0.42393	0.0386289	4.46485
GOTERM_CC_FAT	GO:0005887~integral to plasma membrane	14	3.97727	0.00357628	FBGN0034381, FBGN0053296, FBGN0037950, FBGN0034911, FBGN0014033, FBGN0015777, FBGN0031261, FBGN0003353, FBGN0029663, FBGN0010350, FBGN0003861, FBGN0013305, FBGN0005614, FBGN0002936	136	198	4786	2.48827	0.400899	0.0386432	4.15419

## Sheet: M46_GOseq
Category	GO ID	GOTERM	Genes	PValue	FDR
GOTERM_BP	GO:0007602	phototransduction	FBgn0262738, FBgn0261549, FBgn0263111, FBgn0003218, FBgn0261244, FBgn0030555, FBgn0030670, FBgn0085387, FBgn0002936, FBgn0002938, FBgn0025697, FBgn0004363, FBgn0014019, FBgn0000120, FBgn0033075, FBgn0086784, FBgn0259234, FBgn0000253, FBgn0004435, FBgn0004784, FBgn0001263, FBgn0000121, FBgn0036519, FBgn0003250, FBgn0004623, FBgn0004366, FBgn0037163, FBgn0037166, FBgn0037315, FBgn0002937, FBgn00032…	3.71993e-26	3.11358e-22
GOTERM_BP	GO:0007186	G-protein coupled receptor signaling pathway	FBgn0023510, FBgn0025631, FBgn0025632, FBgn0260753, FBgn0029643, FBgn0262738, FBgn0029723, FBgn0029761, FBgn0029768, FBgn0029909, FBgn0029976, FBgn0010329, FBgn0030011, FBgn0011661, FBgn0261549, FBgn0030242, FBgn0027498, FBgn0030300, FBgn0260812, FBgn0030437, FBgn0003218, FBgn0030555, FBgn0003301, FBgn0001105, FBgn0030766, FBgn0024941, FBgn0053639, FBgn0259231, FBgn0030954, FBgn0259927, FBgn00867…	8.89438e-26	3.7223e-22
GOTERM_BP	GO:0009583	detection of light stimulus	FBgn0262738, FBgn0261549, FBgn0263111, FBgn0003218, FBgn0261244, FBgn0030555, FBgn0030670, FBgn0003380, FBgn0085387, FBgn0002936, FBgn0002938, FBgn0025697, FBgn0004363, FBgn0014019, FBgn0032593, FBgn0000120, FBgn0033075, FBgn0086784, FBgn0259234, FBgn0000253, FBgn0004435, FBgn0004784, FBgn0010415, FBgn0001263, FBgn0000121, FBgn0041604, FBgn0036519, FBgn0003250, FBgn0004623, FBgn0004366, FBgn00371…	1.44683e-24	4.03666e-21
GOTERM_BP	GO:0009582	detection of abiotic stimulus	FBgn0262738, FBgn0261549, FBgn0263111, FBgn0003218, FBgn0261244, FBgn0030555, FBgn0030670, FBgn0003380, FBgn0085387, FBgn0002936, FBgn0016920, FBgn0002938, FBgn0025697, FBgn0004363, FBgn0014019, FBgn0032593, FBgn0000120, FBgn0033075, FBgn0086784, FBgn0259234, FBgn0000253, FBgn0004435, FBgn0004784, FBgn0010415, FBgn0001263, FBgn0060296, FBgn0000121, FBgn0036414, FBgn0041604, FBgn0036519, FBgn00032…	3.52111e-23	7.36793e-20
GOTERM_BP	GO:0009416	response to light stimulus	FBgn0003068, FBgn0262738, FBgn0024943, FBgn0261549, FBgn0001624, FBgn0260812, FBgn0263111, FBgn0003218, FBgn0261244, FBgn0030555, FBgn0030670, FBgn0260938, FBgn0004227, FBgn0259168, FBgn0003380, FBgn0086778, FBgn0085387, FBgn0003423, FBgn0086912, FBgn0002936, FBgn0031309, FBgn0014396, FBgn0031652, FBgn0000320, FBgn0002938, FBgn0025697, FBgn0004363, FBgn0014019, FBgn0000153, FBgn0032593, FBgn00001…	5.26794e-23	8.81852e-20
GOTERM_BP	GO:0009581	detection of external stimulus	FBgn0262738, FBgn0261549, FBgn0030310, FBgn0263111, FBgn0003218, FBgn0261244, FBgn0030555, FBgn0030670, FBgn0003380, FBgn0085387, FBgn0002936, FBgn0016920, FBgn0002938, FBgn0025697, FBgn0004363, FBgn0014019, FBgn0032593, FBgn0000120, FBgn0033075, FBgn0086784, FBgn0259234, FBgn0000253, FBgn0004435, FBgn0004784, FBgn0010415, FBgn0001263, FBgn0060296, FBgn0000121, FBgn0035975, FBgn0035976, FBgn00364…	2.07778e-22	2.8985e-19
GOTERM_BP	GO:0009314	response to radiation	FBgn0003068, FBgn0262738, FBgn0024943, FBgn0030054, FBgn0261549, FBgn0001624, FBgn0260812, FBgn0263111, FBgn0030506, FBgn0003218, FBgn0261244, FBgn0030555, FBgn0030670, FBgn0260938, FBgn0004227, FBgn0004367, FBgn0259168, FBgn0003380, FBgn0086778, FBgn0085387, FBgn0003423, FBgn0086912, FBgn0002936, FBgn0031309, FBgn0002989, FBgn0014396, FBgn0031652, FBgn0000320, FBgn0031885, FBgn0002938, FBgn00256…	6.10873e-22	7.3043e-19
GOTERM_BP	GO:0007601	visual perception	FBgn0262738, FBgn0029907, FBgn0261549, FBgn0086367, FBgn0263111, FBgn0003218, FBgn0030555, FBgn0000459, FBgn0004227, FBgn0031604, FBgn0002938, FBgn0032059, FBgn0014019, FBgn0032593, FBgn0000120, FBgn0259234, FBgn0000253, FBgn0004435, FBgn0004784, FBgn0034367, FBgn0010415, FBgn0001263, FBgn0000121, FBgn0036260, FBgn0041604, FBgn0003250, FBgn0004623, FBgn0004366, FBgn0037896, FBgn0045035, FBgn00032…	4.62148e-20	4.83522e-17
GOTERM_BP	GO:0007603	phototransduction, visible light	FBgn0262738, FBgn0261549, FBgn0003218, FBgn0030555, FBgn0002936, FBgn0002938, FBgn0000120, FBgn0259234, FBgn0000253, FBgn0004435, FBgn0004784, FBgn0001263, FBgn0000121, FBgn0004623, FBgn0004366, FBgn0002937, FBgn0038749, FBgn0013972, FBgn0003861, FBgn0086704, FBgn0002939, FBgn0260798	5.44718e-20	5.06588e-17
GOTERM_BP	GO:0050953	sensory perception of light stimulus	FBgn0262738, FBgn0029907, FBgn0261549, FBgn0086367, FBgn0263111, FBgn0003218, FBgn0030555, FBgn0000459, FBgn0004227, FBgn0031604, FBgn0002938, FBgn0032059, FBgn0014019, FBgn0032593, FBgn0000120, FBgn0259234, FBgn0000253, FBgn0004435, FBgn0004784, FBgn0034367, FBgn0010415, FBgn0001263, FBgn0000121, FBgn0036260, FBgn0041604, FBgn0003250, FBgn0004623, FBgn0004366, FBgn0037896, FBgn0045035, FBgn00032…	7.63344e-20	6.38919e-17
GOTERM_CC	GO:0016028	rhabdomere	FBgn0262738, FBgn0003218, FBgn0010341, FBgn0031537, FBgn0002938, FBgn0014019, FBgn0032593, FBgn0000120, FBgn0005614, FBgn0000253, FBgn0004435, FBgn0004784, FBgn0034367, FBgn0001263, FBgn0010333, FBgn0000121, FBgn0259481, FBgn0004623, FBgn0087005, FBgn0262603, FBgn0002940, FBgn0259685, FBgn0024273, FBgn0003861, FBgn0000313, FBgn0028433, FBgn0029174, FBgn0259918	5.53822e-19	4.21408e-16
GOTERM_BP	GO:0009584	detection of visible light	FBgn0262738, FBgn0261549, FBgn0263111, FBgn0003218, FBgn0030555, FBgn0003380, FBgn0002936, FBgn0002938, FBgn0032593, FBgn0000120, FBgn0259234, FBgn0000253, FBgn0004435, FBgn0004784, FBgn0010415, FBgn0001263, FBgn0000121, FBgn0041604, FBgn0004623, FBgn0004366, FBgn0002937, FBgn0038749, FBgn0013972, FBgn0003861, FBgn0086704, FBgn0029174, FBgn0002939, FBgn0260798	2.58432e-17	1.80256e-14
GOTERM_BP	GO:0007218	neuropeptide signaling pathway	FBgn0260753, FBgn0086782, FBgn0032048, FBgn0032336, FBgn0032840, FBgn0033058, FBgn0033313, FBgn0000715, FBgn0024836, FBgn0050106, FBgn0035023, FBgn0035092, FBgn0004552, FBgn0036713, FBgn0036934, FBgn0041707, FBgn0012344, FBgn0037976, FBgn0028374, FBgn0038147, FBgn0038199, FBgn0038201, FBgn0013767, FBgn0027109, FBgn0000564, FBgn0039007, FBgn0015591, FBgn0023178, FBgn0039722, FBgn0039818, FBgn00287…	2.84174e-17	1.82964e-14
GOTERM_BP	GO:0009628	response to abiotic stimulus	FBgn0026086, FBgn0023517, FBgn0003714, FBgn0260753, FBgn0040333, FBgn0003068, FBgn0024996, FBgn0023216, FBgn0262738, FBgn0029848, FBgn0086693, FBgn0029504, FBgn0020653, FBgn0024943, FBgn0030054, FBgn0261549, FBgn0261710, FBgn0030207, FBgn0003360, FBgn0015245, FBgn0001624, FBgn0260812, FBgn0001218, FBgn0030354, FBgn0263111, FBgn0010303, FBgn0030505, FBgn0030506, FBgn0003218, FBgn0261244, FBgn00305…	4.26859e-17	2.55201e-14
GOTERM_BP	GO:0051606	detection of stimulus	FBgn0262738, FBgn0029961, FBgn0029965, FBgn0029966, FBgn0029968, FBgn0261549, FBgn0052704, FBgn0030310, FBgn0263111, FBgn0030385, FBgn0003218, FBgn0261244, FBgn0030555, FBgn0030670, FBgn0003380, FBgn0085387, FBgn0031181, FBgn0031209, FBgn0041250, FBgn0002936, FBgn0031634, FBgn0016920, FBgn0002938, FBgn0025697, FBgn0032096, FBgn0004363, FBgn0026390, FBgn0014019, FBgn0032593, FBgn0000120, FBgn00328…	6.36321e-17	3.55067e-14
GOTERM_BP	GO:0003008	system process	FBgn0040372, FBgn0005427, FBgn0029521, FBgn0004648, FBgn0000108, FBgn0027796, FBgn0053513, FBgn0025391, FBgn0023523, FBgn0000377, FBgn0003714, FBgn0261922, FBgn0003371, FBgn0003068, FBgn0024980, FBgn0003996, FBgn0028369, FBgn0004647, FBgn0000479, FBgn0029687, FBgn0026080, FBgn0000635, FBgn0262738, FBgn0003210, FBgn0062413, FBgn0086693, FBgn0029907, FBgn0027107, FBgn0000330, FBgn0029948, FBgn00299…	1.34055e-16	7.01273e-14
GOTERM_BP	GO:0009586	rhodopsin mediated phototransduction	FBgn0262738, FBgn0261549, FBgn0003218, FBgn0030555, FBgn0002938, FBgn0000120, FBgn0259234, FBgn0000253, FBgn0004435, FBgn0004784, FBgn0001263, FBgn0000121, FBgn0004623, FBgn0004366, FBgn0013972, FBgn0003861, FBgn0086704, FBgn0260798	4.01791e-16	1.97823e-13
GOTERM_MF	GO:0005184	neuropeptide hormone activity	FBgn0086782, FBgn0013323, FBgn0032048, FBgn0032336, FBgn0032546, FBgn0032840, FBgn0000715, FBgn0033744, FBgn0033932, FBgn0035023, FBgn0035092, FBgn0004552, FBgn0036713, FBgn0012344, FBgn0037976, FBgn0028374, FBgn0038147, FBgn0038199, FBgn0013767, FBgn0027109, FBgn0000564, FBgn0038901, FBgn0039007, FBgn0015591, FBgn0023178, FBgn0039722, FBgn0028738, FBgn0011581, FBgn0000500, FBgn0028418, FBgn00407…	1.01098e-15	4.70107e-13
KEGG_PATHWAY	dme:04745	Phototransduction - fly	FBgn0000042, FBgn0261244, FBgn0004611, FBgn0002938, FBgn0032593, FBgn0000043, FBgn0005614, FBgn0000253, FBgn0004435, FBgn0033756, FBgn0004784, FBgn0000044, FBgn0001263, FBgn0000121, FBgn0004623, FBgn0004366, FBgn0010051, FBgn0000047, FBgn0002940, FBgn0003861, FBgn0264607, FBgn0028433, FBgn0003091, FBgn0000046, FBgn0050054, FBgn0260798	5.46388e-15	6.93913e-13
GOTERM_MF	GO:0005179	hormone activity	FBgn0044047, FBgn0044046, FBgn0086782, FBgn0013323, FBgn0002856, FBgn0002855, FBgn0015583, FBgn0032048, FBgn0023415, FBgn0032336, FBgn0032337, FBgn0032546, FBgn0011559, FBgn0032840, FBgn0000715, FBgn0033744, FBgn0033932, FBgn0015584, FBgn0035023, FBgn0035092, FBgn0004552, FBgn0044051, FBgn0036046, FBgn0044050, FBgn0044049, FBgn0003034, FBgn0036713, FBgn0012344, FBgn0037976, FBgn0028374, FBgn00381…	2.62949e-15	1.15836e-12
GOTERM_BP	GO:0050877	neurological system process	FBgn0040372, FBgn0005427, FBgn0029521, FBgn0004648, FBgn0000108, FBgn0027796, FBgn0053513, FBgn0023523, FBgn0000377, FBgn0003714, FBgn0261922, FBgn0003371, FBgn0003068, FBgn0024980, FBgn0003996, FBgn0004647, FBgn0000479, FBgn0029687, FBgn0026080, FBgn0000635, FBgn0262738, FBgn0003210, FBgn0086693, FBgn0029907, FBgn0027107, FBgn0000330, FBgn0029948, FBgn0029961, FBgn0029974, FBgn0003656, FBgn00103…	3.4933e-15	1.46195e-12
GOTERM_BP	GO:0016056	rhodopsin mediated signaling pathway	FBgn0262738, FBgn0029761, FBgn0011661, FBgn0261549, FBgn0260812, FBgn0003218, FBgn0030555, FBgn0002938, FBgn0000120, FBgn0259234, FBgn0000253, FBgn0004435, FBgn0004784, FBgn0001263, FBgn0000121, FBgn0004623, FBgn0004366, FBgn0086704, FBgn0010350, FBgn0259918	3.95588e-15	1.5767e-12
GOTERM_BP	GO:0050908	detection of light stimulus involved in visual perception	FBgn0262738, FBgn0261549, FBgn0263111, FBgn0003218, FBgn0030555, FBgn0002938, FBgn0032593, FBgn0000120, FBgn0259234, FBgn0000253, FBgn0004435, FBgn0004784, FBgn0010415, FBgn0001263, FBgn0000121, FBgn0041604, FBgn0004623, FBgn0004366, FBgn0013972, FBgn0003861, FBgn0086704, FBgn0029174, FBgn0260798	5.44123e-14	2.07014e-11
GOTERM_BP	GO:0023052	signaling	FBgn0040372, FBgn0005427, FBgn0040370, FBgn0020381, FBgn0025638, FBgn0027343, FBgn0015799, FBgn0040350, FBgn0040357, FBgn0025382, FBgn0001189, FBgn0023518, FBgn0000117, FBgn0023511, FBgn0023510, FBgn0023508, FBgn0003964, FBgn0025631, FBgn0025632, FBgn0003048, FBgn0000377, FBgn0044047, FBgn0003079, FBgn0001150, FBgn0040388, FBgn0260753, FBgn0261922, FBgn0003371, FBgn0003068, FBgn0024980, FBgn00296…	1.04339e-13	3.63881e-11
GOTERM_BP	GO:0050962	detection of light stimulus involved in sensory perception	FBgn0262738, FBgn0261549, FBgn0263111, FBgn0003218, FBgn0030555, FBgn0002938, FBgn0032593, FBgn0000120, FBgn0259234, FBgn0000253, FBgn0004435, FBgn0004784, FBgn0010415, FBgn0001263, FBgn0000121, FBgn0041604, FBgn0004623, FBgn0004366, FBgn0025680, FBgn0013972, FBgn0003861, FBgn0086704, FBgn0029174, FBgn0260798	1.01591e-13	3.63881e-11
GOTERM_BP	GO:0007600	sensory perception	FBgn0029521, FBgn0027796, FBgn0023523, FBgn0003714, FBgn0262738, FBgn0086693, FBgn0029907, FBgn0029948, FBgn0029961, FBgn0029974, FBgn0003656, FBgn0030016, FBgn0261549, FBgn0030103, FBgn0086367, FBgn0030108, FBgn0052704, FBgn0030204, FBgn0028421, FBgn0030297, FBgn0030298, FBgn0263111, FBgn0030385, FBgn0004456, FBgn0003218, FBgn0030555, FBgn0052600, FBgn0000535, FBgn0030715, FBgn0030723, FBgn00004…	1.13741e-13	3.80806e-11
GOTERM_BP	GO:0016059	deactivation of rhodopsin mediated signaling	FBgn0262738, FBgn0261549, FBgn0003218, FBgn0030555, FBgn0002938, FBgn0000120, FBgn0259234, FBgn0000253, FBgn0004435, FBgn0004784, FBgn0001263, FBgn0000121, FBgn0004623, FBgn0004366, FBgn0086704, FBgn0260798	1.77228e-13	5.49406e-11
GOTERM_BP	GO:0022400	regulation of rhodopsin mediated signaling pathway	FBgn0262738, FBgn0261549, FBgn0003218, FBgn0030555, FBgn0002938, FBgn0000120, FBgn0259234, FBgn0000253, FBgn0004435, FBgn0004784, FBgn0001263, FBgn0000121, FBgn0004623, FBgn0004366, FBgn0086704, FBgn0260798	1.77228e-13	5.49406e-11
GOTERM_BP	GO:0007154	cell communication	FBgn0040372, FBgn0005427, FBgn0040370, FBgn0020381, FBgn0025638, FBgn0027343, FBgn0015799, FBgn0040350, FBgn0040357, FBgn0025382, FBgn0001189, FBgn0023518, FBgn0000117, FBgn0023511, FBgn0023510, FBgn0023508, FBgn0003964, FBgn0025631, FBgn0025632, FBgn0003048, FBgn0000377, FBgn0044047, FBgn0003079, FBgn0001150, FBgn0040388, FBgn0260753, FBgn0261922, FBgn0003371, FBgn0003068, FBgn0024980, FBgn00296…	4.39504e-13	1.3138e-10
GOTERM_BP	GO:0050906	detection of stimulus involved in sensory perception	FBgn0262738, FBgn0261549, FBgn0052704, FBgn0263111, FBgn0003218, FBgn0030555, FBgn0031209, FBgn0031634, FBgn0016920, FBgn0002938, FBgn0032096, FBgn0026390, FBgn0032593, FBgn0000120, FBgn0259683, FBgn0033041, FBgn0033404, FBgn0259234, FBgn0033422, FBgn0000253, FBgn0033727, FBgn0004435, FBgn0004784, FBgn0010415, FBgn0001263, FBgn0026384, FBgn0060296, FBgn0035167, FBgn0035604, FBgn0000121, FBgn00359…	4.40484e-12	1.27133e-09
GOTERM_CC	GO:0016020	membrane	FBgn0040373, FBgn0040370, FBgn0029521, FBgn0010019, FBgn0023536, FBgn0000108, FBgn0027343, FBgn0086368, FBgn0025616, FBgn0260855, FBgn0040340, FBgn0040350, FBgn0024361, FBgn0024365, FBgn0027796, FBgn0026872, FBgn0029580, FBgn0013720, FBgn0025381, FBgn0053513, FBgn0025391, FBgn0023517, FBgn0014411, FBgn0000117, FBgn0023511, FBgn0023510, FBgn0000667, FBgn0025631, FBgn0025632, FBgn0005670, FBgn00258…	3.07712e-11	8.58515e-09
GOTERM_CC	GO:0031224	intrinsic to membrane	FBgn0029521, FBgn0023536, FBgn0027343, FBgn0086368, FBgn0260855, FBgn0040340, FBgn0040350, FBgn0024361, FBgn0027796, FBgn0026872, FBgn0029580, FBgn0025391, FBgn0023517, FBgn0025631, FBgn0025632, FBgn0023549, FBgn0003048, FBgn0023523, FBgn0260753, FBgn0001404, FBgn0040334, FBgn0024992, FBgn0024994, FBgn0040384, FBgn0003996, FBgn0029642, FBgn0029643, FBgn0003285, FBgn0004647, FBgn0029663, FBgn00296…	5.2185e-11	1.40899e-08
GOTERM_BP	GO:0009605	response to external stimulus	FBgn0025625, FBgn0001150, FBgn0003714, FBgn0260753, FBgn0001404, FBgn0040336, FBgn0003371, FBgn0003068, FBgn0004647, FBgn0262738, FBgn0004368, FBgn0029840, FBgn0086693, FBgn0029905, FBgn0029943, FBgn0025800, FBgn0261549, FBgn0030090, FBgn0052703, FBgn0261710, FBgn0052672, FBgn0003360, FBgn0000499, FBgn0001624, FBgn0030310, FBgn0004370, FBgn0014133, FBgn0263111, FBgn0052654, FBgn0030449, FBgn00044…	5.56297e-11	1.45507e-08
GOTERM_CC	GO:0016027	inaD signaling complex	FBgn0262738, FBgn0002938, FBgn0005614, FBgn0004435, FBgn0004784, FBgn0001263, FBgn0002940, FBgn0003861, FBgn0029174, FBgn0259918	7.87455e-11	1.99727e-08
GOTERM_BP	GO:0007165	signal transduction	FBgn0040372, FBgn0040370, FBgn0020381, FBgn0025638, FBgn0027343, FBgn0015799, FBgn0025382, FBgn0001189, FBgn0023518, FBgn0000117, FBgn0023511, FBgn0023510, FBgn0023508, FBgn0003964, FBgn0025631, FBgn0025632, FBgn0003048, FBgn0044047, FBgn0003079, FBgn0001150, FBgn0040388, FBgn0260753, FBgn0261922, FBgn0003371, FBgn0003068, FBgn0029643, FBgn0004647, FBgn0000479, FBgn0262656, FBgn0044046, FBgn00152…	1.21207e-10	2.98383e-08
GOTERM_CC	GO:0016021	integral to membrane	FBgn0029521, FBgn0023536, FBgn0027343, FBgn0086368, FBgn0260855, FBgn0040340, FBgn0040350, FBgn0024361, FBgn0027796, FBgn0026872, FBgn0029580, FBgn0025391, FBgn0023517, FBgn0025631, FBgn0025632, FBgn0023549, FBgn0003048, FBgn0023523, FBgn0260753, FBgn0001404, FBgn0040334, FBgn0024992, FBgn0024994, FBgn0040384, FBgn0003996, FBgn0029642, FBgn0029643, FBgn0003285, FBgn0004647, FBgn0029663, FBgn00296…	1.86795e-10	4.46707e-08
GOTERM_CC	GO:0044425	membrane part	FBgn0029521, FBgn0023536, FBgn0027343, FBgn0086368, FBgn0260855, FBgn0040340, FBgn0040350, FBgn0024361, FBgn0027796, FBgn0026872, FBgn0029580, FBgn0013720, FBgn0025381, FBgn0025391, FBgn0023517, FBgn0014411, FBgn0000117, FBgn0023510, FBgn0000667, FBgn0025631, FBgn0025632, FBgn0025839, FBgn0023549, FBgn0004397, FBgn0003048, FBgn0023523, FBgn0023527, FBgn0004050, FBgn0260753, FBgn0040377, FBgn00014…	5.29388e-10	1.23083e-07
GOTERM_BP	GO:0008277	regulation of G-protein coupled receptor protein signaling pathway	FBgn0262738, FBgn0029976, FBgn0261549, FBgn0003218, FBgn0030555, FBgn0024941, FBgn0259927, FBgn0002938, FBgn0028838, FBgn0040079, FBgn0000120, FBgn0085390, FBgn0259234, FBgn0000253, FBgn0004435, FBgn0004784, FBgn0023172, FBgn0028743, FBgn0001263, FBgn0000121, FBgn0027057, FBgn0004623, FBgn0004366, FBgn0020278, FBgn0026597, FBgn0086704, FBgn0261988, FBgn0260798	9.30326e-10	2.10455e-07
GOTERM_CC	GO:0042995	cell projection	FBgn0025641, FBgn0000117, FBgn0003964, FBgn0260753, FBgn0029667, FBgn0000635, FBgn0262738, FBgn0004368, FBgn0002968, FBgn0052704, FBgn0001624, FBgn0004370, FBgn0261379, FBgn0010303, FBgn0052635, FBgn0003218, FBgn0030691, FBgn0250788, FBgn0013809, FBgn0259231, FBgn0086778, FBgn0010341, FBgn0003950, FBgn0013323, FBgn0041250, FBgn0026398, FBgn0026397, FBgn0031437, FBgn0026395, FBgn0031537, FBgn00316…	9.82578e-10	2.16426e-07
GOTERM_BP	GO:0071482	cellular response to light stimulus	FBgn0024943, FBgn0014396, FBgn0002938, FBgn0053117, FBgn0033132, FBgn0003250, FBgn0002937, FBgn0038749, FBgn0003249, FBgn0038838, FBgn0028396, FBgn0044809, FBgn0044811, FBgn0044812, FBgn0002939	1.18766e-09	2.54889e-07
GOTERM_BP	GO:0007166	cell surface receptor signaling pathway	FBgn0020381, FBgn0025638, FBgn0027343, FBgn0023518, FBgn0000117, FBgn0023510, FBgn0025631, FBgn0025632, FBgn0003048, FBgn0044047, FBgn0003079, FBgn0001150, FBgn0040388, FBgn0260753, FBgn0003371, FBgn0029643, FBgn0004647, FBgn0262656, FBgn0044046, FBgn0015286, FBgn0028665, FBgn0000221, FBgn0000635, FBgn0262738, FBgn0029709, FBgn0003053, FBgn0029723, FBgn0029761, FBgn0029768, FBgn0023458, FBgn00005…	1.85173e-09	3.87475e-07
GOTERM_CC	GO:0019897	extrinsic to plasma membrane	FBgn0000117, FBgn0023510, FBgn0262738, FBgn0030011, FBgn0030242, FBgn0001105, FBgn0024941, FBgn0259927, FBgn0002938, FBgn0004921, FBgn0005614, FBgn0001122, FBgn0004435, FBgn0033756, FBgn0004784, FBgn0025878, FBgn0001263, FBgn0001123, FBgn0001104, FBgn0010223, FBgn0004623, FBgn0010215, FBgn0002940, FBgn0017590, FBgn0003861, FBgn0028433, FBgn0000017, FBgn0263076, FBgn0029174, FBgn0050054, FBgn00003…	2.14207e-09	4.37296e-07
GOTERM_BP	GO:0071214	cellular response to abiotic stimulus	FBgn0024943, FBgn0030795, FBgn0014396, FBgn0002938, FBgn0031993, FBgn0053117, FBgn0033132, FBgn0050420, FBgn0003250, FBgn0036690, FBgn0037100, FBgn0002937, FBgn0024329, FBgn0038749, FBgn0003249, FBgn0016917, FBgn0038838, FBgn0028396, FBgn0044809, FBgn0044811, FBgn0044812, FBgn0002939	4.07504e-09	8.12098e-07
GOTERM_BP	GO:0050896	response to stimulus	FBgn0040372, FBgn0261446, FBgn0040370, FBgn0029521, FBgn0000022, FBgn0004648, FBgn0000108, FBgn0020381, FBgn0025638, FBgn0025637, FBgn0027343, FBgn0015799, FBgn0040347, FBgn0026143, FBgn0261444, FBgn0026876, FBgn0024987, FBgn0025382, FBgn0053513, FBgn0025394, FBgn0001189, FBgn0026086, FBgn0023516, FBgn0023517, FBgn0023518, FBgn0000117, FBgn0023511, FBgn0023510, FBgn0023508, FBgn0003964, FBgn00006…	4.54999e-09	8.85662e-07
GOTERM_BP	GO:0042752	regulation of circadian rhythm	FBgn0040382, FBgn0260753, FBgn0003371, FBgn0003068, FBgn0262738, FBgn0261710, FBgn0003380, FBgn0014467, FBgn0014395, FBgn0014396, FBgn0031652, FBgn0025777, FBgn0000273, FBgn0000546, FBgn0003460, FBgn0011604, FBgn0263397, FBgn0014269, FBgn0263116, FBgn0004168, FBgn0005631, FBgn0019643, FBgn0035187, FBgn0001233, FBgn0023076, FBgn0004244, FBgn0003997, FBgn0023094, FBgn0260794, FBgn0038118, FBgn00046…	4.77108e-09	9.0759e-07
GOTERM_BP	GO:0071478	cellular response to radiation	FBgn0024943, FBgn0014396, FBgn0002938, FBgn0053117, FBgn0033132, FBgn0003250, FBgn0036690, FBgn0002937, FBgn0038749, FBgn0003249, FBgn0016917, FBgn0038838, FBgn0028396, FBgn0044809, FBgn0044811, FBgn0044812, FBgn0002939	5.14611e-09	9.57176e-07
GOTERM_BP	GO:0051716	cellular response to stimulus	FBgn0040372, FBgn0040370, FBgn0020381, FBgn0025638, FBgn0025637, FBgn0027343, FBgn0015799, FBgn0040347, FBgn0026143, FBgn0026876, FBgn0025382, FBgn0001189, FBgn0023518, FBgn0000117, FBgn0023511, FBgn0023510, FBgn0023508, FBgn0003964, FBgn0025631, FBgn0025632, FBgn0003048, FBgn0044047, FBgn0003079, FBgn0001150, FBgn0040388, FBgn0260753, FBgn0261922, FBgn0003371, FBgn0003068, FBgn0024996, FBgn00296…	3.67874e-08	6.69371e-06
GOTERM_BP	GO:0007623	circadian rhythm	FBgn0040382, FBgn0260753, FBgn0003371, FBgn0003068, FBgn0000092, FBgn0000479, FBgn0026083, FBgn0262738, FBgn0263220, FBgn0261710, FBgn0017561, FBgn0001624, FBgn0000259, FBgn0000459, FBgn0259168, FBgn0003380, FBgn0014467, FBgn0000242, FBgn0014395, FBgn0262866, FBgn0014396, FBgn0031652, FBgn0016076, FBgn0025777, FBgn0000273, FBgn0023407, FBgn0000422, FBgn0000546, FBgn0003460, FBgn0011656, FBgn00223…	5.18285e-08	9.22988e-06
GOTERM_BP	GO:0048511	rhythmic process	FBgn0040382, FBgn0260753, FBgn0003371, FBgn0003068, FBgn0000092, FBgn0000479, FBgn0026083, FBgn0262738, FBgn0263220, FBgn0261710, FBgn0017561, FBgn0001624, FBgn0000259, FBgn0000459, FBgn0259168, FBgn0003380, FBgn0014467, FBgn0000242, FBgn0014395, FBgn0262866, FBgn0014396, FBgn0031652, FBgn0016076, FBgn0025777, FBgn0002973, FBgn0000273, FBgn0023407, FBgn0000422, FBgn0000546, FBgn0003460, FBgn00116…	7.74741e-08	1.35095e-05
GOTERM_MF	GO:0005102	receptor binding	FBgn0023518, FBgn0044047, FBgn0044046, FBgn0000524, FBgn0029944, FBgn0026415, FBgn0030163, FBgn0030164, FBgn0000499, FBgn0001624, FBgn0030345, FBgn0030530, FBgn0003463, FBgn0030880, FBgn0004956, FBgn0010194, FBgn0030964, FBgn0086782, FBgn0031115, FBgn0021874, FBgn0013323, FBgn0010583, FBgn0051665, FBgn0003557, FBgn0000490, FBgn0031461, FBgn0002856, FBgn0002855, FBgn0031804, FBgn0031879, FBgn00318…	9.46793e-08	1.61728e-05
GOTERM_CC	GO:0019898	extrinsic to membrane	FBgn0000117, FBgn0023510, FBgn0262738, FBgn0040069, FBgn0030011, FBgn0011661, FBgn0030242, FBgn0015926, FBgn0001105, FBgn0024941, FBgn0259927, FBgn0086384, FBgn0002938, FBgn0032225, FBgn0004921, FBgn0005614, FBgn0001122, FBgn0010238, FBgn0004435, FBgn0033756, FBgn0004784, FBgn0025878, FBgn0001263, FBgn0001123, FBgn0001254, FBgn0001104, FBgn0010223, FBgn0004623, FBgn0250791, FBgn0010215, FBgn00515…	1.29825e-07	2.17328e-05
GOTERM_MF	GO:0004871	signal transducer activity	FBgn0029521, FBgn0027343, FBgn0027796, FBgn0053513, FBgn0024897, FBgn0003964, FBgn0025631, FBgn0025632, FBgn0023523, FBgn0023524, FBgn0003079, FBgn0260753, FBgn0003068, FBgn0003996, FBgn0029643, FBgn0004647, FBgn0029723, FBgn0004368, FBgn0029761, FBgn0029768, FBgn0028360, FBgn0029909, FBgn0027342, FBgn0029966, FBgn0029970, FBgn0025800, FBgn0030016, FBgn0030108, FBgn0052704, FBgn0010269, FBgn00527…	1.59399e-07	2.56571e-05
GOTERM_MF	GO:0060089	molecular transducer activity	FBgn0029521, FBgn0027343, FBgn0027796, FBgn0053513, FBgn0024897, FBgn0003964, FBgn0025631, FBgn0025632, FBgn0023523, FBgn0023524, FBgn0003079, FBgn0260753, FBgn0003068, FBgn0003996, FBgn0029643, FBgn0004647, FBgn0029723, FBgn0004368, FBgn0029761, FBgn0029768, FBgn0028360, FBgn0029909, FBgn0027342, FBgn0029966, FBgn0029970, FBgn0025800, FBgn0030016, FBgn0030108, FBgn0052704, FBgn0010269, FBgn00527…	1.59399e-07	2.56571e-05
GOTERM_BP	GO:0022410	circadian sleep/wake cycle process	FBgn0260753, FBgn0003068, FBgn0263220, FBgn0003380, FBgn0014467, FBgn0014396, FBgn0025777, FBgn0000273, FBgn0000546, FBgn0263397, FBgn0004168, FBgn0028734, FBgn0019643, FBgn0035187, FBgn0001233, FBgn0023076, FBgn0004244, FBgn0023094, FBgn0023178, FBgn0263490, FBgn0260499	2.47651e-07	3.91102e-05
GOTERM_MF	GO:0008020	G-protein coupled photoreceptor activity	FBgn0014019, FBgn0036260, FBgn0003250, FBgn0003248, FBgn0025680, FBgn0002940, FBgn0003249	3.12317e-07	4.84091e-05
GOTERM_BP	GO:0043052	thermotaxis	FBgn0262738, FBgn0086693, FBgn0261549, FBgn0025697, FBgn0000422, FBgn0005619, FBgn0004435, FBgn0005626, FBgn0035934, FBgn0004366, FBgn0037163, FBgn0037950, FBgn0011582, FBgn0002940, FBgn0010350, FBgn0003011	4.38691e-07	6.67608e-05
GOTERM_BP	GO:0042745	circadian sleep/wake cycle	FBgn0260753, FBgn0003068, FBgn0263220, FBgn0003380, FBgn0014467, FBgn0014396, FBgn0025777, FBgn0000273, FBgn0000546, FBgn0263397, FBgn0034136, FBgn0004168, FBgn0028734, FBgn0019643, FBgn0035187, FBgn0001233, FBgn0023076, FBgn0035934, FBgn0004244, FBgn0023094, FBgn0023178, FBgn0263490, FBgn0260499	6.15921e-07	9.20582e-05
GOTERM_BP	GO:0016062	adaptation of rhodopsin mediated signaling	FBgn0002938, FBgn0000253, FBgn0004784, FBgn0000121	8.22603e-07	0.00011871
GOTERM_BP	GO:0023058	adaptation of signaling pathway	FBgn0002938, FBgn0000253, FBgn0004784, FBgn0000121	8.22603e-07	0.00011871
GOTERM_MF	GO:0004872	receptor activity	FBgn0029521, FBgn0027343, FBgn0027796, FBgn0053513, FBgn0024897, FBgn0003964, FBgn0025631, FBgn0025632, FBgn0023523, FBgn0023524, FBgn0260753, FBgn0003996, FBgn0029643, FBgn0004647, FBgn0029723, FBgn0004368, FBgn0029761, FBgn0029768, FBgn0029909, FBgn0027342, FBgn0029966, FBgn0030016, FBgn0030027, FBgn0030108, FBgn0052704, FBgn0030204, FBgn0259241, FBgn0003366, FBgn0027498, FBgn0030297, FBgn00302…	1.24236e-06	0.000176247
GOTERM_MF	GO:0038023	signaling receptor activity	FBgn0029521, FBgn0027343, FBgn0027796, FBgn0053513, FBgn0024897, FBgn0003964, FBgn0025631, FBgn0025632, FBgn0023523, FBgn0023524, FBgn0260753, FBgn0003996, FBgn0029643, FBgn0004647, FBgn0029723, FBgn0004368, FBgn0029761, FBgn0029768, FBgn0029909, FBgn0027342, FBgn0029966, FBgn0030016, FBgn0030108, FBgn0052704, FBgn0030204, FBgn0003366, FBgn0027498, FBgn0030297, FBgn0030298, FBgn0004370, FBgn00304…	1.55625e-06	0.000217096
GOTERM_BP	GO:0042749	regulation of circadian sleep/wake cycle	FBgn0260753, FBgn0003068, FBgn0003380, FBgn0014467, FBgn0014396, FBgn0025777, FBgn0000273, FBgn0000546, FBgn0263397, FBgn0004168, FBgn0019643, FBgn0035187, FBgn0001233, FBgn0023076, FBgn0004244, FBgn0023094, FBgn0023178, FBgn0263490, FBgn0260499	1.699e-06	0.000233124
GOTERM_MF	GO:0004888	transmembrane signaling receptor activity	FBgn0029521, FBgn0027343, FBgn0027796, FBgn0053513, FBgn0024897, FBgn0025631, FBgn0025632, FBgn0023523, FBgn0023524, FBgn0260753, FBgn0003996, FBgn0029643, FBgn0004647, FBgn0029723, FBgn0004368, FBgn0029768, FBgn0029909, FBgn0027342, FBgn0029966, FBgn0030016, FBgn0030108, FBgn0052704, FBgn0030204, FBgn0003366, FBgn0027498, FBgn0030297, FBgn0030298, FBgn0004370, FBgn0030437, FBgn0030707, FBgn00102…	2.19873e-06	0.000292117
GOTERM_BP	GO:0007626	locomotory behavior	FBgn0040372, FBgn0026086, FBgn0000667, FBgn0260753, FBgn0003371, FBgn0003068, FBgn0000479, FBgn0026083, FBgn0262738, FBgn0086693, FBgn0010329, FBgn0004102, FBgn0086367, FBgn0263220, FBgn0003360, FBgn0017561, FBgn0001624, FBgn0000259, FBgn0263111, FBgn0000173, FBgn0000535, FBgn0030600, FBgn0260938, FBgn0000459, FBgn0011571, FBgn0003380, FBgn0014467, FBgn0000242, FBgn0086778, FBgn0085387, FBgn00039…	2.19741e-06	0.000292117
GOTERM_BP	GO:0046154	rhodopsin metabolic process	FBgn0086130, FBgn0002936, FBgn0025697, FBgn0037896, FBgn0002937, FBgn0038749, FBgn0038946, FBgn0038966, FBgn0015622, FBgn0002939	2.72544e-06	0.000356437
GOTERM_MF	GO:0009881	photoreceptor activity	FBgn0029761, FBgn0011603, FBgn0014019, FBgn0036260, FBgn0003250, FBgn0003248, FBgn0025680, FBgn0002940, FBgn0003249	2.86093e-06	0.000368399
GOTERM_BP	GO:0016060	metarhodopsin inactivation	FBgn0000120, FBgn0000253, FBgn0004435, FBgn0000121, FBgn0260798	3.02008e-06	0.000379691
GOTERM_BP	GO:0050794	regulation of cellular process	FBgn0040372, FBgn0005427, FBgn0040370, FBgn0000022, FBgn0004170, FBgn0002561, FBgn0000137, FBgn0260400, FBgn0261930, FBgn0020381, FBgn0025638, FBgn0025637, FBgn0027343, FBgn0015799, FBgn0040339, FBgn0040347, FBgn0040338, FBgn0026143, FBgn0025641, FBgn0000826, FBgn0025382, FBgn0001189, FBgn0026873, FBgn0023517, FBgn0023518, FBgn0000117, FBgn0023509, FBgn0023511, FBgn0023510, FBgn0023508, FBgn00039…	3.03935e-06	0.000379691
GOTERM_BP	GO:0007604	phototransduction, UV	FBgn0002938, FBgn0003250, FBgn0002937, FBgn0003249, FBgn0002939	3.41045e-06	0.000413703
GOTERM_BP	GO:0009589	detection of UV	FBgn0002938, FBgn0003250, FBgn0002937, FBgn0003249, FBgn0002939	3.41045e-06	0.000413703
GOTERM_BP	GO:0007610	behavior	FBgn0040372, FBgn0261446, FBgn0029521, FBgn0004648, FBgn0000108, FBgn0261444, FBgn0053513, FBgn0025394, FBgn0026086, FBgn0000667, FBgn0025631, FBgn0003714, FBgn0260753, FBgn0001404, FBgn0003371, FBgn0003068, FBgn0024980, FBgn0003996, FBgn0004647, FBgn0000479, FBgn0026083, FBgn0000635, FBgn0262738, FBgn0003028, FBgn0029768, FBgn0000042, FBgn0029823, FBgn0086693, FBgn0027107, FBgn0027108, FBgn00103…	4.06144e-06	0.000485632
GOTERM_CC	GO:0005886	plasma membrane	FBgn0000108, FBgn0013720, FBgn0025381, FBgn0025391, FBgn0000117, FBgn0023510, FBgn0000667, FBgn0025631, FBgn0025632, FBgn0004397, FBgn0003048, FBgn0001404, FBgn0024980, FBgn0003996, FBgn0003285, FBgn0028369, FBgn0004647, FBgn0015286, FBgn0015565, FBgn0028665, FBgn0000635, FBgn0262738, FBgn0029733, FBgn0004368, FBgn0029768, FBgn0003514, FBgn0029870, FBgn0062413, FBgn0261284, FBgn0027108, FBgn00300…	4.60176e-06	0.000542489
GOTERM_BP	GO:0009649	entrainment of circadian clock	FBgn0003371, FBgn0003068, FBgn0262738, FBgn0261710, FBgn0014396, FBgn0031652, FBgn0003460, FBgn0263116, FBgn0005631, FBgn0003997, FBgn0038118, FBgn0004618, FBgn0025680, FBgn0023178	5.00023e-06	0.000581277
GOTERM_BP	GO:0065007	biological regulation	FBgn0040372, FBgn0005427, FBgn0040370, FBgn0000022, FBgn0004170, FBgn0002561, FBgn0000137, FBgn0260400, FBgn0261930, FBgn0020381, FBgn0025638, FBgn0025639, FBgn0025637, FBgn0040382, FBgn0027343, FBgn0015799, FBgn0040339, FBgn0040347, FBgn0040338, FBgn0026143, FBgn0025641, FBgn0000826, FBgn0013720, FBgn0025382, FBgn0001189, FBgn0025391, FBgn0026086, FBgn0026873, FBgn0023517, FBgn0023518, FBgn00001…	5.56676e-06	0.000638271
GOTERM_BP	GO:0048512	circadian behavior	FBgn0260753, FBgn0003371, FBgn0003068, FBgn0000479, FBgn0026083, FBgn0263220, FBgn0017561, FBgn0001624, FBgn0000259, FBgn0000459, FBgn0003380, FBgn0014467, FBgn0000242, FBgn0262866, FBgn0014396, FBgn0031652, FBgn0016076, FBgn0025777, FBgn0000273, FBgn0000422, FBgn0000546, FBgn0011656, FBgn0022382, FBgn0263397, FBgn0034136, FBgn0004168, FBgn0028734, FBgn0019643, FBgn0035187, FBgn0001233, FBgn00116…	6.04214e-06	0.000683415
GOTERM_BP	GO:0019722	calcium-mediated signaling	FBgn0262738, FBgn0005614, FBgn0004784, FBgn0034259, FBgn0004366, FBgn0052451, FBgn0003861, FBgn0029084, FBgn0086370, FBgn0028418	8.12169e-06	0.000906381
GOTERM_BP	GO:0007622	rhythmic behavior	FBgn0260753, FBgn0003371, FBgn0003068, FBgn0000479, FBgn0026083, FBgn0263220, FBgn0017561, FBgn0001624, FBgn0000259, FBgn0000459, FBgn0003380, FBgn0014467, FBgn0000242, FBgn0262866, FBgn0014396, FBgn0031652, FBgn0016076, FBgn0025777, FBgn0002973, FBgn0000273, FBgn0000422, FBgn0000546, FBgn0011656, FBgn0022382, FBgn0263397, FBgn0034136, FBgn0004168, FBgn0028734, FBgn0019643, FBgn0035187, FBgn00012…	8.52817e-06	0.00093922
KEGG_PATHWAY	dme:04070	Phosphatidylinositol signaling system	FBgn0085388, FBgn0030670, FBgn0003416, FBgn0030761, FBgn0020622, FBgn0004611, FBgn0032147, FBgn0085390, FBgn0000253, FBgn0020930, FBgn0004784, FBgn0028741, FBgn0016984, FBgn0050295, FBgn0034691, FBgn0034789, FBgn0015277, FBgn0015278, FBgn0036273, FBgn0036550, FBgn0036551, FBgn0036552, FBgn0037063, FBgn0037064, FBgn0010051, FBgn0037339, FBgn0016672, FBgn0015279, FBgn0051140, FBgn0010350, FBgn00263…	1.53691e-05	0.00097594
GOTERM_BP	GO:0050789	regulation of biological process	FBgn0040372, FBgn0005427, FBgn0040370, FBgn0000022, FBgn0004170, FBgn0002561, FBgn0000137, FBgn0260400, FBgn0261930, FBgn0020381, FBgn0025638, FBgn0025639, FBgn0025637, FBgn0040382, FBgn0027343, FBgn0015799, FBgn0040339, FBgn0040347, FBgn0040338, FBgn0026143, FBgn0025641, FBgn0000826, FBgn0025382, FBgn0001189, FBgn0026873, FBgn0023517, FBgn0023518, FBgn0000117, FBgn0023509, FBgn0023511, FBgn00235…	1.19478e-05	0.00129874
GOTERM_MF	GO:0004930	G-protein coupled receptor activity	FBgn0027796, FBgn0025631, FBgn0025632, FBgn0023524, FBgn0260753, FBgn0029643, FBgn0029723, FBgn0029768, FBgn0029909, FBgn0030108, FBgn0027498, FBgn0030297, FBgn0030437, FBgn0030766, FBgn0030801, FBgn0053639, FBgn0259231, FBgn0030954, FBgn0053517, FBgn0003444, FBgn0031275, FBgn0041250, FBgn0041248, FBgn0051660, FBgn0085410, FBgn0031770, FBgn0025595, FBgn0032180, FBgn0041246, FBgn0014019, FBgn00324…	1.23986e-05	0.00133046
GOTERM_BP	GO:0006836	neurotransmitter transport	FBgn0024980, FBgn0029663, FBgn0029687, FBgn0029762, FBgn0000330, FBgn0030089, FBgn0030230, FBgn0263111, FBgn0030412, FBgn0261085, FBgn0030505, FBgn0030613, FBgn0040285, FBgn0000319, FBgn0250788, FBgn0030897, FBgn0083228, FBgn0010380, FBgn0031106, FBgn0002121, FBgn0263350, FBgn0031450, FBgn0004242, FBgn0031537, FBgn0011603, FBgn0004620, FBgn0031934, FBgn0031935, FBgn0031936, FBgn0031937, FBgn00319…	1.65824e-05	0.00175689
GOTERM_BP	GO:0001523	retinoid metabolic process	FBgn0011693, FBgn0037896, FBgn0002937	1.73868e-05	0.00177473
GOTERM_BP	GO:0016101	diterpenoid metabolic process	FBgn0011693, FBgn0037896, FBgn0002937	1.73868e-05	0.00177473
GOTERM_CC	GO:0044463	cell projection part	FBgn0025641, FBgn0000635, FBgn0262738, FBgn0001624, FBgn0052635, FBgn0003218, FBgn0030691, FBgn0013809, FBgn0259231, FBgn0086778, FBgn0010341, FBgn0003950, FBgn0013323, FBgn0031702, FBgn0004620, FBgn0002938, FBgn0026439, FBgn0027491, FBgn0032368, FBgn0013810, FBgn0032901, FBgn0259483, FBgn0005614, FBgn0033447, FBgn0050021, FBgn0004435, FBgn0013733, FBgn0004784, FBgn0024196, FBgn0000578, FBgn00346…	1.70195e-05	0.00177473
GOTERM_MF	GO:0015075	ion transmembrane transporter activity	FBgn0024365, FBgn0053513, FBgn0025394, FBgn0029603, FBgn0004050, FBgn0040377, FBgn0040333, FBgn0024994, FBgn0029663, FBgn0028665, FBgn0029727, FBgn0029733, FBgn0029761, FBgn0029762, FBgn0062413, FBgn0086693, FBgn0029950, FBgn0029961, FBgn0029965, FBgn0029966, FBgn0029968, FBgn0015519, FBgn0052704, FBgn0028342, FBgn0263220, FBgn0017561, FBgn0262685, FBgn0030331, FBgn0030343, FBgn0263111, FBgn00303…	2.01637e-05	0.00203338
GOTERM_BP	GO:0050802	circadian sleep/wake cycle, sleep	FBgn0003068, FBgn0263220, FBgn0003380, FBgn0014467, FBgn0014396, FBgn0025777, FBgn0000273, FBgn0000546, FBgn0263397, FBgn0004168, FBgn0028734, FBgn0019643, FBgn0035187, FBgn0001233, FBgn0023076, FBgn0023094, FBgn0263490, FBgn0260499	2.42228e-05	0.00241363
GOTERM_MF	GO:0022836	gated channel activity	FBgn0053513, FBgn0029733, FBgn0029761, FBgn0029961, FBgn0029965, FBgn0029966, FBgn0029968, FBgn0015519, FBgn0052704, FBgn0263220, FBgn0017561, FBgn0262685, FBgn0263111, FBgn0030385, FBgn0000535, FBgn0263257, FBgn0030707, FBgn0010240, FBgn0045073, FBgn0003380, FBgn0086778, FBgn0031181, FBgn0031209, FBgn0031261, FBgn0046113, FBgn0003386, FBgn0031634, FBgn0016920, FBgn0004620, FBgn0020429, FBgn00318…	2.78237e-05	0.00273982
GOTERM_BP	GO:0044057	regulation of system process	FBgn0026080, FBgn0062413, FBgn0017561, FBgn0263111, FBgn0030412, FBgn0261379, FBgn0030505, FBgn0000535, FBgn0250788, FBgn0003380, FBgn0030897, FBgn0083228, FBgn0030941, FBgn0086782, FBgn0013323, FBgn0004242, FBgn0004620, FBgn0026439, FBgn0000273, FBgn0032336, FBgn0000183, FBgn0259246, FBgn0000715, FBgn0033483, FBgn0033494, FBgn0027356, FBgn0034072, FBgn0010501, FBgn0024234, FBgn0060296, FBgn00011…	2.82787e-05	0.00275224
GOTERM_BP	GO:0051208	sequestering of calcium ion	FBgn0262738, FBgn0052451, FBgn0010051, FBgn0261714, FBgn0003861, FBgn0263006	3.37893e-05	0.00321383
GOTERM_BP	GO:0051238	sequestering of metal ion	FBgn0262738, FBgn0052451, FBgn0010051, FBgn0261714, FBgn0003861, FBgn0263006	3.37893e-05	0.00321383
GOTERM_BP	GO:0009648	photoperiodism	FBgn0003068, FBgn0014396, FBgn0031652, FBgn0003997, FBgn0004618, FBgn0025680, FBgn0023178	3.86942e-05	0.00359856
GOTERM_BP	GO:0042051	compound eye photoreceptor development	FBgn0004647, FBgn0004102, FBgn0011661, FBgn0002576, FBgn0003366, FBgn0025743, FBgn0027335, FBgn0023489, FBgn0003310, FBgn0000097, FBgn0041111, FBgn0021873, FBgn0000320, FBgn0044323, FBgn0015797, FBgn0005677, FBgn0015609, FBgn0001202, FBgn0005672, FBgn0000464, FBgn0033179, FBgn0261397, FBgn0013726, FBgn0261014, FBgn0005619, FBgn0024836, FBgn0086677, FBgn0027356, FBgn0013725, FBgn0034135, FBgn00402…	3.84708e-05	0.00359856
GOTERM_MF	GO:0005216	ion channel activity	FBgn0053513, FBgn0025394, FBgn0040333, FBgn0029733, FBgn0029761, FBgn0086693, FBgn0029961, FBgn0029965, FBgn0029966, FBgn0029968, FBgn0015519, FBgn0052704, FBgn0263220, FBgn0017561, FBgn0262685, FBgn0263111, FBgn0030385, FBgn0030529, FBgn0000535, FBgn0263257, FBgn0030707, FBgn0010240, FBgn0045073, FBgn0030745, FBgn0030795, FBgn0030844, FBgn0003380, FBgn0086778, FBgn0031181, FBgn0031209, FBgn00312…	4.16597e-05	0.00383178
GOTERM_MF	GO:0005516	calmodulin binding	FBgn0025642, FBgn0029761, FBgn0025864, FBgn0030087, FBgn0011754, FBgn0085388, FBgn0011826, FBgn0250788, FBgn0002938, FBgn0031995, FBgn0011676, FBgn0261397, FBgn0259234, FBgn0005614, FBgn0000253, FBgn0013467, FBgn0017549, FBgn0001263, FBgn0250789, FBgn0004366, FBgn0011225, FBgn0028671, FBgn0003861, FBgn0016126, FBgn0025726, FBgn0010014, FBgn0011230, FBgn0015614	4.47513e-05	0.0040714
GOTERM_MF	GO:0008613	diuretic hormone activity	FBgn0032048, FBgn0012344, FBgn0039722, FBgn0028418	4.88971e-05	0.00440074
GOTERM_MF	GO:0015276	ligand-gated ion channel activity	FBgn0053513, FBgn0029733, FBgn0029961, FBgn0029965, FBgn0029966, FBgn0029968, FBgn0015519, FBgn0052704, FBgn0017561, FBgn0030385, FBgn0263257, FBgn0030707, FBgn0010240, FBgn0045073, FBgn0086778, FBgn0031181, FBgn0031209, FBgn0031261, FBgn0046113, FBgn0031634, FBgn0004620, FBgn0020429, FBgn0031802, FBgn0032151, FBgn0028875, FBgn0032706, FBgn0026255, FBgn0259683, FBgn0005614, FBgn0033515, FBgn00335…	5.17781e-05	0.00451738
GOTERM_MF	GO:0022834	ligand-gated channel activity	FBgn0053513, FBgn0029733, FBgn0029961, FBgn0029965, FBgn0029966, FBgn0029968, FBgn0015519, FBgn0052704, FBgn0017561, FBgn0030385, FBgn0263257, FBgn0030707, FBgn0010240, FBgn0045073, FBgn0086778, FBgn0031181, FBgn0031209, FBgn0031261, FBgn0046113, FBgn0031634, FBgn0004620, FBgn0020429, FBgn0031802, FBgn0032151, FBgn0028875, FBgn0032706, FBgn0026255, FBgn0259683, FBgn0005614, FBgn0033515, FBgn00335…	5.17781e-05	0.00451738
GOTERM_BP	GO:0042462	eye photoreceptor cell development	FBgn0004647, FBgn0004102, FBgn0011661, FBgn0002576, FBgn0003366, FBgn0025743, FBgn0027335, FBgn0023489, FBgn0003310, FBgn0000097, FBgn0041111, FBgn0021873, FBgn0000320, FBgn0044323, FBgn0015797, FBgn0005677, FBgn0015609, FBgn0001202, FBgn0005672, FBgn0000464, FBgn0033179, FBgn0261397, FBgn0013726, FBgn0261014, FBgn0005619, FBgn0024836, FBgn0086677, FBgn0027356, FBgn0013725, FBgn0034135, FBgn00402…	5.18123e-05	0.00451738
GOTERM_BP	GO:0016063	rhodopsin biosynthetic process	FBgn0086130, FBgn0002936, FBgn0025697, FBgn0002937, FBgn0038749, FBgn0038946, FBgn0038966, FBgn0015622, FBgn0002939	5.24409e-05	0.00452506
GOTERM_MF	GO:0022838	substrate-specific channel activity	FBgn0053513, FBgn0025394, FBgn0040333, FBgn0029733, FBgn0029761, FBgn0086693, FBgn0029961, FBgn0029965, FBgn0029966, FBgn0029968, FBgn0015519, FBgn0052704, FBgn0263220, FBgn0017561, FBgn0262685, FBgn0263111, FBgn0030385, FBgn0030529, FBgn0000535, FBgn0263257, FBgn0030707, FBgn0010240, FBgn0045073, FBgn0030745, FBgn0030795, FBgn0030844, FBgn0003380, FBgn0086778, FBgn0031181, FBgn0031209, FBgn00312…	5.31829e-05	0.00454226
GOTERM_BP	GO:0051283	negative regulation of sequestering of calcium ion	FBgn0262738, FBgn0010051, FBgn0003861	6.51317e-05	0.00550659
GOTERM_MF	GO:0015267	channel activity	FBgn0053513, FBgn0025394, FBgn0040333, FBgn0029733, FBgn0029761, FBgn0086693, FBgn0027107, FBgn0027108, FBgn0029961, FBgn0029965, FBgn0029966, FBgn0029968, FBgn0015519, FBgn0052704, FBgn0263220, FBgn0017561, FBgn0262685, FBgn0263111, FBgn0030385, FBgn0030529, FBgn0000535, FBgn0263257, FBgn0030707, FBgn0010240, FBgn0045073, FBgn0030745, FBgn0030795, FBgn0030844, FBgn0003380, FBgn0030989, FBgn00867…	7.68038e-05	0.00636483
GOTERM_MF	GO:0022803	passive transmembrane transporter activity	FBgn0053513, FBgn0025394, FBgn0040333, FBgn0029733, FBgn0029761, FBgn0086693, FBgn0027107, FBgn0027108, FBgn0029961, FBgn0029965, FBgn0029966, FBgn0029968, FBgn0015519, FBgn0052704, FBgn0263220, FBgn0017561, FBgn0262685, FBgn0263111, FBgn0030385, FBgn0030529, FBgn0000535, FBgn0263257, FBgn0030707, FBgn0010240, FBgn0045073, FBgn0030745, FBgn0030795, FBgn0030844, FBgn0003380, FBgn0030989, FBgn00867…	7.68038e-05	0.00636483
GOTERM_BP	GO:0048066	developmental pigmentation	FBgn0000482, FBgn0003116, FBgn0004050, FBgn0003996, FBgn0000179, FBgn0003210, FBgn0025615, FBgn0003028, FBgn0000330, FBgn0086367, FBgn0003965, FBgn0000499, FBgn0030343, FBgn0261524, FBgn0000257, FBgn0002641, FBgn0262866, FBgn0086130, FBgn0002936, FBgn0262126, FBgn0000490, FBgn0031464, FBgn0004009, FBgn0025697, FBgn0024846, FBgn0000153, FBgn0001981, FBgn0041184, FBgn0000422, FBgn0014859, FBgn00025…	7.92654e-05	0.00650442
GOTERM_BP	GO:0006874	cellular calcium ion homeostasis	FBgn0262738, FBgn0003360, FBgn0030350, FBgn0004169, FBgn0004580, FBgn0052451, FBgn0010051, FBgn0261714, FBgn0003861, FBgn0259214, FBgn0024944, FBgn0015622, FBgn0011286, FBgn0263006	8.70807e-05	0.00700832
GOTERM_BP	GO:0055074	calcium ion homeostasis	FBgn0262738, FBgn0003360, FBgn0030350, FBgn0004169, FBgn0004580, FBgn0052451, FBgn0010051, FBgn0261714, FBgn0003861, FBgn0259214, FBgn0024944, FBgn0015622, FBgn0011286, FBgn0263006	8.70807e-05	0.00700832
GOTERM_CC	GO:0044459	plasma membrane part	FBgn0013720, FBgn0025381, FBgn0025391, FBgn0000117, FBgn0023510, FBgn0000667, FBgn0004397, FBgn0003048, FBgn0001404, FBgn0003996, FBgn0004647, FBgn0015565, FBgn0262738, FBgn0029733, FBgn0004368, FBgn0003514, FBgn0261284, FBgn0027108, FBgn0030011, FBgn0015519, FBgn0002968, FBgn0011661, FBgn0263220, FBgn0030242, FBgn0003366, FBgn0001624, FBgn0030310, FBgn0263111, FBgn0004456, FBgn0052635, FBgn00032…	9.09147e-05	0.0072472
GOTERM_BP	GO:0034644	cellular response to UV	FBgn0002938, FBgn0053117, FBgn0003250, FBgn0002937, FBgn0003249, FBgn0038838, FBgn0028396, FBgn0044809, FBgn0044811, FBgn0044812, FBgn0002939	9.79721e-05	0.0077361
GOTERM_BP	GO:0007606	sensory perception of chemical stimulus	FBgn0029521, FBgn0027796, FBgn0023523, FBgn0262738, FBgn0086693, FBgn0029948, FBgn0029961, FBgn0029974, FBgn0003656, FBgn0030016, FBgn0261549, FBgn0030103, FBgn0030108, FBgn0052704, FBgn0030204, FBgn0028421, FBgn0030297, FBgn0030298, FBgn0030385, FBgn0004456, FBgn0003218, FBgn0052600, FBgn0000535, FBgn0030715, FBgn0030723, FBgn0001250, FBgn0003380, FBgn0030985, FBgn0031109, FBgn0031110, FBgn00311…	0.000108706	0.00850346
GOTERM_BP	GO:0045475	locomotor rhythm	FBgn0260753, FBgn0003371, FBgn0003068, FBgn0000479, FBgn0026083, FBgn0017561, FBgn0001624, FBgn0000259, FBgn0000459, FBgn0014467, FBgn0000242, FBgn0262866, FBgn0014396, FBgn0031652, FBgn0016076, FBgn0000273, FBgn0011656, FBgn0022382, FBgn0263397, FBgn0028734, FBgn0011640, FBgn0023076, FBgn0023094, FBgn0261808, FBgn0038402, FBgn0027109, FBgn0025680, FBgn0023423, FBgn0000527, FBgn0015269, FBgn00231…	0.000114518	0.00887518
GOTERM_BP	GO:0072503	cellular divalent inorganic cation homeostasis	FBgn0262738, FBgn0003360, FBgn0030350, FBgn0004169, FBgn0004580, FBgn0035432, FBgn0052451, FBgn0010051, FBgn0261714, FBgn0003861, FBgn0259214, FBgn0024944, FBgn0015622, FBgn0011286, FBgn0263006	0.000117623	0.00903215
GOTERM_MF	GO:0005275	amine transmembrane transporter activity	FBgn0024365, FBgn0029762, FBgn0030218, FBgn0030574, FBgn0030816, FBgn0030817, FBgn0031064, FBgn0026438, FBgn0031424, FBgn0031649, FBgn0031881, FBgn0031934, FBgn0031939, FBgn0032036, FBgn0026439, FBgn0028425, FBgn0028886, FBgn0032911, FBgn0033368, FBgn0033443, FBgn0033572, FBgn0033708, FBgn0033760, FBgn0033778, FBgn0033809, FBgn0033911, FBgn0034136, FBgn0034381, FBgn0050394, FBgn0034911, FBgn02617…	0.000120031	0.00913328
GOTERM_BP	GO:0006810	transport	FBgn0023536, FBgn0004648, FBgn0260855, FBgn0040340, FBgn0040350, FBgn0261444, FBgn0024365, FBgn0025382, FBgn0025381, FBgn0053513, FBgn0025394, FBgn0000482, FBgn0014411, FBgn0023508, FBgn0040395, FBgn0023542, FBgn0023549, FBgn0004397, FBgn0023525, FBgn0029608, FBgn0023527, FBgn0001150, FBgn0004050, FBgn0040377, FBgn0001404, FBgn0040334, FBgn0040333, FBgn0003371, FBgn0024994, FBgn0024980, FBgn00039…	0.000125431	0.00945817
GOTERM_BP	GO:0043473	pigmentation	FBgn0000482, FBgn0003116, FBgn0004050, FBgn0003996, FBgn0000179, FBgn0003210, FBgn0025615, FBgn0003028, FBgn0000330, FBgn0086367, FBgn0003965, FBgn0000499, FBgn0030343, FBgn0261524, FBgn0004854, FBgn0011758, FBgn0000257, FBgn0002641, FBgn0262866, FBgn0086130, FBgn0002936, FBgn0262126, FBgn0000490, FBgn0031464, FBgn0004009, FBgn0025697, FBgn0024846, FBgn0000153, FBgn0001981, FBgn0041184, FBgn00004…	0.000145161	0.0108482
GOTERM_BP	GO:0030537	larval behavior	FBgn0040372, FBgn0010329, FBgn0003380, FBgn0004242, FBgn0026439, FBgn0041195, FBgn0020258, FBgn0032840, FBgn0000546, FBgn0010109, FBgn0262114, FBgn0005654, FBgn0034155, FBgn0028734, FBgn0003888, FBgn0027594, FBgn0262593, FBgn0004516, FBgn0015806, FBgn0036046, FBgn0044049, FBgn0013469, FBgn0010051, FBgn0037408, FBgn0028374, FBgn0027109, FBgn0015279, FBgn0023179, FBgn0010575, FBgn0029161, FBgn00007…	0.000157971	0.0116634
GOTERM_BP	GO:0045187	regulation of circadian sleep/wake cycle, sleep	FBgn0003068, FBgn0003380, FBgn0014467, FBgn0014396, FBgn0025777, FBgn0000273, FBgn0000546, FBgn0263397, FBgn0004168, FBgn0019643, FBgn0035187, FBgn0001233, FBgn0023076, FBgn0023094, FBgn0263490, FBgn0260499	0.000158857	0.0116634
GOTERM_BP	GO:0006720	isoprenoid metabolic process	FBgn0030683, FBgn0025697, FBgn0032336, FBgn0028841, FBgn0032811, FBgn0025373, FBgn0010052, FBgn0262511, FBgn0034405, FBgn0034406, FBgn0019662, FBgn0003034, FBgn0011693, FBgn0037896, FBgn0002937, FBgn0038876, FBgn0039177, FBgn0051005, FBgn0010611, FBgn0010053, FBgn0061359	0.000177175	0.0128953
GOTERM_MF	GO:0022891	substrate-specific transmembrane transporter activity	FBgn0040383, FBgn0024365, FBgn0053513, FBgn0025394, FBgn0029603, FBgn0023549, FBgn0004050, FBgn0040377, FBgn0040333, FBgn0024994, FBgn0029663, FBgn0015565, FBgn0028491, FBgn0028665, FBgn0029727, FBgn0029733, FBgn0029761, FBgn0029762, FBgn0029849, FBgn0062413, FBgn0086693, FBgn0029932, FBgn0029950, FBgn0029961, FBgn0029965, FBgn0029966, FBgn0029968, FBgn0015519, FBgn0052704, FBgn0028342, FBgn02632…	0.000185292	0.0133698
GOTERM_BP	GO:0050795	regulation of behavior	FBgn0260753, FBgn0001404, FBgn0003068, FBgn0029768, FBgn0010329, FBgn0003380, FBgn0014467, FBgn0014396, FBgn0002855, FBgn0025777, FBgn0011259, FBgn0000273, FBgn0015609, FBgn0000464, FBgn0000546, FBgn0033153, FBgn0015872, FBgn0263397, FBgn0004168, FBgn0034540, FBgn0019643, FBgn0035141, FBgn0035187, FBgn0001233, FBgn0023076, FBgn0004244, FBgn0000592, FBgn0003034, FBgn0023094, FBgn0023178, FBgn00257…	0.000187595	0.0134202
GOTERM_BP	GO:0007589	body fluid secretion	FBgn0032048, FBgn0005614, FBgn0037100, FBgn0012344, FBgn0028418	0.000203975	0.0144684
GOTERM_BP	GO:0042052	rhabdomere development	FBgn0004102, FBgn0011661, FBgn0027335, FBgn0023489, FBgn0033179, FBgn0261397, FBgn0261014, FBgn0027356, FBgn0034135, FBgn0040294, FBgn0034367, FBgn0011726, FBgn0010333, FBgn0014011, FBgn0016081, FBgn0259481, FBgn0001108, FBgn0261714, FBgn0002940, FBgn0015790, FBgn0259685, FBgn0000313, FBgn0026379, FBgn0026252, FBgn0259210, FBgn0031414	0.000210453	0.0147794
GOTERM_BP	GO:0042461	photoreceptor cell development	FBgn0004647, FBgn0003053, FBgn0004102, FBgn0011661, FBgn0002576, FBgn0003366, FBgn0000173, FBgn0025743, FBgn0000163, FBgn0027335, FBgn0023489, FBgn0003310, FBgn0000097, FBgn0041111, FBgn0021873, FBgn0000320, FBgn0044323, FBgn0015797, FBgn0005677, FBgn0015609, FBgn0001202, FBgn0005672, FBgn0000464, FBgn0000546, FBgn0033179, FBgn0261397, FBgn0013726, FBgn0261014, FBgn0005619, FBgn0024836, FBgn00866…	0.000212913	0.0147794
GOTERM_CC	GO:0071944	cell periphery	FBgn0000108, FBgn0025616, FBgn0029568, FBgn0013720, FBgn0025381, FBgn0053513, FBgn0025390, FBgn0025391, FBgn0000117, FBgn0023510, FBgn0000667, FBgn0025631, FBgn0025632, FBgn0004397, FBgn0003048, FBgn0001404, FBgn0024980, FBgn0003996, FBgn0003285, FBgn0028369, FBgn0004647, FBgn0015286, FBgn0015565, FBgn0028665, FBgn0029688, FBgn0000635, FBgn0029696, FBgn0029697, FBgn0052774, FBgn0262738, FBgn00257…	0.000213656	0.0147794
GOTERM_BP	GO:0072507	divalent inorganic cation homeostasis	FBgn0262738, FBgn0003360, FBgn0030350, FBgn0004169, FBgn0033096, FBgn0083959, FBgn0004580, FBgn0035432, FBgn0052451, FBgn0010051, FBgn0261714, FBgn0003861, FBgn0259214, FBgn0024944, FBgn0015622, FBgn0011286, FBgn0263006	0.000220107	0.0151008
GOTERM_BP	GO:0019932	second-messenger-mediated signaling	FBgn0000479, FBgn0262738, FBgn0003301, FBgn0086782, FBgn0000273, FBgn0005614, FBgn0261612, FBgn0004784, FBgn0034259, FBgn0004366, FBgn0259243, FBgn0052451, FBgn0015269, FBgn0003861, FBgn0029084, FBgn0086370, FBgn0028418	0.000228619	0.0155572
GOTERM_MF	GO:0005326	neurotransmitter transporter activity	FBgn0029663, FBgn0029762, FBgn0031424, FBgn0011603, FBgn0031934, FBgn0031935, FBgn0031936, FBgn0031937, FBgn0031939, FBgn0028886, FBgn0033443, FBgn0033708, FBgn0034049, FBgn0034136, FBgn0262476, FBgn0034381, FBgn0034911, FBgn0010414, FBgn0035892, FBgn0035969, FBgn0027660, FBgn0024814, FBgn0015323, FBgn0039915, FBgn0041605, FBgn0260479, FBgn0053296	0.000248229	0.0163722
GOTERM_BP	GO:0006721	terpenoid metabolic process	FBgn0025697, FBgn0032336, FBgn0028841, FBgn0010052, FBgn0262511, FBgn0034405, FBgn0034406, FBgn0003034, FBgn0011693, FBgn0037896, FBgn0002937, FBgn0039177, FBgn0010053	0.000252332	0.0163722
GOTERM_BP	GO:0042441	eye pigment metabolic process	FBgn0000482, FBgn0004050, FBgn0003996, FBgn0003210, FBgn0000330, FBgn0003965, FBgn0000257, FBgn0002641, FBgn0086130, FBgn0002936, FBgn0025697, FBgn0002567, FBgn0000241, FBgn0001208, FBgn0086348, FBgn0003515, FBgn0261436, FBgn0086679, FBgn0037896, FBgn0002937, FBgn0038749, FBgn0038946, FBgn0038966, FBgn0000247, FBgn0000318, FBgn0003008, FBgn0015622, FBgn0001087, FBgn0001296, FBgn0002939, FBgn00025…	0.000250513	0.0163722
GOTERM_BP	GO:0043324	pigment metabolic process involved in developmental pigmentation	FBgn0000482, FBgn0004050, FBgn0003996, FBgn0003210, FBgn0000330, FBgn0003965, FBgn0000257, FBgn0002641, FBgn0086130, FBgn0002936, FBgn0025697, FBgn0002567, FBgn0000241, FBgn0001208, FBgn0086348, FBgn0003515, FBgn0261436, FBgn0086679, FBgn0037896, FBgn0002937, FBgn0038749, FBgn0038946, FBgn0038966, FBgn0000247, FBgn0000318, FBgn0003008, FBgn0015622, FBgn0001087, FBgn0001296, FBgn0002939, FBgn00025…	0.000250513	0.0163722
GOTERM_BP	GO:0043474	pigment metabolic process involved in pigmentation	FBgn0000482, FBgn0004050, FBgn0003996, FBgn0003210, FBgn0000330, FBgn0003965, FBgn0000257, FBgn0002641, FBgn0086130, FBgn0002936, FBgn0025697, FBgn0002567, FBgn0000241, FBgn0001208, FBgn0086348, FBgn0003515, FBgn0261436, FBgn0086679, FBgn0037896, FBgn0002937, FBgn0038749, FBgn0038946, FBgn0038966, FBgn0000247, FBgn0000318, FBgn0003008, FBgn0015622, FBgn0001087, FBgn0001296, FBgn0002939, FBgn00025…	0.000250513	0.0163722
GOTERM_BP	GO:0051282	regulation of sequestering of calcium ion	FBgn0262738, FBgn0010051, FBgn0003861, FBgn0263006	0.000249797	0.0163722
GOTERM_BP	GO:0030431	sleep	FBgn0025394, FBgn0003068, FBgn0263220, FBgn0001218, FBgn0003301, FBgn0011826, FBgn0003380, FBgn0014467, FBgn0014396, FBgn0003386, FBgn0031604, FBgn0025777, FBgn0000273, FBgn0261268, FBgn0032725, FBgn0000546, FBgn0263397, FBgn0034136, FBgn0004168, FBgn0028734, FBgn0019643, FBgn0004101, FBgn0050420, FBgn0035187, FBgn0001233, FBgn0023076, FBgn0004244, FBgn0023094, FBgn0010015, FBgn0002413, FBgn00100…	0.000255995	0.0164822
GOTERM_BP	GO:0007268	synaptic transmission	FBgn0005427, FBgn0261922, FBgn0003371, FBgn0024980, FBgn0000479, FBgn0029687, FBgn0026080, FBgn0000635, FBgn0003210, FBgn0000330, FBgn0010329, FBgn0029992, FBgn0030089, FBgn0030230, FBgn0003360, FBgn0001624, FBgn0001145, FBgn0263111, FBgn0030412, FBgn0261085, FBgn0052635, FBgn0030505, FBgn0003301, FBgn0030600, FBgn0030613, FBgn0040285, FBgn0000319, FBgn0250788, FBgn0003380, FBgn0030897, FBgn00832…	0.00026522	0.0168552
GOTERM_MF	GO:0022892	substrate-specific transporter activity	FBgn0040383, FBgn0024365, FBgn0053513, FBgn0025394, FBgn0029603, FBgn0023549, FBgn0004050, FBgn0040377, FBgn0040333, FBgn0024994, FBgn0029663, FBgn0015565, FBgn0028491, FBgn0028665, FBgn0003210, FBgn0029727, FBgn0029733, FBgn0029761, FBgn0029762, FBgn0027564, FBgn0029849, FBgn0062413, FBgn0086693, FBgn0029932, FBgn0029950, FBgn0029961, FBgn0029965, FBgn0029966, FBgn0029968, FBgn0040087, FBgn00155…	0.000265816	0.0168552
GOTERM_CC	GO:0045202	synapse	FBgn0000482, FBgn0029687, FBgn0000635, FBgn0003210, FBgn0029733, FBgn0000330, FBgn0015519, FBgn0030089, FBgn0030230, FBgn0001624, FBgn0263111, FBgn0030412, FBgn0261085, FBgn0052635, FBgn0030613, FBgn0040285, FBgn0030691, FBgn0000319, FBgn0030707, FBgn0010240, FBgn0030816, FBgn0250788, FBgn0030897, FBgn0083228, FBgn0259231, FBgn0086778, FBgn0010380, FBgn0262866, FBgn0002121, FBgn0263350, FBgn00312…	0.0002943	0.018521
GOTERM_MF	GO:0046873	metal ion transmembrane transporter activity	FBgn0040333, FBgn0029663, FBgn0029727, FBgn0029761, FBgn0029762, FBgn0062413, FBgn0086693, FBgn0029950, FBgn0263220, FBgn0017561, FBgn0262685, FBgn0030343, FBgn0263111, FBgn0030452, FBgn0003218, FBgn0000535, FBgn0030638, FBgn0045073, FBgn0030747, FBgn0030756, FBgn0030795, FBgn0030816, FBgn0030844, FBgn0003380, FBgn0022355, FBgn0026787, FBgn0026438, FBgn0031307, FBgn0031424, FBgn0003386, FBgn00116…	0.000359922	0.0224817
GOTERM_BP	GO:0019226	transmission of nerve impulse	FBgn0005427, FBgn0000377, FBgn0261922, FBgn0003371, FBgn0024980, FBgn0000479, FBgn0029687, FBgn0026080, FBgn0000635, FBgn0003210, FBgn0000330, FBgn0010329, FBgn0029992, FBgn0002968, FBgn0030089, FBgn0030230, FBgn0003360, FBgn0001624, FBgn0001145, FBgn0263111, FBgn0030412, FBgn0261085, FBgn0052635, FBgn0030505, FBgn0003301, FBgn0030600, FBgn0030613, FBgn0040285, FBgn0000319, FBgn0250788, FBgn00033…	0.000373352	0.0229776
GOTERM_BP	GO:0035637	multicellular organismal signaling	FBgn0005427, FBgn0000377, FBgn0261922, FBgn0003371, FBgn0024980, FBgn0000479, FBgn0029687, FBgn0026080, FBgn0000635, FBgn0003210, FBgn0000330, FBgn0010329, FBgn0029992, FBgn0002968, FBgn0030089, FBgn0030230, FBgn0003360, FBgn0001624, FBgn0001145, FBgn0263111, FBgn0030412, FBgn0261085, FBgn0052635, FBgn0030505, FBgn0003301, FBgn0030600, FBgn0030613, FBgn0040285, FBgn0000319, FBgn0250788, FBgn00033…	0.000373352	0.0229776
GOTERM_BP	GO:0051234	establishment of localization	FBgn0023536, FBgn0004648, FBgn0260855, FBgn0040340, FBgn0040350, FBgn0261444, FBgn0024365, FBgn0025382, FBgn0025381, FBgn0053513, FBgn0025394, FBgn0000482, FBgn0014411, FBgn0023508, FBgn0040395, FBgn0023542, FBgn0023549, FBgn0004397, FBgn0023525, FBgn0029608, FBgn0023527, FBgn0001150, FBgn0004050, FBgn0040377, FBgn0001404, FBgn0040334, FBgn0040333, FBgn0003371, FBgn0024994, FBgn0024980, FBgn00039…	0.000386939	0.02364
GOTERM_BP	GO:0044255	cellular lipid metabolic process	FBgn0023508, FBgn0040336, FBgn0261922, FBgn0000221, FBgn0262738, FBgn0029720, FBgn0029789, FBgn0029818, FBgn0029906, FBgn0029924, FBgn0029969, FBgn0003656, FBgn0030013, FBgn0030035, FBgn0261549, FBgn0030300, FBgn0030421, FBgn0261379, FBgn0250862, FBgn0030465, FBgn0030485, FBgn0030509, FBgn0003218, FBgn0027601, FBgn0030670, FBgn0030683, FBgn0030731, FBgn0000536, FBgn0030737, FBgn0003416, FBgn00307…	0.000430732	0.0261248
GOTERM_BP	GO:0048172	regulation of short-term neuronal synaptic plasticity	FBgn0013334, FBgn0260003, FBgn0003392, FBgn0000346, FBgn0011288	0.000496229	0.0298808
GOTERM_MF	GO:0005328	neurotransmitter:sodium symporter activity	FBgn0029663, FBgn0029762, FBgn0011603, FBgn0031934, FBgn0031937, FBgn0031939, FBgn0028886, FBgn0033443, FBgn0033708, FBgn0034049, FBgn0034136, FBgn0262476, FBgn0034381, FBgn0034911, FBgn0010414, FBgn0035969, FBgn0027660, FBgn0039915, FBgn0260479, FBgn0053296	0.000501238	0.0299669
GOTERM_MF	GO:0016084	myostimulatory hormone activity	FBgn0028374, FBgn0039722	0.000516166	0.0306405
GOTERM_MF	GO:0022857	transmembrane transporter activity	FBgn0023536, FBgn0040383, FBgn0024365, FBgn0053513, FBgn0025394, FBgn0029603, FBgn0023549, FBgn0004050, FBgn0040377, FBgn0040333, FBgn0024994, FBgn0003996, FBgn0029663, FBgn0015565, FBgn0028491, FBgn0028665, FBgn0029727, FBgn0029733, FBgn0029761, FBgn0029762, FBgn0029849, FBgn0062413, FBgn0029896, FBgn0086693, FBgn0027107, FBgn0027108, FBgn0029932, FBgn0029950, FBgn0029961, FBgn0029963, FBgn00299…	0.000525155	0.0309545
GOTERM_MF	GO:0005230	extracellular ligand-gated ion channel activity	FBgn0053513, FBgn0029733, FBgn0029966, FBgn0015519, FBgn0052704, FBgn0030385, FBgn0030707, FBgn0010240, FBgn0086778, FBgn0031209, FBgn0031261, FBgn0046113, FBgn0031634, FBgn0004620, FBgn0020429, FBgn0032151, FBgn0028875, FBgn0026255, FBgn0259683, FBgn0033558, FBgn0025692, FBgn0013305, FBgn0000038, FBgn0035604, FBgn0004619, FBgn0004244, FBgn0036150, FBgn0036250, FBgn0036542, FBgn0036727, FBgn00367…	0.000541071	0.0316697
GOTERM_BP	GO:0032844	regulation of homeostatic process	FBgn0262738, FBgn0010051, FBgn0003861, FBgn0015622, FBgn0263006	0.000554002	0.0319793
GOTERM_BP	GO:2000021	regulation of ion homeostasis	FBgn0262738, FBgn0010051, FBgn0003861, FBgn0015622, FBgn0263006	0.000554002	0.0319793
GOTERM_MF	GO:0022890	inorganic cation transmembrane transporter activity	FBgn0029603, FBgn0004050, FBgn0040377, FBgn0040333, FBgn0029663, FBgn0028665, FBgn0029727, FBgn0029761, FBgn0029762, FBgn0062413, FBgn0086693, FBgn0029950, FBgn0028342, FBgn0263220, FBgn0017561, FBgn0262685, FBgn0030343, FBgn0263111, FBgn0030440, FBgn0030452, FBgn0003218, FBgn0000535, FBgn0030638, FBgn0045073, FBgn0030733, FBgn0030747, FBgn0030756, FBgn0030795, FBgn0030816, FBgn0030844, FBgn00033…	0.00056461	0.0323684
GOTERM_BP	GO:0045822	negative regulation of heart contraction	FBgn0000715, FBgn0011581	0.000586644	0.0334028
GOTERM_BP	GO:0043153	entrainment of circadian clock by photoperiod	FBgn0003068, FBgn0031652, FBgn0003997, FBgn0004618, FBgn0025680, FBgn0023178	0.00060579	0.0342599
GOTERM_MF	GO:0016085	myoinhibitory hormone activity	FBgn0032336, FBgn0036713	0.000617332	0.0346783
GOTERM_BP	GO:0016037	light absorption	FBgn0014019, FBgn0003249	0.000625628	0.03491
GOTERM_MF	GO:0002046	opsin binding	FBgn0000120, FBgn0000121	0.000632774	0.035075
GOTERM_BP	GO:0006776	vitamin A metabolic process	FBgn0011693, FBgn0002937	0.000657615	0.0355112
GOTERM_BP	GO:0042574	retinal metabolic process	FBgn0011693, FBgn0002937	0.000657615	0.0355112
GOTERM_BP	GO:0043288	apocarotenoid metabolic process	FBgn0011693, FBgn0002937	0.000657615	0.0355112
GOTERM_BP	GO:0051179	localization	FBgn0023536, FBgn0004648, FBgn0025638, FBgn0260855, FBgn0040340, FBgn0040350, FBgn0261444, FBgn0024365, FBgn0025382, FBgn0025381, FBgn0053513, FBgn0025394, FBgn0000482, FBgn0025391, FBgn0014411, FBgn0000117, FBgn0023508, FBgn0003964, FBgn0000667, FBgn0040395, FBgn0023542, FBgn0023549, FBgn0004397, FBgn0000377, FBgn0023525, FBgn0029608, FBgn0023527, FBgn0003079, FBgn0001150, FBgn0004050, FBgn00403…	0.000654424	0.0355112
GOTERM_BP	GO:0048489	synaptic vesicle transport	FBgn0024980, FBgn0029687, FBgn0003210, FBgn0000330, FBgn0030089, FBgn0030230, FBgn0003360, FBgn0030412, FBgn0030505, FBgn0040285, FBgn0000319, FBgn0010380, FBgn0031106, FBgn0002121, FBgn0263350, FBgn0014010, FBgn0026479, FBgn0031450, FBgn0004242, FBgn0031537, FBgn0027363, FBgn0011708, FBgn0261671, FBgn0000183, FBgn0023388, FBgn0086784, FBgn0003660, FBgn0086377, FBgn0027356, FBgn0261041, FBgn00338…	0.000678562	0.0364074
GOTERM_BP	GO:0050909	sensory perception of taste	FBgn0027796, FBgn0262738, FBgn0029961, FBgn0030108, FBgn0030297, FBgn0030385, FBgn0003380, FBgn0041250, FBgn0041248, FBgn0065109, FBgn0041246, FBgn0032416, FBgn0041243, FBgn0041242, FBgn0001122, FBgn0041240, FBgn0041237, FBgn0041238, FBgn0041233, FBgn0041234, FBgn0001123, FBgn0035167, FBgn0035468, FBgn0035870, FBgn0035934, FBgn0041231, FBgn0024150, FBgn0010051, FBgn0004595, FBgn0038440, FBgn00116…	0.000692711	0.0369299
GOTERM_BP	GO:0045833	negative regulation of lipid metabolic process	FBgn0032336, FBgn0040918	0.000764127	0.0404794
GOTERM_BP	GO:0008610	lipid biosynthetic process	FBgn0040336, FBgn0000221, FBgn0262738, FBgn0029818, FBgn0029969, FBgn0030035, FBgn0261549, FBgn0030304, FBgn0030421, FBgn0030485, FBgn0030509, FBgn0030670, FBgn0030683, FBgn0000536, FBgn0004959, FBgn0010383, FBgn0004611, FBgn0031381, FBgn0031422, FBgn0031491, FBgn0001941, FBgn0031948, FBgn0026718, FBgn0032052, FBgn0032078, FBgn0032135, FBgn0024320, FBgn0032336, FBgn0002524, FBgn0028841, FBgn00004…	0.000790361	0.0416058
GOTERM_BP	GO:0048878	chemical homeostasis	FBgn0026086, FBgn0023510, FBgn0000377, FBgn0028665, FBgn0262738, FBgn0029761, FBgn0023458, FBgn0062413, FBgn0002968, FBgn0011661, FBgn0030092, FBgn0003360, FBgn0260812, FBgn0030343, FBgn0030350, FBgn0010303, FBgn0030449, FBgn0004169, FBgn0003380, FBgn0022355, FBgn0086778, FBgn0026787, FBgn0053126, FBgn0031381, FBgn0031478, FBgn0262467, FBgn0028703, FBgn0025595, FBgn0031992, FBgn0026439, FBgn00001…	0.000801423	0.0419244
GOTERM_BP	GO:0001505	regulation of neurotransmitter levels	FBgn0024980, FBgn0029687, FBgn0000330, FBgn0010329, FBgn0030089, FBgn0030230, FBgn0263111, FBgn0030412, FBgn0261085, FBgn0030505, FBgn0030613, FBgn0040285, FBgn0000319, FBgn0250788, FBgn0030897, FBgn0083228, FBgn0010380, FBgn0031106, FBgn0002121, FBgn0263350, FBgn0031450, FBgn0004242, FBgn0031537, FBgn0004620, FBgn0004868, FBgn0027363, FBgn0027505, FBgn0011708, FBgn0000183, FBgn0261089, FBgn00233…	0.000818066	0.0425293
GOTERM_CC	GO:0044456	synapse part	FBgn0029687, FBgn0000635, FBgn0003210, FBgn0029733, FBgn0000330, FBgn0015519, FBgn0030089, FBgn0030230, FBgn0001624, FBgn0263111, FBgn0030412, FBgn0261085, FBgn0052635, FBgn0030613, FBgn0040285, FBgn0030691, FBgn0000319, FBgn0030707, FBgn0010240, FBgn0030816, FBgn0083228, FBgn0259231, FBgn0086778, FBgn0010380, FBgn0002121, FBgn0263350, FBgn0031261, FBgn0031424, FBgn0031450, FBgn0004242, FBgn00317…	0.000847823	0.0435355
GOTERM_BP	GO:0046890	regulation of lipid biosynthetic process	FBgn0040336, FBgn0032336, FBgn0262511, FBgn0050420, FBgn0003034, FBgn0261283, FBgn0040918	0.000844018	0.0435355
GOTERM_BP	GO:0007202	activation of phospholipase C activity	FBgn0004435, FBgn0004623	0.000892283	0.0436749
GOTERM_BP	GO:0010517	regulation of phospholipase activity	FBgn0004435, FBgn0004623	0.000892283	0.0436749
GOTERM_BP	GO:0010518	positive regulation of phospholipase activity	FBgn0004435, FBgn0004623	0.000892283	0.0436749
GOTERM_BP	GO:0010863	positive regulation of phospholipase C activity	FBgn0004435, FBgn0004623	0.000892283	0.0436749
GOTERM_BP	GO:0060191	regulation of lipase activity	FBgn0004435, FBgn0004623	0.000892283	0.0436749
GOTERM_BP	GO:0060193	positive regulation of lipase activity	FBgn0004435, FBgn0004623	0.000892283	0.0436749
GOTERM_BP	GO:0071244	cellular response to carbon dioxide	FBgn0004435, FBgn0028433	0.000871249	0.0436749
GOTERM_BP	GO:1900274	regulation of phospholipase C activity	FBgn0004435, FBgn0004623	0.000892283	0.0436749
GOTERM_BP	GO:0006875	cellular metal ion homeostasis	FBgn0262738, FBgn0030092, FBgn0003360, FBgn0030350, FBgn0030449, FBgn0004169, FBgn0022355, FBgn0034094, FBgn0004580, FBgn0040305, FBgn0036299, FBgn0052451, FBgn0010051, FBgn0261714, FBgn0002869, FBgn0011672, FBgn0003861, FBgn0259214, FBgn0024944, FBgn0015622, FBgn0015221, FBgn0015222, FBgn0011286, FBgn0263006	0.00090434	0.0440077
GOTERM_BP	GO:0006629	lipid metabolic process	FBgn0010019, FBgn0023508, FBgn0040336, FBgn0261922, FBgn0000221, FBgn0262738, FBgn0029720, FBgn0029789, FBgn0029818, FBgn0029831, FBgn0029906, FBgn0029924, FBgn0029969, FBgn0003656, FBgn0030013, FBgn0030035, FBgn0261549, FBgn0030162, FBgn0005391, FBgn0004045, FBgn0030300, FBgn0030304, FBgn0030421, FBgn0261379, FBgn0250862, FBgn0030465, FBgn0030485, FBgn0030509, FBgn0004047, FBgn0003218, FBgn02612…	0.00101153	0.0486581
GOTERM_BP	GO:0007617	mating behavior	FBgn0003714, FBgn0001404, FBgn0003068, FBgn0003996, FBgn0000479, FBgn0029768, FBgn0010329, FBgn0001624, FBgn0263111, FBgn0030437, FBgn0003301, FBgn0000535, FBgn0004227, FBgn0030844, FBgn0003380, FBgn0086782, FBgn0014395, FBgn0014396, FBgn0028572, FBgn0002856, FBgn0015381, FBgn0003502, FBgn0023415, FBgn0041246, FBgn0259225, FBgn0032416, FBgn0023096, FBgn0011559, FBgn0000422, FBgn0002774, FBgn00202…	0.00100735	0.0486581
