# Supplementary material for: Integrative analysis of young genes, positively selected genes and lncRNAs in the development of Drosophila melanogaster
Source: BMC Evol Biol. 2014 Dec 4;14:241. doi: 10.1186/s12862-014-0241-9 (PMC4258281; doi:10.1186/s12862-014-0241-9)
Supplement: Additional file 22: — PSGs in Drosophila melanogaster , with the results from the Bristle Screen online database and membership in the modules of co-expressed genes. [file 12862_2014_241_MOESM22_ESM.xls]

## Sheet: PSGs in melangoster
Gene stable ID	FlyBase CGID gene ID	whether completely lethal
FBgn0000036	CG5610	Yes
FBgn0000038	CG11348	No
FBgn0000039	CG6844	No
FBgn0000043	CG12051	Yes
FBgn0000046	CG18290	No
FBgn0000052	CG9127	No
FBgn0000054	CG15845	No
FBgn0000056	CG3484	No
FBgn0000064	CG6058	No
FBgn0000071	CG2198	No
FBgn0000075	CG10501	No
FBgn0000077	CG12127	Yes
FBgn0000109	CG18315	No
FBgn0000116	CG32031	No
FBgn0000140	CG6875	No
FBgn0000146	CG6137	No
FBgn0000153	CG7811	No
FBgn0000157	CG3629	No
FBgn0000158	CG10422	No
FBgn0000163	CG5055	No
FBgn0000173	CG18319	No
FBgn0000216	CG3096	No
FBgn0000227	CG12205	No
FBgn0000229	CG5680	No
FBgn0000239	CG9242	No
FBgn0000250	CG5848	No
FBgn0000257	CG12230	No
FBgn0000259	CG15224	Yes
FBgn0000273	CG4379	No
FBgn0000278	CG1878	No
FBgn0000286	CG11924	Yes
FBgn0000287	CG4881	No
FBgn0000289	CG8367	Yes
FBgn0000299	CG4145	Yes
FBgn0000313	CG1744	No
FBgn0000319	CG9012	Yes
FBgn0000352	CG1708	No
FBgn0000355	CG6519	No
FBgn0000357	CG6517	No
FBgn0000394	CG12410	No
FBgn0000409	CG17903	No
FBgn0000412	CG9745	No
FBgn0000477	CG7780	No
FBgn0000497	CG17941	No
FBgn0000543	CG5714	No
FBgn0000567	CG32180	No
FBgn0000576	CG2988	No
FBgn0000588	CG14941	No
FBgn0000617	CG6474	No
FBgn0000625	CG10488	No
FBgn0000633	CG17716	No
FBgn0000662	CG6315	No
FBgn0001077	CG2047	No
FBgn0001108	CG9206	Yes
FBgn0001149	CG10045	No
FBgn0001219	CG4264	No
FBgn0001942	CG9075	Yes
FBgn0002906	CG6920	No
FBgn0002924	CG7831	No
FBgn0003022	CG5581	No
FBgn0003044	CG5109	Yes
FBgn0003189	CG18572	No
FBgn0003429	CG10693	No
FBgn0004198	CG11387	No
FBgn0004368	CG6899	No
FBgn0004378	CG9191	No
FBgn0004838	CG10377	No
FBgn0004867	CG5920	Yes
FBgn0005617	CG10385	No
FBgn0005677	CG4952	No
FBgn0010300	CG10719	No
FBgn0011286	CG10844	No
FBgn0011569	CG6577	No
FBgn0011740	CG18802	No
FBgn0013771	CG10246	No
FBgn0014018	CG11992	No
FBgn0014092	CG4278	No
FBgn0014127	CG10726	Yes
FBgn0015011	CG8956	No
FBgn0015295	CG18247	No
FBgn0015391	CG11397	No
FBgn0015509	CG1877	Yes
FBgn0015794	CG3129	No
FBgn0015872	CG9023	No
FBgn0015949	CG9854	No
FBgn0016080	CG32561	No
FBgn0016694	CG17888	Yes
FBgn0020261	CG3291	No
FBgn0020388	CG4107	No
FBgn0020647	CG5405	No
FBgn0025549	CG1659	No
FBgn0025720	CG9204	No
FBgn0026136	CG8914	No
FBgn0026430	CG3917	No
FBgn0026433	CG9201	No
FBgn0027376	CG11908	No
FBgn0027512	CG10254	No
FBgn0027795	CG14785	No
FBgn0027835	CG5170	No
FBgn0027932	CG13388	No
FBgn0028496	CG30116	No
FBgn0028518	CG18480	Yes
FBgn0028688	CG5378	Yes
FBgn0029006	CG4943	No
FBgn0029170	CG5812	No
FBgn0029646	CG14423	No
FBgn0029946	CG15034	No
FBgn0030247	CG15208	No
FBgn0030258	CG1552	No
FBgn0030289	CG1597	Yes
FBgn0030293	CG1737	No
FBgn0030300	CG1747	No
FBgn0030319	CG2533	No
FBgn0030552	CG15871	No
FBgn0030688	CG8952	No
FBgn0030776	CG4653	No
FBgn0030789	CG9606	No
FBgn0030836	CG8664	No
FBgn0031052	CG14215	No
FBgn0031060	CG14231	No
FBgn0031092	CG9577	No
FBgn0031094	CG9578	No
FBgn0031302	CG14340	No
FBgn0031374	CG7337	No
FBgn0031412	CG16995	No
FBgn0031458	CG2855	No
FBgn0031563	CG10031	No
FBgn0031568	CG10019	No
FBgn0031580	CG15423	No
FBgn0031589	CG3714	No
FBgn0031623	CG15632	No
FBgn0031646	CG2837	Yes
FBgn0031662	CG3792	No
FBgn0031668	CG31917	Not detected expression
FBgn0031703	CG12512	No
FBgn0031799	CG9493	Yes
FBgn0031801	CG9498	No
FBgn0031951	CG7138	No
FBgn0032010	CG8086	Yes
FBgn0032088	CG13102	No
FBgn0032363	CG6509	No
FBgn0032450	CG5776	No
FBgn0032464	CG5075	No
FBgn0032775	CG17544	No
FBgn0032956	CG1512	Yes
FBgn0033043	CG12754	No
FBgn0033159	CG17800	No
FBgn0033169	CG11123	No
FBgn0033235	CG8728	No
FBgn0033292	CG2110	No
FBgn0033339	CG8266	No
FBgn0033354	CG13745	No
FBgn0033363	CG13744	No
FBgn0033374	CG13741	No
FBgn0033733	CG8834	No
FBgn0033813	CG12765	No
FBgn0033889	CG6701	No
FBgn0034001	CG12954	No
FBgn0034037	CG8214	No
FBgn0034062	CG8388	No
FBgn0034104	CG15705	No
FBgn0034415	CG15116	No
FBgn0034486	CG13869	No
FBgn0034494	CG10444	No
FBgn0034510	CG13426	No
FBgn0034606	CG18375	No
FBgn0034838	CG12782	No
FBgn0035213	CG2199	No
FBgn0035244	CG7955	No
FBgn0035402	CG12082	Yes
FBgn0035424	CG11505	Yes
FBgn0035439	CG14961	No
FBgn0035462	CG1120	No
FBgn0035533	CG15015	No
FBgn0035582	CG13705	No
FBgn0035640	CG17498	No
FBgn0035691	CG7386	Yes
FBgn0035704	CG10144	No
FBgn0035708	CG8398	No
FBgn0035799	CG14838	No
FBgn0035811	CG12262	No
FBgn0035812	CG7457	No
FBgn0035890	CG13667	No
FBgn0036072	CG6628	No
FBgn0036099	CG11811	No
FBgn0036340	CG11274	No
FBgn0036405	CG6833	No
FBgn0036666	CG9712	Yes
FBgn0036707	CG13724	No
FBgn0036731	CG6333	No
FBgn0036920	CG8004	No
FBgn0036991	CG5872	No
FBgn0037443	CG1021	No
FBgn0037565	CG9626	No
FBgn0037601	CG9716	No
FBgn0037653	CG11982	No
FBgn0037920	CG14710	No
FBgn0037958	CG6962	No
FBgn0038167	CG9374	No
FBgn0038307	CG4247	No
FBgn0038453	CG10326	No
FBgn0038455	CG14907	No
FBgn0038508	CG5866	No
FBgn0038645	CG7714	No
FBgn0038961	CG13850	No
FBgn0039094	CG10184	No
FBgn0039110	CG10225	No
FBgn0039120	CG10198	Yes
FBgn0039137	CG13604	No
FBgn0039213	CG6668	Yes
FBgn0039217	CG13627	No
FBgn0039337	CG5121	Yes
FBgn0039396	CG33344	No
FBgn0039600	CG1646	No
FBgn0039807	CG15546	No
FBgn0039859	CG11539	No
FBgn0039908	CG11533	No
FBgn0039943	CG17168	Yes
FBgn0040011	CG17494	No
FBgn0040299	CG6976	No
FBgn0040347	CG3026	No
FBgn0040350	CG3690	No
FBgn0040357	CG14624	No
FBgn0040719	CG15357	No
FBgn0041111	CG8817	Yes
FBgn0041184	CG15154	No
FBgn0042138	CG18815	No
FBgn0042710	CG32849	No
FBgn0045495	CG13788	No
FBgn0050008	CG30008	No
FBgn0050104	CG30104	No
FBgn0050105	CG30105	No
FBgn0050106	CG30106	No
FBgn0050389	CG30389	No
FBgn0051100	CG31100	No
FBgn0051108	CG31108	No
FBgn0051111	CG31111	No
FBgn0051217	CG31217	No
FBgn0052024	CG32024	No
FBgn0052703	CG32703	No
FBgn0052803	CG32803	No
FBgn0052808	CG32808	No
FBgn0052834	CG32834	No
FBgn0053299	CG33299	No
FBgn0061200	CG4453	Yes
FBgn0083940	CG34104	No
FBgn0085432	CG34403	No
FBgn0085478	CG34449	Yes
FBgn0086519	CG9070	No
FBgn0086712	CG9006	No
FBgn0086899	CG34412	Yes
FBgn0086901	CG34389	No
FBgn0259176	CG42281	No
FBgn0259677	CG42346	No
FBgn0259822	CG42403	No
FBgn0259876	CG34438	No
FBgn0259896	CG8942	No
FBgn0261547	CG42665	No
FBgn0261799	CG32159	No
FBgn0263006	CG3725	Yes
FBgn0263077	CG43340	No
FBgn0263112	CG43369	No
FBgn0264695	CG17927	No

## Sheet: PSGs in Bristle
Transformant ID	Chromosome	Homozygous	CG_Number_5.7	Is_Protein_Coding	Manual_Mapping	MalesScored	FemalesScored	FliesScored	Lethality	Completely_lethal	Gain_of_bristles	Loss_of_bristles	Hair_cell_duplication	Empty_or_multiple_sockets	Colour_defects	Bristle_morphology_defects	Planar_polarity_defects	Notum_malformation_migration	Notum_malformation_death	Overproliferation	Other_phenotype	Lateral_Inhibition
1012	3	viable	CG6899	1	0	10	0	10	Not Lethal	0	0	0	0	0	0	0	0	0	0	0	0	No
1013	3	viable	CG6899	1	0	10	0	10	Not Lethal	0	0	0	0	0	0	0	0	0	0	0	0	No
1031	3	viable	CG8942	1	0	10	0	10	Not Lethal	0	0	0	0	0	0	0	0	0	0	0	0	No
1032	3	viable	CG8942	1	0	10	0	10	Not Lethal	0	0	0	0	0	0	0	0	0	0	0	0	No
1070	3	viable	CG18480	1	0	3	7	10	Not Lethal	0	0	0	0	0	0	0	0	0	0	0	0	No
1071	2	viable	CG18480	1	0	10	0	10	Not Lethal	0	0	0	0	0	0	0	0	0	0	0	0	No
1072	3	viable	CG18480	1	0	8	2	10	Not Lethal	0	0	0	0	0	0	6	0	0	0	0	0	No
1073	2	viable	CG18480	1	0	7	3	10	Not Lethal	0	0	0	0	0	0	0	0	0	0	0	0	No
1074	2	viable	CG18480	1	0	10	0	10	Not Lethal	0	0	0	0	0	0	0	0	0	0	0	0	No
1189	1	viable	CG5610	1	0	0	10	10	Pupal	1												No
1194	3	viable	CG6844	1	0	10	0	10	Not Lethal	0	0	0	0	0	0	0	0	0	0	0	0	No
1195	3	viable	CG6844	1	0	10	0	10	Not Lethal	0	0	0	0	0	0	0	0	0	0	0	0	No
1678	3	lethal	CG30106	1	0	10	0	10	Not Lethal	0	0	0	0	0	0	0	0	0	0	0	0	No
2666	3	viable	CG33344	1	0	4	2	6	Not Lethal	0	0	0	0	0	0	0	0	0	0	0	0	No
2890	2	viable	CG7811	1	0	8	2	10	Not Lethal	0	0	0	0	0	0	0	0	0	0	0	0	No
2910	3	viable	CG6875	1	0	10	0	10	Not Lethal	0	0	0	0	0	0	0	0	0	0	0	0	No
2911	2	viable	CG6875	1	0	10	0	10	Not Lethal	0	0	1	0	0	0	0	0	1	0	0	0	No
2914	2	viable	CG5055	1	0	9	1	10	Not Lethal	0	0	5	0.7	0	0	0	0	0	0	0	0	No
2915	2	viable	CG5055	1	0	9	1	10	Not Lethal	0	0	5.2	1.8	0	0	0	0	0	0	0	0	No
2941	2	viable	CG4952	1	1	10	0	10	Not Lethal	0	0	0	0	0	0	0	0	0	0	0	0	No
2942	3	viable	CG4952	1	1	9	1	10	Not Lethal	0	1	0	0	0	0	7	0	0	1	0	0	Yes
2952	3	viable	CG10488	1	0	10	0	10	Not Lethal	0	0	0	0	0	0	0	2	0	0	0	3	No
2954	3	viable	CG10488	1	0	8	2	10	Not Lethal	0	0	0	0	0	0	8	0	0	2	0	0	No
2965	2	viable	CG8367	1	0	0	0	0	Before Pupal	1												No
2966	3	viable	CG8367	1	0	0	0	0	Before Pupal	1												No
3014	3	viable	CG34403	1	0	9	1	10	Not Lethal	0	0	0	0	0	0	0	0	0	0	0	0	No
3115	2	lethal	CG17800	1	0	10	0	10	Not Lethal	0	0	0	0	0	0	0	0	0	0	0	0	No
3262	2	viable	CG9070	1	0	10	0	10	Not Lethal	0	0	0	0	0	0	0	0	0	0	0	0	No
3263	2	viable	CG9070	1	0	8	2	10	Not Lethal	0	0	0	0	0	0	0	0	0	0	0	0	No
3295	2	viable	CG12127	1	0	0	0	0	Pupal	1												No
3296	3	lethal	CG12127	1	0	0	0	0	Pupal	1												No
3311	2	lethal	CG10184	1	0	1	9	10	Not Lethal	0	0	0	0	0	0	0	0	0	0	0	0	No
3343	3	viable	CG8956	1	0	10	0	10	Not Lethal	0	0	0	0	0	0	0	0	0	0	0	0	No
3785	2	lethal	CG9206	1	0	0	0	0	Pupal	1												No
3819	1	viable	CG18480	1	0	0	10	10	Pupal	1												No
3821	1	viable	CG18480	1	0	0	10	10	Not Lethal	0	0	0	0	0	0	0	0	0	0	0	0	No
4138	3	lethal	CG11387	1	0	1	7	8	Not Lethal	0	0	0	0	0	0	3	0	0	0	0	2	No
4278	3	viable	CG15845	1	0	10	0	10	Not Lethal	0	0	0	0	0	0	0	1	0	0	0	0	No
4297	1	viable	CG6899	1	0	0	10	10	Pupal	0	0	0	0	0	0	0	0	0	0	0	0	No
4312	1	viable	CG17941	1	0	0	10	10	Not Lethal	0	0	0	0	0	0	0	0	0	0	1	4	No
4313	3	lethal	CG17941	1	0	7	3	10	Not Lethal	0	0	0	0	0	0	0	0	0	0	0	0	No
4474	2	viable	CG3725	1	0	0	0	0	Pupal	1												No
4547	2	lethal	CG12230	1	0	0	1	1	Pupal	0	0	0	0	0	0	0	0	0	9	0	0	No
4548	3	viable	CG12230	1	0	6	4	10	Pupal	0	0	0	0	0	0	0	0	0	8	0	0	No
4722	3	viable	CG10444	1	0	10	0	10	Not Lethal	0	0	0	0	0	0	0	0	0	0	0	0	No
4843	3	viable	CG13788	1	0	10	0	10	Not Lethal	0	0	0	0	0	0	0	0	2.1	0	0	0	No
4983	2	viable	CG5581	1	0	5	5	10	Not Lethal	0	0	0	0	0	0	0	0	0	0	0	0	No
5520	2	viable	CG34449	1	0	10	0	10	Not Lethal	0	0	0	0	0	0	0	0	0	0	0	0	No
5521	3	viable	CG34449	1	0	10	0	10	Not Lethal	0	0	0	0	0	0	0	0	0	0	0	0	No
5646	1	viable	CG13388	1	0	0	8	8	Not Lethal	0	0	0	0	0	0	0	0	0	0	0	0	No
5647	2	viable	CG13388	1	0	5	5	10	Not Lethal	0	0	0	0	0	0	0	0	0	0	0	0	No
5687	3	viable	CG11387	1	0	5	5	10	Not Lethal	0	0	0	0	0	0	1	4	0	0	0	0	No
5690	3	viable	CG14941	1	0	6	4	10	Not Lethal	0	0	0	0	0	0	0	0	0	0	0	0	No
5692	3	lethal	CG14941	1	0	10	0	10	Not Lethal	0	0	0	0	0	0	0	0	0	0	0	0	No
5838	3	viable	CG18802	1	0	10	0	10	Not Lethal	0	0	0	0	0	0	0	0	0	0	0	0	No
5894	2	viable	CG10326	1	0	10	0	10	Not Lethal	0	0	0	0	0	0	0	0	0	0	0	0	No
6159	1	viable	CG8664	1	0	0	10	10	Not Lethal	0	0	2	0	0	0	0	0	0	0	0	0	No
6439	3	viable	CG11274	1	0	9	1	10	Not Lethal	0	0	2	0	0	3	4	0	0	3	0	0	No
6561	2	viable	CG17716	1	0	10	0	10	Not Lethal	0	0	0	0	0	0	0	0	0	0	0	0	No
6562	2	viable	CG17716	1	0	10	0	10	Not Lethal	0	0	0	0	0	0	0	0	0	0	0	0	No
6719	2	viable	CG6668	1	0	0	0	0	Before Pupal	1												No
6720	2	viable	CG6668	1	0	0	0	0	Pupal	1												No
6723	3	viable	CG10693	1	0	7	3	10	Not Lethal	0	0	0	0	0	0	0	0	0	0	0	0	No
6759	3	viable	CG30008	1	0	10	0	10	Not Lethal	0	0	0	0	0	0	0	0	0	0	0	0	No
6760	3	viable	CG30008	1	0	8	2	10	Not Lethal	0	0	0	0	0	0	0	0	0	0	0	0	No
6993	3	viable	CG4379	1	0	10	0	10	Not Lethal	0	0	0	0	0	0	0	2	4	0	0	0	No
7025	2	viable	CG34412, CG4013	1	0	0	0	0	Pupal	1												No
7026	3	viable	CG34412, CG4013	1	0	0	0	0	Pupal	1												No
7291	3	viable	CG10019	1	0	10	0	10	Not Lethal	0	0	0	0	0	0	0	0	0	0	0	0	No
7292	3	viable	CG10019	1	0	10	0	10	Not Lethal	0	0	0	0	0	0	0	0	0	0	0	0	No
7329	3	viable	CG1744	1	0	10	0	10	Not Lethal	0	0	0	0	0	4	0	0	0	0	0	0	No
7780	3	lethal	CG9745	1	0	10	0	10	Not Lethal	0	0	0	0	0	0	0	0	0	0	0	0	No
7830	3	viable	CG11908	1	0	10	0	10	Not Lethal	0	0	0	0	0	0	0	0	0	0	0	0	No
7862	3	viable	CG3792	1	0	9	1	10	Not Lethal	0	0	0	0	0	0	0	0	0	0	0	0	No
7863	2	viable	CG3792	1	0	10	0	10	Not Lethal	0	0	0	0	0	0	0	0	0	0	0	0	No
7911	2	viable	CG13724	1	0	6	4	10	Not Lethal	0	0	0	0	0	0	0	0	0	1	0	0	No
8198	2	steril	CG17494	1	0	2	1	3	Pupal	0	0	0	0	0	0	0	1	5	0	0	0	No
8199	3	viable	CG17494	1	0	1	0	1	Pupal	0	0	0	0	0	0	0	0	0	9	0	0	No
8821	1	viable	CG13426	1	0	0	2	2	Not Lethal	0	0	0	0	0	10	0	0	0	3	0	0	No
9239	3	viable	CG10385	1	0	8	2	10	Not Lethal	0	0	0	0	0	0	4	0	0	6	0	0	No
9240	3	viable	CG10385	1	0	6	4	10	Not Lethal	0	0	0	0	0	0	4	0	0	6	0	0	No
9413	3	viable	CG18319	1	0	3	4	7	Eclosion	0	5	0	0	0	0	0	0	4	0	0	0	No
9417	3	viable	CG2988	1	0	10	0	10	Not Lethal	0	0	0	0	0	0	0	0	0	0	0	0	No
9419	3	lethal	CG2988	1	0	3	4	7	Not Lethal	0	0	0	0	0	0	0	0	0	0	0	0	No
9551	2	viable	CG12754	1	0	5	5	10	Not Lethal	0	0	0	0	0	0	0	0	0	0	0	0	No
9718	2	viable	CG1878	1	0	2	8	10	Not Lethal	0	0	1	0	0	0	0	0	0	0	0	0	No
9727	3	viable	CG12410	1	0	8	2	10	Not Lethal	0	0	0	0	0	3	0	0	0	0	0	0	No
9729	3	viable	CG12410	1	0	1	8	9	Not Lethal	0	0	0	0	0	6	0	0	0	1	0	0	No
9975	3	viable	CG8942	1	0	10	0	10	Not Lethal	0	0	0	0	0	0	0	0	0	0	0	0	No
9976	2	viable	CG8942	1	0	10	0	10	Not Lethal	0	0	0	0	0	0	0	0	0	0	0	0	No
10050	2	viable	CG30104	1	0	9	1	10	Not Lethal	0	0	0	0	0	0	0	0	0	0	0	0	No
10051	3	viable	CG30104	1	0	10	0	10	Not Lethal	0	0	0	0	0	0	0	0	0	0	0	0	No
10613	3	viable	CG11348	1	0	0	5	5	Pupal	0	0	0	0	0	0	0	0	0	0	0	0	No
10937	2	viable	CG11397	1	0	1	3	4	Not Lethal	0	0	0	0	0	0	0	0	0	5.75	0	0	No
11529	3	steril	CG3629	1	0	10	0	10	Not Lethal	0	0	0	0	0	0	0	0	0	0	0	0	No
11770	1	viable	CG12051	1	0	0	1	1	Pupal	0	3	0	0	0	0	1	0	2	0	1	10	No
12456	3	viable	CG12051	1	0	0	0	0	Pupal	1												No
12588	3	steril	CG6577	1	0	10	0	10	Not Lethal	0	0	0	0	0	0	0	0	0	0	0	0	No
12589	2	lethal	CG6577	1	0	10	0	10	Not Lethal	0	0	0	0	0	0	0	0	0	0	0	0	No
12775	2	viable	CG13102	1	0	10	0	10	Not Lethal	0	0	0	0	0	0	0	0	0	0	0	0	No
12776	3	lethal	CG13102	1	0	8	2	10	Not Lethal	0	0	0	0	0	0	0	0	0	0	0	0	No
13081	3	viable	CG8817	1	0	0	4	4	Pupal	0	0	0	0	0	0	0	0	0	0	0	0	No
13082	3	viable	CG8817	1	0	0	0	0	Before Pupal	1												No
13103	3	viable	CG32703	1	0	6	4	10	Not Lethal	0	0	0	0	0	0	0	0	0	0	0	0	No
13184	3	viable	CG34449	1	0	0	0	0	Pupal	1												No
13215	2	viable	CG2837	1	0	0	0	0	Before Pupal	1												No
13309	3	viable	CG6920	1	0	10	0	10	Not Lethal	0	0	0	0	0	0	0	0	0	0	0	0	No
13310	3	lethal	CG6920	1	0	4	6	10	Not Lethal	0	0	0	0	0	0	0	0	0	0	0	0	No
13444	2	viable	CG32703	1	0	10	0	10	Not Lethal	0	0	0	0	0	0	0	0	0	0	0	0	No
13534	3	lethal	CG1552	1	0	5	5	10	Not Lethal	0	0	0	0	0	0	0	0	0	0	0	0	No
13860	2	viable	CG6519	1	0	10	0	10	Not Lethal	0	0	0	0	0	0	0	0	0	0	0	0	No
14369	2	viable	CG5866	1	0	9	1	10	Not Lethal	0	0	0	0	0	1	0	0	1	0	0	0	No
14370	3	viable	CG5866	1	0	10	0	10	Not Lethal	0	0	0	0	0	0	0	0	0	0	0	0	No
14392	3	lethal	CG7714	1	0	1	5	6	Not Lethal	0	0	10	0	0	0	0	0	0	0	1	4	Yes
14394	3	viable	CG7714	1	0	10	0	10	Not Lethal	0	0	0	0	0	0	0	0	0	0	0	0	No
14544	1	viable	CG14423	1	0	0	10	10	Not Lethal	0	0	0	0	0	0	0	0	0	0	0	0	No
14767	3	viable	CG33344	1	0	10	0	10	Not Lethal	0	0	0	0	0	0	0	0	0	0	0	0	No
14768	3	viable	CG33344	1	0	10	0	10	Not Lethal	0	0	0	0	0	0	0	0	0	0	0	0	No
14835	1	viable	CG8952	1	0	0	10	10	Not Lethal	0	0	0	0	0	0	0	0	0	0	0	0	No
15053	3	lethal	CG12262	1	0	10	0	10	Not Lethal	0	0	0	0	0	0	0	0	0	0	0	0	No
15233	2	viable	CG13850	1	0	10	0	10	Not Lethal	0	0	0	0	0	0	0	0	0	0	0	0	No
15234	3	viable	CG13850	1	0	10	0	10	Not Lethal	0	0	0	0	0	0	0	0	0	0	0	0	No
15272	2	lethal	CG14961	1	0	1	1	2	Pupal	0	0	0	0	0	0	0	0	7	0	1	0	No
15273	2	viable	CG14961	1	0	10	0	10	Not Lethal	0	0	0	0	0	0	0	0	0	0	0	0	No
15286	3	viable	CG11505, CG4013	1	0	0	0	0	Before Pupal	1												No
15287	2	viable	CG11505, CG4013	1	0	0	0	0	Pupal	1												No
15618	3	viable	CG7386	1	0	0	0	0	Pupal	1												No
15992	2	viable	CG10254	1	0	10	0	10	Not Lethal	0	0	0	0	0	0	0	0	0	0	0	0	No
16040	2	viable	CG10377	1	0	5	5	10	Pupal	0	1	1	0	0	0	3	0	0	5	0	0	Yes
16041	3	viable	CG10377	1	0	3	5	8	Pupal	0	0	2	0	0	0	4	0	0	4	0	0	No
16391	3	steril	CG34104	1	0	10	0	10	Not Lethal	0	0	0	0	0	0	0	0	0	0	0	0	No
16392	3	viable	CG34104	1	0	10	0	10	Not Lethal	0	0	0	0	0	0	0	0	0	0	0	0	No
16786	3	viable	CG34389	1	0	1	6	7	Not Lethal	0	0	0	0	0	3	3	0	0	4	0	0	No
16787	3	viable	CG34389	1	0	0	3	3	Before Pupal	0	0	0	0	0	4	0	0	0	0	0	0	No
16820	2	viable	CG2855	1	0	7	3	10	Not Lethal	0	0	0	0	2	0	0	0	0	0	0	0	No
16821	3	viable	CG2855	1	0	10	0	10	Not Lethal	0	0	2	0	2	0	0	0	0	0	0	0	No
17307	3	viable	CG12765	1	0	10	0	10	Not Lethal	0	0	0	0	0	0	0	0	0	0	0	0	No
17308	3	viable	CG12765	1	0	8	2	10	Not Lethal	0	0	0	0	0	0	0	0	0	0	0	0	No
17567	2	viable	CG12082	1	0	0	0	0	Pupal	1												No
17568	2	viable	CG12082	1	0	0	0	0	Pupal	1												No
17969	1	viable	CG10045	1	0	0	10	10	Not Lethal	0	0	0	0	0	0	0	0	0	0	0	0	No
18019	2	viable	CG10144	1	0	8	2	10	Not Lethal	0	0	0	0	0	2	0	0	1	0	0	0	No
18142	2	viable	CG11123	1	0	5	4	9	Pupal	0	2	0	0	0	0	3	0	0	7	0	0	No
18184	3	viable	CG1120	1	0	4	6	10	Not Lethal	0	0	0	0	0	0	2	0	0	0	0	0	No
18341	2	viable	CG14710	1	0	9	1	10	Not Lethal	0	0	0	0	0	0	0	0	0	0	0	0	No
18343	3	viable	CG14710	1	0	8	2	10	Not Lethal	0	0	0	0	0	0	0	0	0	0	0	0	No
18492	2	viable	CG15015	1	0	2	4	6	Adult	0	0	0	0	0	0	0	0	0	0	0	0	No
18764	2	viable	CG12954	1	0	10	0	10	Not Lethal	0	0	0	0	0	0	9	0	0	0	0	0	No
18765	2	viable	CG12954	1	0	10	0	10	Not Lethal	0	0	0	0	0	0	8	0	0	0	0	0	No
19002	2	viable	CG30389	1	0	3	5	8	Not Lethal	0	0	1	0	0	0	4	0	0	5	0	0	No
19101	3	steril	CG18315	1	0	10	0	10	Not Lethal	0	0	0	0	0	0	0	0	0	0	0	0	No
19102	3	viable	CG18315	1	0	10	0	10	Not Lethal	0	0	0	0	0	0	0	0	0	0	0	0	No
19174	2	viable	CG1737	1	0	10	0	10	Not Lethal	0	0	0	0	0	0	0	0	0	0	0	0	No
19203	2	viable	CG30105	1	0	8	2	10	Not Lethal	0	0	0	0	0	0	0	0	0	0	0	0	No
19204	3	viable	CG30105	1	0	5	5	10	Not Lethal	0	0	0	0	0	0	0	0	0	0	0	0	No
19297	3	viable	CG1512	1	0	10	0	10	Not Lethal	0	0	3	0	0	0	0	0	0	6	0	0	No
19298	3	viable	CG1512	1	0	0	0	0	Pupal	1												No
19368	2	viable	CG15208	1	0	10	0	10	Not Lethal	0	0	0	0	0	0	0	0	0	0	0	0	No
19653	2	viable	CG1659	1	0	10	0	10	Not Lethal	0	0	0	0	0	0	0	0	0	0	0	0	No
20839	3	viable	CG2199	1	0	10	0	10	Not Lethal	0	0	0	0	0	0	8	0	0	0	0	0	No
20905	3	viable	CG34412	1	0	0	0	0	Before Pupal	1												No
20963	3	viable	CG5920	1	0	0	0	0	Before Pupal	1												No
21677	3	viable	CG3291	1	0	9	1	10	Pupal	0	0	0	0	0	0	0	0	0	8	0	0	No
21786	3	viable	CG4107	1	0	7	3	10	Not Lethal	0	0	1	0	0	0	1	0	0	0	0	0	No
21787	3	viable	CG4107	1	0	5	5	10	Not Lethal	0	0	0	0	0	0	0	0	0	0	0	0	No
22004	2	viable	CG5109	1	0	0	0	0	Pupal	1												No
22005	3	viable	CG5109	1	0	0	0	0	Pupal	1												No
22103	2	viable	CG5378	1	0	10	0	10	Not Lethal	0	0	0	0	0	0	0	0	0	0	0	0	No
22104	3	viable	CG5378	1	0	0	0	0	Pupal	1												No
22496	2	viable	CG6509	1	0	8	2	10	Not Lethal	0	2	0	0	0	0	0	0	0	2	0	0	Yes
22570	3	viable	CG7831	1	0	8	2	10	Not Lethal	0	0	0	0	0	0	0	0	0	0	0	0	No
22571	2	lethal	CG7831	1	0	8	2	10	Not Lethal	0	0	0	0	0	0	0	0	0	0	0	0	No
22944	1	viable	CG2198	1	0	0	1	1	Before Pupal	0	0	0	0	0	0	0	0	0	0	0	0	No
22945	3	lethal	CG2198	1	0	10	0	10	Not Lethal	0	0	0	0	0	0	0	0	0	0	0	0	No
23027	3	viable	CG8086	1	0	0	0	0	Before Pupal	1												No
23028	3	viable	CG8086	1	0	0	0	0	Before Pupal	1												No
23078	3	steril	CG16995	1	0	10	0	10	Not Lethal	0	0	0	0	0	0	0	0	0	0	0	0	No
23108	3	viable	CG15705	1	0	10	0	10	Not Lethal	0	0	0	0	0	0	0	0	0	0	0	0	No
23486	2	lethal	CG10031	1	0	10	0	10	Not Lethal	0	0	0	0	0	0	0	0	0	0	0	0	No
23617	2	viable	CG8728	1	0	0	6	6	Pupal	0	0	0	0	0	4	6	0	0	7	0	0	No
23624	3	viable	CG8834	1	0	10	0	10	Not Lethal	0	0	0	0	0	0	0	0	0	0	0	0	No
23666	2	viable	CG9012	1	0	0	0	0	Before Pupal	1												No
23944	2	steril	CG9712	1	0	0	0	0	Pupal	1												No
24047	3	viable	CG9498	1	0	0	1	1	Pupal	0	0	0	0	0	0	0	0	0	9	0	0	No
24063	2	viable	CG9577	1	0	2	1	3	Not Lethal	0	0	0	0	0	0	0	0	0	0	0	0	No
24063	2	viable	CG9577	1	0	10	0	10	Not Lethal	0	0	0	0	0	0	0	0	0	0	0	0	No
24064	2	viable	CG9577	1	0	10	0	10	Not Lethal	0	0	0	0	0	0	0	0	0	0	0	0	No
24073	2	viable	CG9626	1	0	5	5	10	Not Lethal	0	0	0	0	0	0	0	0	0	0	0	0	No
24152	2	viable	CG9242	1	0	10	0	10	Not Lethal	0	0	0	0	0	2	0	0	0	0	0	0	No
24153	3	viable	CG9242	1	0	10	0	10	Not Lethal	0	0	0	0	0	0	0	0	0	0	0	0	No
24225	2	viable	CG8086	1	0	3	1	4	Pupal	0	0	0	0	0	0	0	0	0	10	0	0	No
24226	2	viable	CG8086	1	0	0	2	2	Pupal	0	0	0	0	0	0	0	0	0	10	0	0	No
24240	2	viable	CG8214	1	0	1	9	10	Not Lethal	0	0	0	0	0	0	0	0	0	0	0	0	No
24241	2	lethal	CG8214	1	0	3	7	10	Not Lethal	0	0	0	0	0	0	0	0	0	0	0	0	No
24443	3	viable	CG15705	1	0	10	0	10	Not Lethal	0	0	0	0	0	0	0	0	0	0	0	0	No
24476	2	viable	CG17716	1	0	7	3	10	Not Lethal	0	0	0	0	0	0	0	0	0	0	0	0	No
24654	1	viable	CG13745	1	0	0	10	10	Not Lethal	0	0	0	0	0	0	0	0	0	0	0	0	No
24655	1	viable	CG13745	1	0	0	10	10	Not Lethal	0	0	0	0	0	0	0	0	0	0	0	0	No
24680	2	viable	CG4943	1	0	6	4	10	Not Lethal	0	0	0	0	0	0	0	0	0	0	0	0	No
24681	2	viable	CG4943	1	0	1	9	10	Not Lethal	0	0	0	0	0	9	0	0	1	0	0	0	No
24789	2	viable	CG9012	1	0	0	0	0	Before Pupal	1												No
24947	2	viable	CG15034	1	0	7	3	10	Not Lethal	0	0	0	0	0	0	0	0	0	0	0	0	No
24949	2	viable	CG15034	1	0	10	0	10	Not Lethal	0	0	0	0	0	0	0	0	0	0	0	0	No
25093	1	viable	CG7138	1	0	0	2	2	Pupal	0	0	0	0	0	0	7	0	0	3	0	0	No
25115	3	viable	CG15423	1	0	10	0	10	Not Lethal	0	0	0	0	0	0	5	0	0	5	0	0	No
25262	2	lethal	CG17498	1	0	2	7	9	Not Lethal	0	0	0	0	0	0	0	0	0	0	0	0	No
25264	2	lethal	CG17498	1	0	3	4	7	Not Lethal	0	0	0	0	0	0	0	0	0	0	0	0	No
25304	1	viable	CG18247	1	0	0	10	10	Not Lethal	0	0	0	0	0	0	0	0	0	0	0	0	No
25332	2	viable	CG18375	1	0	0	10	10	Pupal	0	0	0	0	0	0	0	0	0	0	0	0	No
25622	3	lethal	CG17800	1	0	5	5	10	Not Lethal	0	0	0	0	0	0	0	0	0	0	0	0	No
25623	3	viable	CG17800	1	0	5	5	10	Not Lethal	0	0	0	0	0	0	0	0	0	0	0	0	No
25908	2	lethal	CG31917	1	0	1	4	5	Not Lethal	0	0	0	0	0	0	0	0	0	4	0	0	No
25909	3	viable	CG31917	1	0	10	0	10	Not Lethal	0	0	0	0	0	0	0	0	0	0	0	0	No
25940	3	lethal	CG34403	1	0	10	0	10	Not Lethal	0	0	0	0	0	0	0	0	0	0	0	0	No
26274	3	viable	CG3714	1	0	10	0	10	Not Lethal	0	0	0	0	0	0	0	0	0	0	0	0	No
26275	3	viable	CG3714	1	0	0	9	9	Pupal	0	0	0	0	0	0	0	0	0	0	0	0	No
26465	3	lethal	CG4264	1	0	4	2	6	Pupal	0	0	0	0	0	0	0	0	0	8	0	0	No
26487	3	viable	CG4278	1	0	10	0	10	Not Lethal	0	0	0	0	0	0	0	0	0	0	0	0	No
26727	2	viable	CG7138	1	0	10	0	10	Not Lethal	0	0	0	0	0	0	0	0	0	0	0	0	No
26740	3	viable	CG7457	1	0	10	0	10	Not Lethal	0	0	0	0	0	0	0	0	0	0	0	0	No
26741	2	viable	CG7457	1	0	6	4	10	Not Lethal	0	0	0	0	0	0	0	0	0	0	0	0	No
26759	3	viable	CG10726	1	0	0	0	0	Pupal	1												No
26760	3	viable	CG10726	1	0	0	0	0	Pupal	1												No
26914	3	lethal	CG8914	1	0	8	2	10	Not Lethal	0	0	1	0	0	0	0	0	0	0	0	0	No
26915	3	viable	CG8914	1	0	10	0	10	Not Lethal	0	0	0	0	0	0	0	0	0	0	0	0	No
26970	3	viable	CG15357	1	0	7	3	10	Not Lethal	0	0	0	0	0	0	0	0	0	8	0	0	No
27232	1	viable	CG6899	1	0	0	10	10	Not Lethal	0	0	0	0	0	0	0	0	0	0	0	0	No
27419	1	viable	CG32849	1	0	0	10	10	Not Lethal	0	0	0	0	0	0	0	0	0	0	0	0	No
27507	2	lethal	CG5776	1	0	10	0	10	Not Lethal	0	0	0	0	0	0	7	0	0	3	0	0	No
27531	3	lethal	CG5872	1	0	7	3	10	Not Lethal	0	0	0	0	0	0	0	0	0	0	0	0	No
27541	1	viable	CG6058	1	0	0	10	10	Not Lethal	0	0	0	0	0	0	0	0	0	0	0	0	No
27542	3	viable	CG6058	1	0	3	7	10	Not Lethal	0	0	0	0	0	0	1	0	0	0	0	0	No
27577	3	viable	CG6315	1	0	3	4	7	Not Lethal	0	3	3	0	0	0	0	0	3	0	1	1	Yes
27578	3	viable	CG6315	1	0	5	2	7	Pupal	0	2	4	0	0	0	0	0	0	0	0	3	Yes
28111	2	steril	CG9204	1	0	4	6	10	Not Lethal	0	0	0	0	0	0	0	0	0	0	0	0	No
28112	3	viable	CG9204	1	0	10	0	10	Not Lethal	0	0	0	0	0	0	0	0	0	0	0	0	No
28159	1	viable	CG15357	1	0	0	10	10	Not Lethal	0	0	0	0	0	0	0	0	2	0	0	0	No
28357	2	steril	CG3690	1	0	4	6	10	Not Lethal	0	0	0	0	0	0	0	0	0	0	0	0	No
28359	3	steril	CG3690	1	0	1	6	7	Not Lethal	0	0	10	0	0	0	0	0	0	0	1	0	Yes
28368	2	lethal	CG4145	1	0	0	0	0	Pupal	1												No
28368	2	lethal	CG4145	1	0	4	6	10	Not Lethal	0	0	0	0	0	0	0	0	0	0	0	0	No
28369	3	viable	CG4145	1	0	3	7	10	Not Lethal	0	0	0	0	0	0	0	0	0	0	0	0	No
28386	3	viable	CG4881	1	0	4	1	5	Pupal	0	0	0	0	0	0	0	0	0	9	0	0	No
28387	3	viable	CG4881	1	0	0	2	2	Pupal	0	0	0	0	0	0	1	0	0	9	0	0	No
28397	2	viable	CG5714	1	0	10	0	10	Not Lethal	0	0	0	0	0	0	0	0	0	0	0	0	No
28398	2	viable	CG5714	1	0	4	6	10	Not Lethal	0	0	0	0	0	0	0	0	0	8	0	0	No
29073	2	viable	CG9201	1	0	9	1	10	Not Lethal	0	0	0	0	0	0	0	0	0	0	0	0	No
29074	2	viable	CG9201	1	0	10	0	10	Not Lethal	0	0	0	0	0	0	0	0	0	0	0	0	No
29179	3	viable	CG8388	1	0	10	0	10	Not Lethal	0	0	0	0	0	0	0	0	0	0	0	0	No
29980	3	viable	CG10246	1	0	10	0	10	Not Lethal	0	0	0	0	0	0	0	0	0	0	0	0	No
29982	2	lethal	CG10246	1	0	6	4	10	Not Lethal	0	0	0	0	0	0	0	0	0	0	0	0	No
30124	3	viable	CG6137	1	0	10	0	10	Not Lethal	0	0	0	0	0	0	0	0	0	0	0	0	No
30125	2	viable	CG6137	1	0	10	0	10	Not Lethal	0	0	0	0	0	0	0	0	0	0	0	0	No
30877	3	lethal	CG15116	1	0	9	1	10	Not Lethal	0	0	2	0	0	0	1	0	0	0	0	0	No
30879	3	lethal	CG15116	1	0	10	0	10	Not Lethal	0	0	1	0	0	0	2	0	0	0	0	0	No
30915	3	viable	CG11811	1	0	10	0	10	Not Lethal	0	0	0	0	0	0	1	0	0	0	0	0	No
30915	3	viable	CG11811	1	0	6	4	10	Not Lethal	0	0	0	0	0	0	0	0	0	0	0	0	No
30917	3	lethal	CG11811	1	0	10	0	10	Not Lethal	0	0	0	0	0	0	0	0	0	0	0	0	No
31198	2	viable	CG10198	1	0	0	0	0	Before Pupal	1												No
31199	3	viable	CG10198	1	0	0	0	0	Before Pupal	1												No
31333	1	viable	CG10719	1	0	0	10	10	Not Lethal	0	0	0	0	0	0	0	0	0	0	0	0	No
31518	3	lethal	CG11539	1	0	2	1	3	Not Lethal	0	0	0	0	0	0	2	0	0	5	0	0	No
31519	2	steril	CG11539	1	0	6	4	10	Not Lethal	0	0	0	0	0	0	0	0	0	0	0	0	No
31857	1	viable	CG12782	1	0	0	10	10	Not Lethal	0	0	0	0	0	0	0	0	0	0	0	0	No
31878	3	steril	CG14838	1	0	9	1	10	Not Lethal	0	0	0	0	0	0	0	0	0	0	0	0	No
32239	3	lethal	CG13604	1	0	2	2	4	Not Lethal	0	5	0	0	0	0	0	0	4	0	0	0	No
32240	2	viable	CG13604	1	0	10	0	10	Not Lethal	0	0	0	0	0	0	0	0	0	0	0	0	No
32329	3	viable	CG34389	1	0	8	2	10	Not Lethal	0	0	0	0	0	0	0	0	0	0	0	0	No
32377	3	lethal	CG15224	1	0	0	0	0	Pupal	1												No
32378	3	steril	CG15224	1	0	0	0	0	Pupal	1												No
32682	1	viable	CG1646	1	0	0	10	10	Not Lethal	0	0	0	0	0	0	0	0	0	0	0	0	No
32683	1	viable	CG1646	1	0	0	10	10	Not Lethal	0	0	0	0	0	0	0	0	0	0	0	0	No
32930	3	viable	CG1747	1	0	10	0	10	Not Lethal	0	0	0	0	0	0	0	0	0	0	0	0	No
32932	2	viable	CG1747	1	0	10	0	10	Not Lethal	0	0	0	0	0	0	0	0	0	0	0	0	No
33017	2	viable	CG17903	1	0	6	4	10	Not Lethal	0	0	0	0	0	0	0	0	0	0	0	0	No
33019	3	viable	CG17903	1	0	10	0	10	Not Lethal	0	0	0	0	0	0	5	0	0	5	0	0	No
33326	3	viable	CG9716	1	0	10	0	10	Not Lethal	0	0	0	0	0	0	0	0	0	0	0	0	No
33375	2	viable	CG18572	1	0	10	0	10	Not Lethal	0	0	0	0	0	0	0	0	0	0	0	0	No
33406	2	viable	CG1877	1	0	0	0	0	Pupal	1												No
33407	2	lethal	CG1877	1	0	4	5	9	Not Lethal	0	0	0	0	0	0	0	0	0	0	0	0	No
33414	2	viable	CG18815	1	0	7	3	10	Not Lethal	0	0	0	0	0	0	0	0	0	0	0	0	No
33522	1	viable	CG32703	1	0	0	10	10	Not Lethal	0	0	0	0	0	0	0	0	0	0	0	0	No
33688	3	viable	CG3026	1	0	10	0	10	Not Lethal	0	0	0	0	0	0	0	0	0	0	0	0	No
33824	2	viable	CG11348	1	0	10	0	10	Not Lethal	0	0	0	0	0	0	0	0	0	0	0	0	No
33825	2	viable	CG11348	1	0	10	0	10	Not Lethal	0	0	0	0	0	0	0	0	0	0	0	0	No
34036	3	viable	CG32031	1	0	1	1	2	Pupal	0	0	0	0	0	0	1	0	4	0	0	0	No
34037	3	lethal	CG32031	1	0	2	3	5	Not Lethal	0	0	4	0	0	0	3	0	0	0	0	0	No
34138	2	viable	CG5680	1	0	9	1	10	Not Lethal	0	0	0	0	0	0	0	5	6	0	1	0	No
34139	2	steril	CG5680	1	0	1	5	6	Not Lethal	0	0	0	0	0	0	0	4	5	0	1	0	No
34315	3	lethal	CG5121	1	0	0	0	0	Pupal	1												No
34316	3	viable	CG5121	1	0	0	0	0	Before Pupal	1												No
34730	3	lethal	CG3917	1	0	0	2	2	Not Lethal	0	0	0	0	0	0	0	0	0	0	0	0	No
34731	3	viable	CG3917	1	0	1	4	5	Not Lethal	0	0	0	0	0	0	1	2	0	0	0	0	No
34926	2	viable	CG5075	1	0	8	2	10	Not Lethal	0	0	0	0	0	0	0	0	0	0	0	0	No
34927	3	viable	CG5075	1	0	10	0	10	Not Lethal	0	0	0	0	0	0	0	0	0	0	0	0	No
35204	3	viable	CG7337	1	0	10	0	10	Not Lethal	0	0	0	0	0	0	0	0	0	0	0	0	No
35867	2	viable	CG8266	1	0	10	0	10	Not Lethal	0	0	0	0	0	0	4	0	0	4	0	0	No
35868	2	viable	CG8266	1	0	6	4	10	Not Lethal	0	0	0	0	0	0	0.9	0	0	3	0	0	No
35927	2	viable	CG8398	1	0	10	0	10	Not Lethal	0	0	0	0	0	0	0	0	0	0	0	0	No
35928	3	steril	CG8398	1	0	8	2	10	Not Lethal	0	0	0	0	0	0	0	0	0	0	0	0	No
36219	2	viable	CG17941	1	0	2	6	8	Not Lethal	0	0	0	0	0	0	0	2	2	0	1	4	No
36233	3	viable	CG17800	1	0	5	5	10	Not Lethal	0	0	0	0	0	0	0	0	0	0	0	0	No
36234	3	viable	CG17800	1	0	1	6	7	Not Lethal	0	0	0	0	0	0	0	0	0	2	0	0	No
36557	1	viable	CG6701	1	0	0	10	10	Pupal	0	0	0	0	0	0	0	0	0	0	0	0	No
36557	1	viable	CG6701	1	0	0	10	10	Not Lethal	0	0	0	0	0	0	0	0	0	0	0	0	No
36578	3	viable	CG13667	1	0	10	0	10	Not Lethal	0	0	0	0	0	0	0	0	0	0	0	0	No
36579	2	viable	CG13667	1	0	8	2	10	Not Lethal	0	0	0	0	0	0	0	0	0	0	0	0	No
37336	2	viable	CG1021	1	0	10	0	10	Not Lethal	0	0	0	0	0	0	0	0	0	0	0	0	No
37338	3	lethal	CG1021	1	0	10	0	10	Not Lethal	0	0	0	0	0	0	0	0	0	0	0	0	No
37383	3	viable	CG1597	1	0	0	0	0	Pupal	1												No
37531	2	viable	CG6976	1	0	9	1	10	Not Lethal	0	0	0	0	0	0	7	0	0	3	0	0	No
37532	1	viable	CG6976	1	0	0	7	7	Not Lethal	0	0	3	0	0	0	2	0	0	0	0	0	No
37583	2	viable	CG5170	1	0	8	2	10	Not Lethal	0	0	0	0	0	0	0	0	0	0	0	0	No
37769	3	viable	CG17888	1	0	10	0	10	Not Lethal	0	0	0	0	0	0	0	0	0	0	0	0	No
37770	2	lethal	CG17888	1	0	0	0	0	Before Pupal	1												No
37807	3	lethal	CG31217	1	0	4	6	10	Not Lethal	0	0	0	0	0	0	0	0	0	0	0	0	No
37808	3	lethal	CG31217	1	0	10	0	10	Not Lethal	0	0	0	0	0	0	0	0	0	0	0	0	No
37838	3	viable	CG12205	1	0	10	0	10	Not Lethal	0	0	0	0	0	0	0	0	0	0	0	0	No
37839	3	viable	CG12205	1	0	10	0	10	Not Lethal	0	0	0	0	0	0	0	0	0	0	0	0	No
38362	3	viable	CG10225	1	0	10	0	10	Not Lethal	0	0	0	0	0	0	0	0	0	0	0	0	No
38363	2	viable	CG10225	1	0	10	0	10	Not Lethal	0	0	0	0	0	0	0	0	0	0	0	0	No
38620	2	viable	CG11982	1	0	10	0	10	Not Lethal	0	0	0	0	0	0	0	0	0	0	0	0	No
38623	3	lethal	CG11982	1	0	2	1	3	Not Lethal	0	0	0	0	0	0	0	0	0	0	0	0	No
39421	1	viable	CG11348	1	0	0	10	10	Not Lethal	0	0	0	0	0	0	0	0	0	0	0	0	No
39622	3	viable	CG6517	1	0	10	0	10	Not Lethal	0	0	0	0	0	0	0	0	0	0	0	0	No
39701	2	viable	CG14710	1	0	10	0	10	Not Lethal	0	0	0	0	0	0	0	0	0	0	0	0	No
39707	3	lethal	CG10501	1	0	10	0	10	Not Lethal	0	0	0	0	0	0	0	0	0	0	0	0	No
39708	3	viable	CG10501	1	0	7	3	10	Not Lethal	0	0	0	0	0	0	0	0	0	0	0	0	No
39908	2	viable	CG15705	1	0	10	0	10	Not Lethal	0	0	0	0	0	0	0	0	0	0	0	0	No
40047	2	viable	CG34438	1	0	1	0	1	Not Lethal	0	0	0	0	0	0	0	0	0	9	0	0	No
40198	3	lethal	CG31111	1	0	0	2	2	Not Lethal	0	0	0	0	0	0	0	0	0	7	0	0	No
40199	3	lethal	CG31111	1	0	1	1	2	Not Lethal	0	0	0	0	0	0	0	0	0	8	0	0	No
40228	3	viable	CG3129	1	0	10	0	10	Not Lethal	0	0	0	0	0	0	0	0	2	0	0	0	No
40238	3	steril	CG34389	1	0	1	9	10	Not Lethal	0	0	0	0	0	0	0	0	0	0	0	0	No
40243	3	lethal	CG34389	1	0	8	2	10	Not Lethal	0	0	0	0	0	0	0	0	0	0	0	0	No
40245	2	viable	CG34389	1	0	10	0	10	Not Lethal	0	0	0	0	0	0	0	0	0	0	0	0	No
40360	3	viable	CG6333	1	0	7	3	10	Not Lethal	0	0	3	0	0	0	0	0	0	0	0	0	No
40361	3	viable	CG6333	1	0	8	2	10	Not Lethal	0	0	0	0	0	0	0	0	0	0	0	0	No
40743	3	lethal	CG9493	1	0	0	0	0	Pupal	1												No
40747	2	viable	CG8942	1	0	10	0	10	Not Lethal	0	0	0	0	0	0	0	0	0	0	0	0	No
40748	1	viable	CG8942	1	0	0	10	10	Not Lethal	0	0	0	0	0	0	0	0	0	0	0	0	No
40838	3	viable	CG7955	1	0	10	0	10	Not Lethal	0	0	0	0	0	0	0	0	0	0	0	0	No
40839	3	viable	CG7955	1	0	10	0	10	Not Lethal	0	0	0	0	0	0	0	0	0	0	0	0	No
40887	2	viable	CG30105	1	0	5	5	10	Not Lethal	0	0	0	0	0	0	0	0	0	0	0	0	No
41086	3	viable	CG11924, CG4013	1	0	5	5	10	Not Lethal	0	0	4	0	0	0	1	0	4	0	0	0	No
41087	3	lethal	CG11924, CG4013	1	0	0	0	0	Before Pupal	1												No
41335	2	viable	CG5812	1	0	10	0	10	Not Lethal	0	0	0	0	0	0	0	0	0	0	0	0	No
41336	2	viable	CG5812	1	0	10	0	10	Not Lethal	0	0	0	0	0	0	0	0	0	0	0	0	No
41625	3	lethal	CG17168	1	0	0	0	0	Pupal	1												No
41625	3	lethal	CG17168	1	0	1	1	2	Before Pupal	0	0	0	0	0	0	0	0	0	10	0	0	No
41646	2	viable	CG5075	1	0	10	0	10	Not Lethal	0	0	0	0	0	0	0	0	0	0	0	0	No
41725	2	lethal	CG30116	1	0	10	0	10	Not Lethal	0	0	0	0	0	0	0	0	0	0	0	0	No
42201	2	lethal	CG9075	1	0	0	0	0	Pupal	1												No
42202	3	viable	CG9075	1	0	0	0	0	Before Pupal	1												No
42236	3	viable	CG17716	1	0	10	0	10	Not Lethal	0	0	0	0	0	0	0	0	0	0	0	0	No
42237	3	lethal	CG17716	1	0	7	3	10	Not Lethal	0	0	0	0	0	0	0	0	0	0	0	0	No
42283	2	viable	CG9854	1	0	10	0	10	Not Lethal	0	0	0	0	0	0	0	0	0	0	0	0	No
42286	3	lethal	CG9854	1	0	10	0	10	Not Lethal	0	0	0	0	0	0	0	0	0	0	0	0	No
42445	3	viable	CG1877	1	0	0	0	0	Pupal	1												No
42489	1	viable	CG32159	1	0	0	10	10	Not Lethal	0	0	0	0	0	0	0	0	0	0	0	0	No
42490	1	viable	CG32159	1	0	0	10	10	Not Lethal	0	0	0	0	0	0	0	0	0	0	0	0	No
42627	3	viable	CG31100	1	0	10	0	10	Not Lethal	0	0	0	0	0	0	0	0	0	0	0	0	No
42630	2	viable	CG31100	1	0	9	1	10	Not Lethal	0	0	0	0	0	0	0	0	0	0	0	0	No
42909	2	viable	CG4653	1	0	10	0	10	Not Lethal	0	0	0	0	0	0	0	0	0	0	0	0	No
43594	2	lethal	CG14785	1	0	0	4	4	Not Lethal	0	0	0	0	0	0	0	0	0	0	0	10	No
43691	3	lethal	CG15871	1	0	10	0	10	Not Lethal	0	0	0	0	0	0	9	0	0	1	0	0	No
43692	2	lethal	CG15871	1	0	10	0	10	Not Lethal	0	0	0	0	0	0	10	0	0	0	0	0	No
43790	2	lethal	CG5405	1	0	0	2	2	Adult	0	0	0	0	0	0	2	0	3	0	1	0	No
43791	2	viable	CG5405	1	0	10	0	10	Not Lethal	0	0	0	0	0	0	0	0	0	0	0	0	No
43972	2	viable	CG31217	1	0	10	0	10	Not Lethal	0	0	0	0	0	0	0	0	0	0	0	0	No
44064	3	viable	CG14624	1	0	7	3	10	Not Lethal	0	7	0	0	0	0	0	0	0	3	0	0	Yes
44065	3	viable	CG14624	1	0	8	2	10	Pupal	0	4	0	0	0	0	0	0	0	6	0	0	Yes
44699	2	viable	CG9606	1	0	10	0	10	Not Lethal	0	0	0	0	0	0	0	0	0	0	0	0	No
44796	1	viable	CG13744	1	0	0	10	10	Pupal	0	0	0	0	0	0	0	0	0	0	0	0	No
45120	2	viable	CG11533	1	0	10	0	10	Not Lethal	0	0	0	0	0	0	0	0	0	0	0	0	No
45121	3	viable	CG11533	1	0	10	0	10	Not Lethal	0	0	0	0	0	0	0	0	0	0	0	0	No
46234	2	viable	CG6509	1	0	8	2	10	Not Lethal	0	2	0	0	0	0	0	0	0	7	0	0	No
46424	2	viable	CG34412	1	1	0	0	0	Pupal	1												No
46425	3	lethal	CG34412	1	0	9	1	10	Not Lethal	0	0	0	0	0	0	0	0	0	0	0	0	No
46426	2	viable	CG34412	1	0	0	0	0	Pupal	1												No
46433	2	viable	CG32834	1	0	10	0	10	Not Lethal	0	0	0	0	0	0	0	0	0	0	0	0	No
46434	3	steril	CG32834	1	0	10	0	10	Not Lethal	0	0	0	0	0	0	0	0	0	0	0	0	No
46649	1	viable	CG32561	1	0	0	10	10	Not Lethal	0	0	0	0	0	0	0	0	0	0	0	0	No
46671	2	lethal	CG7457	1	0	10	0	10	Not Lethal	0	0	0	0	0	0	0	0	0	0	0	0	No
46952	3	viable	CG13102	1	0	10	0	10	Not Lethal	0	0	0	0	0	0	0	0	0	0	0	0	No
46953	2	viable	CG13102	1	0	10	0	10	Not Lethal	0	0	0	0	0	0	0	0	0	0	0	0	No
46957	3	viable	CG34104	1	0	10	0	10	Not Lethal	0	0	0	0	0	0	0	0	0	0	0	0	No
47155	2	viable	CG4453	1	0	0	0	0	Before Pupal	1												No
47194	1	viable	CG10326	1	0	0	10	10	Not Lethal	0	0	0	0	0	0	0	0	0	0	0	0	No
47331	3	viable	CG32849	1	0	10	0	10	Not Lethal	0	0	0	0	0	0	0	0	0	0	0	0	No
47566	2	viable	CG8664	1	0	10	0	10	Not Lethal	0	0	0	0	0	0	0	0	0	0	0	0	No
47567	3	steril	CG8664	1	0	10	0	10	Not Lethal	0	0	0	0	0	0	0	0	0	0	0	0	No
47568	3	lethal	CG8664	1	0	4	6	10	Not Lethal	0	0	0	0	0	0	0	0	0	4	0	0	No
47667	3	viable	CG6058	1	0	10	0	10	Not Lethal	0	0	0	0	0	0	0	0	0	0	0	0	No
47668	2	lethal	CG6058	1	0	10	0	10	Not Lethal	0	0	0	0	0	0	0	0	0	0	0	0	No
47934	1	viable	CG17544	1	0	0	10	10	Not Lethal	0	0	0	0	0	0	0	0	0	0	0	0	No
47935	1	viable	CG17544	1	0	0	10	10	Not Lethal	0	0	0	0	0	0	0	0	0	0	0	0	No
47971	3	viable	CG9127	1	0	10	0	10	Not Lethal	0	0	0	0	0	0	0	0	0	0	0	0	No
47972	3	viable	CG9127	1	0	10	0	10	Not Lethal	0	0	0	0	0	0	0	0	0	0	0	0	No
48025	1	viable	CG34449	1	0	0	10	10	Not Lethal	0	0	0	0	0	0	0	0	0	0	0	0	No
48233	3	lethal	CG3792	1	0	10	0	10	Not Lethal	0	0	0	0	0	0	0	0	0	0	0	0	No
48267	1	viable	CG11348	1	0	0	10	10	Not Lethal	0	0	0	0	0	0	0	0	0	0	0	0	No
48268	1	viable	CG11348	1	0	0	10	10	Not Lethal	0	0	0	0	0	0	0	0	0	0	0	0	No
48370	2	viable	CG13741	1	0	7	3	10	Not Lethal	0	0	0	0	0	0	0	6	0	2	0	0	No
48371	2	viable	CG13741	1	0	10	0	10	Pupal	0	0	0	0	0	0	2	0	0	1	0	0	No
48451	2	viable	CG33299	1	0	5	5	10	Not Lethal	0	0	0	0	0	0	0	0	0	0	0	0	No
48550	3	viable	CG1552	1	0	10	0	10	Not Lethal	0	0	0	0	0	0	0	0	0	0	0	0	No
48551	1	viable	CG1552	1	0	0	10	10	Pupal	0	0	0	0	0	0	2	0	0	0	0	0	No
48677	2	viable	CG8728	1	0	0	7	7	Pupal	0	0	2	0	0	0	0	0	0	6	0	0	No
48895	2	viable	CG11924	1	0	10	0	10	Not Lethal	0	0	0	0	0	0	0	0	0	0	0	0	No
49368	3	viable	CG6628	1	0	10	0	10	Not Lethal	0	0	0	0	0	0	0	0	0	0	0	0	No
49820	2	viable	CG13102, CG9573	1	0	10	0	10	Not Lethal	0	0	0	0	0	0	0	0	0	0	0	0	No
49821	1	viable	CG13102, CG9573	1	0	0	10	10	Not Lethal	0	0	0	0	0	0	0	0	0	0	0	0	No

## Sheet: PSGs in modules
modules labeled numerically	total genes	PSG in melan	P value	Bonferroni correction	FDR	whether Significantly enriched	hypergeometric test
M1	45	0	0.380638	17.5093	0.875467	No	0.467173
M10	115	2	0.956871	44.0161	0.978135	No	0.273703
M11	306	7	0.398757	18.3428	0.873467	No	0.110886
M12	419	2	0.0528597	2.43155	0.607887	No	0.0205017
M13	2205	31	0.288637	13.2773	0.885155	No	0.0424938
M14	1080	7	0.0064369	0.296097	0.0986991	No	0.00130915
M15	79	1	0.776488	35.7184	0.965363	No	0.354982
M16	214	3	0.754181	34.6923	0.963676	No	0.21547
M17	119	3	0.470141	21.6265	0.86506	No	0.181994
M18	225	6	0.242791	11.1684	0.859106	No	0.0921693
M19	84	0	0.2304	10.5984	0.883198	No	0.241127
M2	106	3	0.352224	16.2023	0.900128	No	0.159553
M20	122	1	0.460012	21.1606	0.88169	No	0.264685
M21	144	2	0.788332	36.2633	0.954297	No	0.263355
M22	94	2	0.73137	33.643	0.961229	No	0.260111
M23	316	5	0.897132	41.2681	0.959723	No	0.177071
M24	207	5	0.40307	18.5412	0.842784	No	0.131746
M25	227	2	0.347923	16.0045	1.00028	No	0.160549
M26	126	0	0.141329	6.50113	0.928733	No	0.118061
M27	71	0	0.27039	12.4379	0.888423	No	0.300656
M28	530	9	0.965849	44.4291	0.965849	No	0.135106
M29	452	0	0.00486917	0.223982	0.111991	No	0.000432163
M3	51	0	0.350551	16.1253	0.948549	No	0.422022
M30	412	11	0.110615	5.0883	0.848051	No	0.0417726
M31	100	1	0.597883	27.5026	0.887181	No	0.314964
M32	173	4	0.511137	23.5123	0.90432	No	0.164158
M33	157	3	0.816711	37.5687	0.9633	No	0.221739
M34	644	12	0.703127	32.3439	0.95129	No	0.110169
M35	33	0	0.452959	20.8361	0.905918	No	0.572414
M36	108	1	0.542869	24.972	0.924889	No	0.297058
M37	103	2	0.832152	38.279	0.956975	No	0.268575
M38	67	3	0.0731647	3.36558	0.673116	No	0.0762479
M39	127	3	0.544323	25.0389	0.894245	No	0.193672
M4	48	0	0.365168	16.7977	0.884091	No	0.444026
M40	96	0	0.199621	9.18256	0.918256	No	0.196662
M41	104	1	0.569606	26.2019	0.873396	No	0.30611
M42	49	1	0.841436	38.706	0.94405	No	0.365481
M43	180	2	0.55343	25.4578	0.877854	No	0.223976
M44	651	15	0.20106	9.24876	0.840796	No	0.0511272
M45	225	1	0.147475	6.78384	0.84798	No	0.084628
M46	435	7	0.914068	42.0471	0.955617	No	0.151369
M5	98	1	0.612632	28.1811	0.880659	No	0.319296
M6	3976	95	4.77453e-05	0.00219628	0.00219628	Yes	2.43802e-05
M7	252	5	0.699521	32.178	0.97509	No	0.166776
M8	106	0	0.177589	8.1691	0.907678	No	0.165919
M9	164	3	0.87673	40.3296	0.960228	No	0.224778
