# Supplementary material for: Integrative analysis of young genes, positively selected genes and lncRNAs in the development of Drosophila melanogaster
Source: BMC Evol Biol. 2014 Dec 4;14:241. doi: 10.1186/s12862-014-0241-9 (PMC4258281; doi:10.1186/s12862-014-0241-9)
Supplement: Additional file 23: — PSGs in Drosophila sechellia , with the results from the Bristle Screen online database and membership in the modules of co-expressed genes. [file 12862_2014_241_MOESM23_ESM.xls]

## Sheet: PSGs in seche
Gene stable ID	FlyBase CGID gene ID	whether completely lethal
FBgn0000015	CG11648	No
FBgn0000022	CG3796	No
FBgn0000028	CG9151	No
FBgn0000036	CG5610	Yes
FBgn0000043	CG12051	Yes
FBgn0000053	CG31628	No
FBgn0000064	CG6058	No
FBgn0000071	CG2198	No
FBgn0000077	CG12127	Yes
FBgn0000092	CG2650	No
FBgn0000099	CG8376	Yes
FBgn0000100	CG7490	Yes
FBgn0000109	CG18315	No
FBgn0000114	CG31762	No
FBgn0000116	CG32031	No
FBgn0000121	CG5962	No
FBgn0000140	CG6875	No
FBgn0000146	CG6137	No
FBgn0000147	CG3068	No
FBgn0000150	CG2210	No
FBgn0000158	CG10422	No
FBgn0000163	CG5055	No
FBgn0000180	CG4722	Yes
FBgn0000183	CG6605	No
FBgn0000227	CG12205	No
FBgn0000233	CG12653	No
FBgn0000242	CG6500	No
FBgn0000250	CG5848	No
FBgn0000259	CG15224	Yes
FBgn0000286	CG11924	Yes
FBgn0000299	CG4145	Yes
FBgn0000308	CG9553	No
FBgn0000320	CG9554	No
FBgn0000356	CG6533	No
FBgn0000357	CG6517	No
FBgn0000358	CG6524	No
FBgn0000360	CG11213	No
FBgn0000376	CG2714	No
FBgn0000392	CG11181	No
FBgn0000404	CG5940	No
FBgn0000455	CG5663	No
FBgn0000463	CG3619	No
FBgn0000535	CG10952	No
FBgn0000644	CG4015	No
FBgn0000658	CG10917	No
FBgn0000711	CG2096	Yes
FBgn0000715	CG2346	No
FBgn0000719	CG9559	No
FBgn0001145	CG1743	No
FBgn0001965	CG7793	No
FBgn0001994	CG7664	No
FBgn0002306	CG2507	Yes
FBgn0002936	CG3966	No
FBgn0002940	CG4550	grey
FBgn0003002	CG1133	No
FBgn0003065	CG2150	No
FBgn0003174	CG11101	No
FBgn0003275	CG1163	No
FBgn0003423	CG1417	No
FBgn0003687	CG9874	No
FBgn0003721	CG4898	No
FBgn0003870	CG1856	No
FBgn0004118	CG6798	No
FBgn0004374	CG10718	No
FBgn0004380	CG10642	No
FBgn0004419	CG4916	Yes
FBgn0004648	CG4122	No
FBgn0004893	CG10021	No
FBgn0005775	CG7503	No
FBgn0010341	CG12530	No
FBgn0010453	CG4698	No
FBgn0010549	CG8799	No
FBgn0011327	CG3431	Yes
FBgn0011710	CG1403	No
FBgn0013732	CG3273	No
FBgn0015000	CG3469	Yes
FBgn0015001	CG7754	No
FBgn0015222	CG2216	Yes
FBgn0015277	CG5373	No
FBgn0015521	CG2986	Yes
FBgn0015542	CG7951	No
FBgn0017418	CG5659	No
FBgn0020272	CG1424	No
FBgn0020300	CG13695	No
FBgn0020521	CG3541	No
FBgn0022097	CG8186	No
FBgn0022786	CG12153	No
FBgn0022893	CG2207	No
FBgn0024975	CG2712	No
FBgn0025644	CG14424	No
FBgn0025679	CG2932	No
FBgn0025681	CG3558	No
FBgn0025885	CG11143	No
FBgn0026136	CG8914	No
FBgn0026430	CG3917	No
FBgn0026433	CG9201	No
FBgn0026777	CG1836	No
FBgn0027378	CG6363	Yes
FBgn0027563	CG9631	No
FBgn0027602	CG8611	No
FBgn0027835	CG5170	No
FBgn0028373	CG1448	No
FBgn0028410	CG5182	No
FBgn0028425	CG12317	No
FBgn0028482	CG16857	No
FBgn0028542	CG33115	No
FBgn0028690	CG1100	Yes
FBgn0028746	CG18508	No
FBgn0028879	CG15270	No
FBgn0028887	CG3491	No
FBgn0029176	CG11901	Yes
FBgn0029587	CG14797	No
FBgn0029661	CG16781	No
FBgn0029697	CG15570	No
FBgn0029710	CG3568	No
FBgn0029724	CG15472	No
FBgn0029737	CG6903	No
FBgn0029752	CG3315	No
FBgn0029770	CG4151	No
FBgn0029810	CG12239	No
FBgn0029824	CG3726	No
FBgn0029836	CG5928	No
FBgn0029864	CG15894	Yes
FBgn0030027	CG1632	No
FBgn0030091	CG7065	No
FBgn0030101	CG12118	No
FBgn0030157	CG1468	No
FBgn0030321	CG1703	Yes
FBgn0030366	CG1490	No
FBgn0030504	CG2691	No
FBgn0030506	CG12176	No
FBgn0030508	CG15760	No
FBgn0030540	CG11581	No
FBgn0030555	CG1839	No
FBgn0030674	CG8184	No
FBgn0030688	CG8952	No
FBgn0030697	CG8565	No
FBgn0030747	CG4301	No
FBgn0030778	CG4678	No
FBgn0030872	CG6492	No
FBgn0030913	CG6123	No
FBgn0030963	CG7101	No
FBgn0030970	CG7326	No
FBgn0030984	CG7440	No
FBgn0031052	CG14215	No
FBgn0031061	CG14232	No
FBgn0031157	CG1503	No
FBgn0031188	CG14613	No
FBgn0031217	CG11377	No
FBgn0031275	CG3022	No
FBgn0031296	CG4415	No
FBgn0031347	CG10869	No
FBgn0031474	CG2991	No
FBgn0031501	CG17261	No
FBgn0031522	CG3285	No
FBgn0031550	CG8853	No
FBgn0031558	CG16704	No
FBgn0031559	CG3513	No
FBgn0031574	CG3964	No
FBgn0031630	CG15629	No
FBgn0031717	CG6957	No
FBgn0031738	CG9171	No
FBgn0031751	CG9016	No
FBgn0031869	CG18304	No
FBgn0031969	CG7228	No
FBgn0031998	CG8451	No
FBgn0032047	CG13088	No
FBgn0032083	CG9541	No
FBgn0032088	CG13102	No
FBgn0032123	CG3811	No
FBgn0032131	CG3841	No
FBgn0032144	CG17633	No
FBgn0032240	CG17768	Yes
FBgn0032475	CG16975	No
FBgn0032624	CG6304	No
FBgn0032677	CG5790	No
FBgn0032693	CG10391	No
FBgn0032774	CG17549	No
FBgn0032843	CG10730	No
FBgn0032846	CG10721	No
FBgn0032867	CG15475	No
FBgn0032897	CG9336	No
FBgn0032900	CG14401	No
FBgn0033137	CG4471	No
FBgn0033141	CG12831	No
FBgn0033221	CG12825	No
FBgn0033326	CG14743	No
FBgn0033528	CG11761	No
FBgn0033597	CG9079	No
FBgn0033629	CG9033	No
FBgn0033741	CG8545	Yes
FBgn0033751	CG8818	No
FBgn0033755	CG8594	No
FBgn0033818	CG4712	No
FBgn0033869	CG6305	No
FBgn0033989	CG7639	No
FBgn0034047	CG12970	No
FBgn0034084	CG8435	Yes
FBgn0034103	CG15704	No
FBgn0034135	CG4905	No
FBgn0034281	CG14490	No
FBgn0034294	CG5765	No
FBgn0034300	CG5098	Yes
FBgn0034368	CG5482	Yes
FBgn0034390	CG15093	No
FBgn0034401	CG15100	Yes
FBgn0034455	CG11007	No
FBgn0034456	CG15121	No
FBgn0034479	CG8654	No
FBgn0034629	CG9709	No
FBgn0034708	CG5625	No
FBgn0034828	CG13545	No
FBgn0034829	CG9899	No
FBgn0034837	CG9871	No
FBgn0034972	CG10339	No
FBgn0035040	CG4741	No
FBgn0035047	CG3691	No
FBgn0035060	CG16932	No
FBgn0035065	CG3589	No
FBgn0035070	CG3650	No
FBgn0035144	CG17181	No
FBgn0035231	CG18330	No
FBgn0035237	CG13917	No
FBgn0035265	CG18173	No
FBgn0035393	CG16753	No
FBgn0035420	CG14967	No
FBgn0035518	CG15011	No
FBgn0035541	CG15019	No
FBgn0035612	CG10625	No
FBgn0035708	CG8398	No
FBgn0035709	CG10124	No
FBgn0035711	CG8519	No
FBgn0035754	CG8609	No
FBgn0035813	CG8492	No
FBgn0035844	CG13676	Yes
FBgn0035850	CG7986	No
FBgn0035932	CG13308	No
FBgn0035985	CG3672	No
FBgn0036032	CG16711	No
FBgn0036080	CG14157	No
FBgn0036183	CG6083	No
FBgn0036194	CG11652	No
FBgn0036302	CG10632	No
FBgn0036310	CG10969	Yes
FBgn0036330	CG11263	No
FBgn0036354	CG10191	No
FBgn0036691	CG7842	No
FBgn0036717	CG13731	No
FBgn0036725	CG18265	No
FBgn0036735	CG6311	No
FBgn0037282	CG14657	No
FBgn0037376	CG2051	No
FBgn0037410	CG1148	No
FBgn0037413	CG15590	No
FBgn0037418	CG15596	No
FBgn0037424	CG1157	No
FBgn0037487	CG14608	No
FBgn0037533	CG2791	No
FBgn0037563	CG11672	No
FBgn0037579	CG18193	No
FBgn0037590	CG11735	No
FBgn0037621	CG9797	No
FBgn0037634	CG8359	No
FBgn0037672	CG12952	No
FBgn0037726	CG9492	No
FBgn0037829	CG14691	No
FBgn0037924	CG14712	No
FBgn0038070	CG6753	No
FBgn0038168	CG9591	Yes
FBgn0038183	CG9286	No
FBgn0038201	CG9918	No
FBgn0038218	CG14841	No
FBgn0038320	CG4931	No
FBgn0038325	CG6194	No
FBgn0038404	CG8925	No
FBgn0038414	CG6901	No
FBgn0038499	CG31256	Yes
FBgn0038583	CG7183	Yes
FBgn0038645	CG7714	No
FBgn0038682	CG5835	No
FBgn0038832	CG15695	No
FBgn0038917	CG6678	No
FBgn0038928	CG12297	No
FBgn0038942	CG13862	No
FBgn0038958	CG13857	No
FBgn0039004	CG6958	No
FBgn0039042	CG13837	No
FBgn0039117	CG10210	No
FBgn0039125	CG5857	No
FBgn0039155	CG6173	No
FBgn0039204	CG6607	No
FBgn0039252	CG11771	No
FBgn0039343	CG5111	No
FBgn0039438	CG6452	No
FBgn0039451	CG6420	No
FBgn0039481	CG15884	No
FBgn0039487	CG6070	No
FBgn0039510	CG3339	No
FBgn0039568	CG4815	No
FBgn0039659	CG14506	No
FBgn0039780	CG9728	No
FBgn0039902	CG2177	No
FBgn0039907	CG2041	No
FBgn0039914	CG1901	No
FBgn0039944	CG17162	No
FBgn0040087	CG1422	No
FBgn0040239	CG4867	No
FBgn0040362	CG11379	No
FBgn0040732	CG16926	No
FBgn0040823	CG14162	No
FBgn0040950	CG13990	No
FBgn0041097	CG5423	No
FBgn0041150	CG12787	No
FBgn0041182	CG7052	No
FBgn0041625	CG32401	No
FBgn0041780	CG11833	No
FBgn0043578	CG9681	No
FBgn0043796	CG12219	No
FBgn0045038	CG7105	No
FBgn0045473	CG31405	No
FBgn0045862	CG12878	No
FBgn0050026	CG30026	No
FBgn0050279	CG30279	No
FBgn0050334	CG30334	No
FBgn0050418	CG30418	No
FBgn0051029	CG31029	No
FBgn0051093	CG31093	No
FBgn0051103	CG31103	No
FBgn0051146	CG31146	No
FBgn0051161	CG31161	No
FBgn0051199	CG31199	No
FBgn0051213	CG31213	No
FBgn0051287	CG31287	No
FBgn0051294	CG31294	No
FBgn0051404	CG31404	No
FBgn0051663	CG31663	No
FBgn0051776	CG31776	No
FBgn0051935	CG31935	No
FBgn0052260	CG32260	No
FBgn0052572	CG32572	No
FBgn0052594	CG32594	No
FBgn0052666	CG32666	Yes
FBgn0052698	CG32698	Yes
FBgn0052772	CG32772	No
FBgn0053469	CG33469	No
FBgn0053511	CG33511	No
FBgn0053969	CG33969	Yes
FBgn0054040	CG34040	No
FBgn0063667	CG32335	No
FBgn0067102	CG6437	No
FBgn0067317	CG13415	No
FBgn0085379	CG34350	Yes
FBgn0085395	CG34366	No
FBgn0085442	CG34413	No
FBgn0086519	CG9070	No
FBgn0086675	CG4396	No
FBgn0086687	CG5887	No
FBgn0250871	CG2467	Yes
FBgn0259113	CG6349	Yes
FBgn0259175	CG42280	No
FBgn0259707	CG42361	No
FBgn0259728	CG42382	No
FBgn0259791	CG6897	No
FBgn0259927	CG42450	No
FBgn0260759	CG42557	Not detected expression
FBgn0260789	CG12124	No
FBgn0260935	CG9746	No
FBgn0260941	CG42318	No
FBgn0261046	CG31190	No
FBgn0261238	CG1070	No
FBgn0261261	CG42612	No
FBgn0261509	CG14351	Yes
FBgn0261588	CG42698	No
FBgn0263079	CG43338	No
FBgn0263219	CG42330	No
FBgn0263234	CG16996	No
FBgn0263697	CG13343	No
FBgn0263980	CG43729	No
FBgn0264002	CG43745	No
FBgn0264075	CG11987	No
FBgn0264449	CG43867	No
FBgn0264488	CG43896	No
FBgn0264711	CG43980	No

## Sheet: PSGs in Bristle
Transformant ID	Chromosome	Homozygous	CG_Number_5.7	Is_Protein_Coding	Manual_Mapping	MalesScored	FemalesScored	FliesScored	Lethality	Completely_lethal	Gain_of_bristles	Loss_of_bristles	Hair_cell_duplication	Empty_or_multiple_sockets	Colour_defects	Bristle_morphology_defects	Planar_polarity_defects	Notum_malformation_migration	Notum_malformation_death	Overproliferation	Other_phenotype	Lateral_Inhibition
1199	3	lethal	CG6798	1	0	2	8	10	Not Lethal	0	5	0	0	0	0	0	0	0	0	0	10	No
1200	3	viable	CG6798	1	0	10	0	10	Not Lethal	0	0	0	0	0	0	0	0	0	0	0	0	No
1261	2	viable	CG6070	1	0	5	5	10	Not Lethal	0	0	0	0	0	0	0	0	0	0	0	0	No
1262	2	viable	CG6070	1	0	10	0	10	Not Lethal	0	0	0	0	0	0	0	0	0	0	0	0	No
2533	1	viable	CG31663	1	0	0	9	9	Pupal	0	0	0	0	0	0	0	0	0	0	0	0	No
2604	3	viable	CG2991	1	0	10	0	10	Not Lethal	0	0	0	0	0	0	0	0	0	0	0	0	No
2604	3	viable	CG2991	1	0	10	0	10	Not Lethal	0	0	0	0	0	0	0	0	0	0	0	0	No
2605	3	viable	CG2991	1	0	8	2	10	Not Lethal	0	0	0	0	0	0	0	0	0	0	0	0	No
2651	2	lethal	CG5857	1	0	4	6	10	Not Lethal	0	0.2	0.8	0.2	0.2	0	0	0.7	0	2	0	0	No
2657	2	viable	CG31103	1	0	10	0	10	Not Lethal	0	0	0	0	0	0	0	0	0	0	0	0	No
2658	1	viable	CG31103	1	0	0	10	10	Not Lethal	0	0	0	0	0	0	0	0	0	0	0	0	No
2910	3	viable	CG6875	1	0	10	0	10	Not Lethal	0	0	0	0	0	0	0	0	0	0	0	0	No
2911	2	viable	CG6875	1	0	10	0	10	Not Lethal	0	0	1	0	0	0	0	0	1	0	0	0	No
2914	2	viable	CG5055	1	0	9	1	10	Not Lethal	0	0	5	0.7	0	0	0	0	0	0	0	0	No
2915	2	viable	CG5055	1	0	9	1	10	Not Lethal	0	0	5.2	1.8	0	0	0	0	0	0	0	0	No
2916	3	unknown	CG6500	1	0	1	1	2	Not Lethal	0	0	0	0	0	0	7	0	0	3	0	0	No
2917	3	viable	CG6500	1	0	10	0	10	Pupal	0	0	0	0	0	10	10	0	0	4	0	0	No
2964	2	viable	CG2096	1	0	0	0	0	Before Pupal	1												No
3262	2	viable	CG9070	1	0	10	0	10	Not Lethal	0	0	0	0	0	0	0	0	0	0	0	0	No
3263	2	viable	CG9070	1	0	8	2	10	Not Lethal	0	0	0	0	0	0	0	0	0	0	0	0	No
3285	3	lethal	CG6903	1	0	10	0	10	Not Lethal	0	0	0	0	0	0	0	0	0	0	0	0	No
3295	2	viable	CG12127	1	0	0	0	0	Pupal	1												No
3296	3	lethal	CG12127	1	0	0	0	0	Pupal	1												No
3408	3	viable	CG5857	1	0	2	8	10	Not Lethal	0	0	3	0	0	0	5	0	0	0	0	6	No
3424	3	viable	CG8451	1	0	10	0	10	Not Lethal	0	0	0	0	0	0	0	0	0	0	0	0	No
3608	2	lethal	CG10339	1	0	4	6	10	Not Lethal	0	0	0	0	0	0	0	0	0	0	0	0	No
3609	3	viable	CG10339	1	0	10	0	10	Not Lethal	0	0	0	0	0	0	0	0	0	0	0	0	No
3638	2	lethal	CG11735	1	0	8	2	10	Not Lethal	0	0	0	0	0	0	0	0	0	0	0	0	No
3720	2	viable	CG3619	1	0	10	0	10	Not Lethal	0	2	2	0	0	0	0	0	0	0	0	0	Yes
3726	3	lethal	CG11101	1	0	7	3	10	Not Lethal	0	0	10	0	0	0	0	0	0	0	0	0	Yes
3774	3	viable	CG10021	1	0	8	2	10	Not Lethal	0	1	0	0	0	0	0	2	1	0	0	0	Yes
3775	3	viable	CG10021	1	0	10	0	10	Not Lethal	0	1	0	0	0	0	0	2	0	0	0	0	No
3829	3	viable	CG15270	1	0	10	0	10	Not Lethal	0	0	0	0	0	0	0	0	0	0	0	0	No
3830	3	viable	CG15270	1	0	10	0	10	Not Lethal	0	0	0	0	0	0	0	0	0	0	0	0	No
4092	2	viable	CG18173	1	0	8	2	10	Not Lethal	0	0	0	0	0	0	0	0	0	0	0	0	No
4142	3	steril	CG14743	1	0	10	0	10	Not Lethal	0	0	0	0	0	0	0	0	0	0	0	0	No
4417	3	viable	CG11833	1	0	10	0	10	Not Lethal	0	0	0	0	0	0	0	0	0	0	0	0	No
4642	3	lethal	CG8594	1	0	4	6	10	Not Lethal	0	0	0	0	0	0	0	0	0	0	0	0	No
4704	3	viable	CG15121	1	0	10	0	10	Not Lethal	0	0	0	0	0	0	0	0	0	0	0	0	No
4715	3	viable	CG8654	1	0	10	0	10	Not Lethal	0	0	0	0	0	0	0	0	0	0	0	0	No
4806	2	viable	CG16857	1	0	10	0	10	Not Lethal	0	0	0	0	0	0	0	0	0	0	0	0	No
4991	2	viable	CG5482	1	0	0	0	0	Before Pupal	1												No
5063	2	viable	CG32401	1	0	10	0	10	Not Lethal	0	0	0	0	0	0	0	0	0	0	0	0	No
5434	2	viable	CG11101	1	0	10	0	10	Not Lethal	0	0	0	0	0	0	0	0	0	0	0	0	No
5478	3	viable	CG1632	1	0	10	0	10	Not Lethal	0	0	0	0	0	0	0	0	0	0	0	0	No
5616	2	lethal	CG11143	1	0	5	5	10	Not Lethal	0	0	0	0	0	0	0	0	0	0	0	0	No
5617	3	lethal	CG11143	1	0	10	0	10	Not Lethal	0	0	0	0	0	0	0	0	0	0	0	0	No
5655	3	steril	CG15093	1	0	3	5	8	Not Lethal	0	0	0	0	0	0	0	0	0	0	0	0	No
5694	3	viable	CG2041	1	0	8	2	10	Not Lethal	0	0	0	0	0	0	0	0	0	0	0	0	No
5755	1	viable	CG15596	1	0	0	10	10	Not Lethal	0	0	0	0	0	0	0	0	0	0	0	0	No
5988	1	viable	CG14691	1	0	0	10	10	Not Lethal	0	0	0	0	0	0	0	0	0	0	0	0	No
6125	3	viable	CG4301	1	0	8	2	10	Not Lethal	0	0	0	0	0	10	0	0	0	0	0	0	No
6162	3	viable	CG6492	1	0	7	3	10	Not Lethal	0	0	0	0	0	0	0	0	0	0	0	0	No
6176	3	viable	CG7440	1	0	7	3	10	Not Lethal	0	0	0	0	0	0	0	0	0	0	0	0	No
6177	3	viable	CG7440	1	0	10	0	10	Not Lethal	0	0	0	0	0	0	0	0	0	0	0	0	No
6308	2	viable	CG2714	1	0	3	7	10	Not Lethal	0	0	0	0	0	0	0	0	0	0	0	0	No
6422	3	viable	CG5765	1	0	10	0	10	Not Lethal	0	0	0	0	0	0	0	0	0	0	0	0	No
6425	3	viable	CG5765	1	0	10	0	10	Not Lethal	0	0	0	0	0	0	0	0	0	0	0	0	No
6613	1	viable	CG6437	1	0	0	10	10	Pupal	0	0	0	0	0	0	0	0	0	0	0	0	No
6685	3	viable	CG31190	1	0	10	0	10	Not Lethal	0	0	0	0	0	0	0	0	0	0	0	0	No
6774	3	lethal	CG10917	1	0	10	0	10	Not Lethal	0	0	0	0	0	0	0	0	0	0	0	0	No
6905	2	viable	CG11379	1	0	10	0	10	Not Lethal	0	0	0	0	0	0	0	0	0	0	0	0	No
6906	2	viable	CG11379	1	0	10	0	10	Not Lethal	0	0	0	0	0	0	0	0	0	0	0	0	No
7018	2	lethal	CG16781	1	0	3	5	8	Not Lethal	0	0	0	0	0	0	0	0	0	0	0	0	No
7020	1	viable	CG16781	1	0	0	2	2	Not Lethal	0	0	0	0	0	0	0	0	0	0	0	0	No
7283	2	lethal	CG31776	1	0	9	1	10	Not Lethal	0	0	0	0	0	0	0	0	0	0	0	0	No
7352	3	viable	CG4471	1	0	9	1	10	Not Lethal	0	0	0	0	0	0	4	0	0	0	0	0	No
7542	2	viable	CG6305	1	0	6	4	10	Not Lethal	0	0	0	0	0	0	0	0	0	0	0	0	No
7543	3	viable	CG6305	1	0	3	7	10	Not Lethal	0	0	0	0	0	0	0	0	0	0	0	0	No
7756	3	lethal	CG3796	1	0	10	0	10	Not Lethal	0	0	0	0	0	0	0	0	0	0	0	0	No
7758	3	viable	CG3796	1	0	10	0	10	Not Lethal	0	0	0	0	0	0	0	0	0	0	0	0	No
7759	3	viable	CG3796	1	0	10	0	10	Not Lethal	0	0	0	0	0	0	0	0	0	0	0	0	No
7854	3	viable	CG12787	1	0	10	0	10	Not Lethal	0	0	0	0	0	0	0	0	0	0	0	0	No
7926	3	lethal	CG12297	1	0	6	4	10	Not Lethal	0	0	0	0	0	0	0	0	0	0	0	0	No
8050	1	viable	CG12317	1	0	0	10	10	Pupal	0	0	0	0	0	0	0	0	0	0	0	0	No
8316	3	viable	CG2467	1	0	0	0	0	Pupal	1												No
8556	3	lethal	CG15590	1	0	10	0	10	Not Lethal	0	0	0	0	0	0	0	0	0	0	0	0	No
8610	3	viable	CG14401	1	0	10	0	10	Not Lethal	0	0	0	0	0	0	0	0	0	0	0	0	No
8732	3	lethal	CG12825	1	0	10	0	10	Not Lethal	0	0	0	0	0	0	0	0	0	0	0	0	No
8892	3	viable	CG4722	1	0	10	0	10	Not Lethal	0	0	0	0	0	0	0	0	0	0	0	0	No
8893	3	viable	CG4722	1	0	3	5	8	Not Lethal	0	5	0	0	0	3	0	0	0	6	0	0	Yes
9126	3	steril	CG10952	1	0	4	6	10	Not Lethal	0	0	0	0	0	0	0	0	0	0	0	0	No
9127	2	viable	CG10952	1	0	8	2	10	Not Lethal	0	0	0	0	0	0	0	0	0	0	0	0	No
9129	3	steril	CG32594	1	0	8	2	10	Not Lethal	0	0	0	0	0	0	0	0	0	0	0	0	No
9827	3	viable	CG9151	1	0	10	0	10	Not Lethal	0	0	0	0	0	0	0	0	0	0	0	0	No
9963	3	viable	CG11761	1	0	10	0	10	Not Lethal	0	0	0	0	0	0	0	0	0	0	0	0	No
9964	3	viable	CG11761	1	0	8	2	10	Not Lethal	0	0	0	0	0	0	0	0	0	0	0	0	No
10735	2	viable	CG11987	1	0	8	2	10	Not Lethal	0	0	0	0	0	0	9	0	0	0	0	0	No
10855	2	viable	CG1856	1	0	9	1	10	Not Lethal	0	0	0	0	2	0	0	0	0	0	0	0	No
11227	1	viable	CG6349	1	0	0	0	0	Pupal	1												No
11655	2	viable	CG9336	1	0	10	0	10	Not Lethal	0	0	0	0	0	8	0	0	0	2	0	0	No
11770	1	viable	CG12051	1	0	0	1	1	Pupal	0	3	0	0	0	0	1	0	2	0	1	10	No
12024	3	lethal	CG11648	1	0	5	4	9	Not Lethal	0	0	0	0	0	0	8	0	0	2	0	0	No
12456	3	viable	CG12051	1	0	0	0	0	Pupal	1												No
12627	2	lethal	CG12176	1	0	10	0	10	Not Lethal	0	0	0	0	0	0	0	0	0	0	0	0	No
12668	2	lethal	CG12653	1	0	10	0	10	Not Lethal	0	0	2	0	0	0	0	0	0	0	0	0	No
12775	2	viable	CG13102	1	0	10	0	10	Not Lethal	0	0	0	0	0	0	0	0	0	0	0	0	No
12776	3	lethal	CG13102	1	0	8	2	10	Not Lethal	0	0	0	0	0	0	0	0	0	0	0	0	No
12877	3	lethal	CG3541	1	0	10	0	10	Not Lethal	0	0	0	0	0	0	0	0	0	0	0	0	No
12925	3	viable	CG2216	1	0	0	0	0	Before Pupal	1												No
12995	3	viable	CG16704	1	0	7	3	10	Not Lethal	0	0	0	0	0	0	0	0	0	0	0	0	No
12996	2	lethal	CG16704	1	0	1	9	10	Not Lethal	0	0	0	0	0	0	0	0	0	0	0	0	No
13283	1	viable	CG17633	1	0	0	5	5	Pupal	0	0	0	0	0	0	4	0	0	7	0	0	No
13338	1	viable	CG12118	1	0	0	7	7	Not Lethal	0	0	0	0	0	0	0	0	0	0	0	0	No
13340	1	viable	CG12118	1	0	0	8	8	Not Lethal	0	0	0	0	0	0	0	0	0	0	0	0	No
13450	3	viable	CG9171	1	0	5	5	10	Not Lethal	0	0	0	0	0	0	0	0	0	0	0	0	No
13451	2	viable	CG9171	1	0	9	1	10	Not Lethal	0	0	0	0	0	0	0	0	0	0	0	0	No
13690	2	viable	CG12153	1	0	10	0	10	Not Lethal	0	0	0	0	0	0	0	0	0	0	0	0	No
13693	3	viable	CG12153	1	0	2	7	9	Not Lethal	0	0	0	0	0	0	0	0	0	0	0	0	No
13744	3	lethal	CG12653	1	0	10	0	10	Not Lethal	0	0	0	0	0	0	0	0	0	0	0	0	No
13804	2	viable	CG8492	1	0	10	0	10	Not Lethal	0	0	0	0	0	0	0	0	0	0	0	0	No
13861	3	viable	CG13308	1	0	8	2	10	Not Lethal	0	0	0	0	0	0	0	0	0	0	0	0	No
13862	3	viable	CG13308	1	0	4	6	10	Not Lethal	0	0	0	0	0	0	0	0	0	0	0	0	No
14032	2	viable	CG8609	1	0	6	4	10	Not Lethal	0	0	0	0	0	0	0	0	0	8	0	0	No
14063	3	steril	CG13676	1	0	0	0	0	Pupal	1												No
14279	3	viable	CG7842	1	0	10	0	10	Not Lethal	0	0	0	0	0	0	0	0	0	0	0	0	No
14392	3	lethal	CG7714	1	0	1	5	6	Not Lethal	0	0	10	0	0	0	0	0	0	0	1	4	Yes
14394	3	viable	CG7714	1	0	10	0	10	Not Lethal	0	0	0	0	0	0	0	0	0	0	0	0	No
14563	2	viable	CG15760	1	0	8	2	10	Not Lethal	0	0	0	0	0	0	0	0	0	0	0	0	No
14572	3	viable	CG32772	1	0	10	0	10	Not Lethal	0	0	0	0	0	0	0	0	0	0	0	0	No
14575	1	viable	CG4151	1	0	0	10	10	Pupal	0	0	0	0	0	0	1	0	0	0	0	0	No
14580	1	viable	CG11581	1	0	0	7	7	Pupal	0	0	0	0	0	0	0	0	0	0	0	0	No
14703	3	viable	CG6173	1	0	3	7	10	Not Lethal	0	0	0	0	0	0	0	0	0	0	0	0	No
14704	3	viable	CG6173	1	0	10	0	10	Not Lethal	0	0	0	0	0	0	0	0	0	0	0	0	No
14787	2	viable	CG6452	1	0	10	0	10	Not Lethal	0	0	0	0	0	0	0	0	0	0	0	0	No
14788	2	steril	CG6452	1	0	10	0	10	Not Lethal	0	0	0	0	0	0	0	0	0	0	0	0	No
14835	1	viable	CG8952	1	0	0	10	10	Not Lethal	0	0	0	0	0	0	0	0	0	0	0	0	No
14929	2	viable	CG8492	1	0	10	0	10	Not Lethal	0	0	0	0	0	0	0	0	0	0	0	0	No
14959	3	viable	CG15760	1	0	10	0	10	Not Lethal	0	0	0	0	0	0	0	0	0	0	0	0	No
15140	3	viable	CG11672	1	0	5	5	10	Not Lethal	0	0	0	0	0	0	0	0	0	0	0	0	No
15314	2	viable	CG9016	1	0	10	0	10	Not Lethal	0	0	0	0	0	0	0	0	0	0	0	0	No
15410	3	viable	CG4815	1	0	10	0	10	Not Lethal	0	0	0	0	0	0	0	0	0	0	0	0	No
15475	3	viable	CG1839	1	0	10	0	10	Not Lethal	0	0	0	0	0	0	0	0	0	0	0	0	No
15476	3	viable	CG1839	1	0	10	0	10	Not Lethal	0	0	0	0	0	0	0	0	0	0	0	0	No
15757	2	viable	CG33115	1	0	10	0	10	Not Lethal	0	0	0	0	0	0	0	0	0	0	0	0	No
15778	2	viable	CG10730	1	0	10	0	10	Not Lethal	0	0	0	0	0	0	0	0	0	0	0	0	No
15779	2	viable	CG10730	1	0	10	0	10	Not Lethal	0	0	0	0	0	0	0	0	0	0	0	0	No
16039	2	viable	CG10210, CG10375	1	0	10	0	10	Not Lethal	0	1	3	0	0	0	0	0	0	6	0	0	Yes
16134	1	viable	CG10969	1	0	0	0	0	Pupal	1												No
16600	2	viable	CG6753	1	0	3	7	10	Not Lethal	0	0	0	0	0	0	0	0	0	0	0	0	No
16660	3	viable	CG14841	1	0	10	0	10	Not Lethal	0	0	0	0	0	0	0	0	0	0	0	0	No
16661	3	viable	CG14841	1	0	10	0	10	Not Lethal	0	0	0	0	0	0	0	0	0	0	0	0	No
16675	3	viable	CG31199	1	0	10	0	10	Not Lethal	0	0	0	0	0	0	0	0	0	0	0	0	No
16966	1	viable	CG10642	1	0	0	10	10	Not Lethal	0	0	0	0	0	0	0	0	0	0	0	0	No
17112	3	viable	CG12970	1	0	10	0	10	Not Lethal	0	0	0	0.1	0	0	0	0	0	0	0	0	No
17114	3	steril	CG32572	1	0	5	5	10	Not Lethal	0	0	0	0	0	0	0	0	0	0	0	0	No
17137	1	viable	CG13343	1	0	0	10	10	Not Lethal	0	0	0	0	0	0	0	0	0	0	0	0	No
17139	3	viable	CG13343	1	0	1	2	3	Pupal	0	0	2	0	0	0	0	0	4	0	1	0	No
17178	3	viable	CG13415	1	0	2	7	9	Not Lethal	0	0	0	0	0	0	0	0	0	0	0	0	No
17344	3	viable	CG1403	1	0	1	9	10	Not Lethal	0	0	0	0	0	0	0	0	0	0	0	0	No
17659	2	lethal	CG14490	1	0	10	0	10	Not Lethal	0	0	0	0	0	0	0	0	0	0	0	0	No
17660	3	viable	CG14490	1	0	10	0	10	Not Lethal	0	0	0	0	0	0	0	0	0	0	0	0	No
17684	3	viable	CG14506	1	0	10	0	10	Not Lethal	0	0	0	0	0	0	0	0	0	0	0	0	No
17818	1	viable	CG13862	1	0	0	10	10	Not Lethal	0	0	0	0	0	0	0	0	0	0	0	0	No
17898	2	steril	CG7503	1	0	2	7	9	Not Lethal	0	0	0	0	0	0	0	0	0	0	0	0	No
18179	3	viable	CG11181	1	0	10	0	10	Not Lethal	0	0	1	0	0	0	0	0	0	1	0	0	No
18180	2	viable	CG11181	1	0	10	0	10	Not Lethal	0	0	0	0	0	0	0	0	0	0	0	0	No
18231	2	viable	CG1490	1	0	1	3	4	Pupal	0	0	0	0	0	9	0	0	0	0	0	0	No
18252	3	lethal	CG14657	1	0	2	8	10	Not Lethal	0	0	0	0	0	0	0	0	0	0	0	0	No
18284	2	viable	CG14608	1	0	8	2	10	Not Lethal	0	0	0	0	0	0	0	0	0	0	0	0	No
18347	2	viable	CG14712	1	0	3	7	10	Not Lethal	0	0	0	0	0	0	0	0	0	6	0	0	No
18428	2	steril	CG10021	1	0	4	6	10	Not Lethal	0	0	0	0	0	0	0	2	2	0	0	0	No
18447	2	viable	CG3568	1	0	10	0	10	Not Lethal	0	0	0	0	0	0	0	0	0	0	0	0	No
18561	2	viable	CG1417	1	0	10	0	10	Not Lethal	0	0	0	0	0	0	0	0	0	0	0	0	No
18676	3	viable	CG1100	1	0	0	1	1	Pupal	0	0	0	0	0	0	0	0	0	4	0	0	No
18828	2	viable	CG3650	1	0	10	0	10	Not Lethal	0	0	0	0	0	0	0	0	0	0	0	0	No
18830	2	lethal	CG3650	1	0	2	7	9	Not Lethal	0	0	0	0	0	0	0	0	0	0	0	0	No
18946	2	viable	CG11771	1	0	10	0	10	Not Lethal	0	0	0	0	0	0	0	0	0	0	0	0	No
19032	2	viable	CG17549	1	0	2	8	10	Not Lethal	0	4	0	0	0	0	0	0	4	0	0	0	No
19035	3	viable	CG17549	1	0	10	0	10	Not Lethal	0	2	0	0	0	0	0	0	3	0	0	0	No
19101	3	steril	CG18315	1	0	10	0	10	Not Lethal	0	0	0	0	0	0	0	0	0	0	0	0	No
19102	3	viable	CG18315	1	0	10	0	10	Not Lethal	0	0	0	0	0	0	0	0	0	0	0	0	No
19164	2	viable	CG16932	1	0	10	0	10	Not Lethal	0	0	0	0	0	0	0	0	0	0	0	0	No
19165	3	viable	CG16932	1	0	4	3	7	Not Lethal	0	0	0	0	0	0	0	0	0	0	0	0	No
19189	2	viable	CG18304	1	0	10	0	10	Not Lethal	0	0	0	0	0	0	0	0	0	0	0	0	No
19191	3	viable	CG18304	1	0	9	1	10	Not Lethal	0	0	0	0	0	0	0	0	0	0	0	0	No
19200	3	viable	CG2712	1	0	10	0	10	Not Lethal	0	0	0	0	0	0	0	0	0	0	0	0	No
19214	3	viable	CG30279	1	0	10	0	10	Not Lethal	0	0	0	0	0	0	0	0	0	0	0	0	No
19215	3	viable	CG30279	1	0	3	5	8	Not Lethal	0	0	0	0	0	0	0	0	0	0	0	0	No
19481	3	steril	CG13862	1	0	6	4	10	Not Lethal	0	0	0	0	0	0	0	0	0	0	0	0	No
19545	3	lethal	CG15884	1	0	10	0	10	Not Lethal	0	0	0	0	0	0	0	0	0	0	0	0	No
19618	3	viable	CG15894	1	0	10	0	10	Not Lethal	0	0	0	0	0	0	0	0	0	0	0	0	No
19656	1	viable	CG16711	1	0	0	9	9	Pupal	0	0	1	0	0	0	0	0	0	0	0	0	No
19657	1	viable	CG16711	1	0	0	10	10	Not Lethal	0	0	0	0	0	0	0	0	0	0	0	0	No
19870	3	viable	CG6533	1	0	10	0	10	Not Lethal	0	0	0	0	0	0	0	0	0	0	0	0	No
19872	2	lethal	CG6533	1	0	10	0	10	Not Lethal	0	0	0	0	0	0	0	0	0	0	0	0	No
20102	3	viable	CG8654	1	0	10	0	10	Not Lethal	0	0	0	0	0	0	0	0	0	0	0	0	No
20104	2	viable	CG1100	1	0	0	0	0	Pupal	1												No
20161	3	lethal	CG12239	1	0	10	0	10	Not Lethal	0	0	0	0	0	0	0	0	0	0	0	0	No
20164	3	viable	CG12239	1	0	5	5	10	Not Lethal	0	0	0	0	0	0	0	0	0	0	0	0	No
20396	2	lethal	CG17181	1	0	4	6	10	Not Lethal	0	0	0	0	0	0	0	0	0	0	0	0	No
20735	2	viable	CG1901	1	0	1	9	10	Pupal	0	0	0	0	0	0	0	0	0	0	0	0	No
20989	2	viable	CG5962	1	0	7	3	10	Not Lethal	0	0	0	0	0	0	0	0	0	0	0	0	No
20991	3	viable	CG5962	1	0	10	0	10	Not Lethal	0	0	0	0	0	0	0	0	0	0	0	0	No
21130	3	viable	CG30334	1	0	10	0	10	Not Lethal	0	0	0	0	0	0	0	0	0	0	0	0	No
21131	3	viable	CG30334	1	0	10	0	10	Not Lethal	0	0	0	0	0	0	0	0	0	0	0	0	No
21924	3	viable	CG4712	1	0	9	1	10	Not Lethal	0	0	0	0	0	0	0	0	0	0	0	0	No
21925	3	viable	CG4712	1	0	10	0	10	Not Lethal	0	0	0	0	0	0	0	0	0	0	0	0	No
22159	3	viable	CG33969	1	0	10	0	10	Not Lethal	0	0	0	0	0	0	0	0	0	0	0	0	No
22160	3	viable	CG33969	1	0	10	0	10	Not Lethal	0	0	0	0	0	0	0	0	0	0	0	0	No
22180	1	viable	CG5625	1	0	0	1	1	Pupal	0	0	0	0	0	0	0	0	0	0	0	0	No
22236	3	viable	CG6123	1	0	10	0	10	Not Lethal	0	0	0	0	0	0	0	0	0	0	0	0	No
22293	3	viable	CG6194	1	0	1	6	7	Not Lethal	0	2	0	0	0	0	0	0	0	0	0	0	No
22294	2	viable	CG6194	1	0	10	0	10	Not Lethal	0	0	0	0	0	0	1	0	0	3	0	0	No
22643	2	viable	CG7986	1	0	10	0	10	Not Lethal	0	0	0	0	0	0	0	0	0	0	0	0	No
22646	3	steril	CG7986	1	0	4	6	10	Not Lethal	0	0	0	0	0	0	0	0	0	0	0	0	No
22830	3	viable	CG32698	1	0	10	0	10	Not Lethal	0	0	0	0	0	0	0	0	0	0	0	0	No
22831	3	viable	CG32698	1	0	10	0	10	Not Lethal	0	0	0	0	0	0	0	0	0	0	0	0	No
22944	1	viable	CG2198	1	0	0	1	1	Before Pupal	0	0	0	0	0	0	0	0	0	0	0	0	No
22945	3	lethal	CG2198	1	0	10	0	10	Not Lethal	0	0	0	0	0	0	0	0	0	0	0	0	No
22983	2	viable	CG3811	1	0	8	2	10	Not Lethal	0	0	0	0	0	0	1	6	0	0	0	0	No
22984	2	viable	CG3811	1	0	10	0	10	Not Lethal	0	0	0	0	0	0	0	10	0	0	0	0	No
23084	3	viable	CG13088	1	0	8	2	10	Not Lethal	0	0	0	0	0	0	0	0	0	0	0	0	No
23085	2	viable	CG13088	1	0	10	0	10	Not Lethal	0	0	0	0	0	0	0	0	0	0	0	0	No
23153	3	viable	CG34413	1	0	8	2	10	Not Lethal	0	0	0	0	0	0	1	0	0	0	0	0	No
23166	3	steril	CG9631	1	0	5	5	10	Not Lethal	0	0	0	0	0	0	0	0	0	0	0	0	No
23167	3	viable	CG9631	1	0	6	4	10	Not Lethal	0	0	0	0	0	0	0	0	0	0	0	0	No
23342	2	viable	CG32698	1	0	0	0	0	Before Pupal	1												No
23343	3	viable	CG32698	1	0	8	2	10	Not Lethal	0	0	0	0	0	0	0	0	0	0	0	0	No
23381	3	lethal	CG34350	1	0	0	0	0	Before Pupal	1												No
23519	1	viable	CG3513	1	0	0	10	10	Pupal	0	0	0	0	0	0	0	0	0	0	0	0	No
23735	2	viable	CG9286	1	0	9	1	10	Not Lethal	0	0	0	0	0	0	0	0	0	0	0	0	No
24117	3	viable	CG8519	1	0	6	4	10	Not Lethal	0	0	0	0	0	0	0	0	0	0	0	0	No
24118	2	viable	CG8519	1	0	10	0	10	Not Lethal	0	0	0	0	0	0	0	0	0	0	0	0	No
24446	3	viable	CG34413	1	0	9	1	10	Not Lethal	0	0	0	0	0	0	0	0	0	0	0	3	No
24479	2	viable	CG16857	1	0	7	3	10	Not Lethal	0	0	0	0	0	0	0	0	0	0	0	0	No
24503	2	viable	CG5482	1	0	0	0	0	Before Pupal	1												No
24759	2	viable	CG3469	1	0	0	0	0	Pupal	1												No
24770	3	viable	CG30026	1	0	10	0	10	Not Lethal	0	0	0	0	0	0	0	0	0	0	0	0	No
24771	2	lethal	CG30026	1	0	8	2	10	Not Lethal	0	0	0	0	0	0	0	0	0	0	0	0	No
25076	3	viable	CG15695	1	0	10	0	10	Not Lethal	0	0	0	0	0	0	0	0	0	0	0	0	No
25077	2	viable	CG15695	1	0	10	0	10	Not Lethal	0	0	0	0	0	0	0	0	0	0	0	0	No
25117	3	steril	CG15475	1	0	4	6	10	Not Lethal	0	0	0	0	0	0	0	0	0	0	0	0	No
25118	3	viable	CG15475	1	0	10	0	10	Not Lethal	0	0	0	0	0	0	0	0	0	0	0	0	No
25191	2	viable	CG15100	1	0	0	0	0	Pupal	1												No
25193	2	viable	CG15100	1	0	0	0	0	Before Pupal	1												No
25922	3	lethal	CG31935	1	0	4	6	10	Not Lethal	0	0	0	0	0	0	0	0	0	0	0	0	No
25923	2	lethal	CG31935	1	0	4	6	10	Not Lethal	0	0	0	0	0	0	0	0	0	0	0	0	No
26166	2	viable	CG3273	1	0	10	0	10	Not Lethal	0	0	0	0	0	0	0	0	0	0	0	0	No
26167	2	viable	CG3273	1	0	10	0	10	Not Lethal	0	0	0	0	0	0	0	0	0	0	0	0	No
26270	2	viable	CG3691	1	0	10	0	10	Not Lethal	0	0	0	0	0	0	0	0	0	0	0	0	No
26271	2	viable	CG3691	1	0	10	0	10	Not Lethal	0	0	0	0	0	0	0	0	0	0	0	0	No
26355	3	viable	CG4015	1	0	10	0	10	Not Lethal	0	0	0	0	0	0	0	0	0	0	0	0	No
26356	1	viable	CG4015	1	0	0	10	10	Not Lethal	0	0	0	0	0	0	0	0	0	0	0	0	No
26719	3	viable	CG6678	1	0	10	0	10	Not Lethal	0	0	0	0	0	0	0	0	0	0	0	0	No
26739	1	viable	CG7326	1	0	0	10	10	Not Lethal	0	0	0	0	0	0	0	0	0	0	0	0	No
26780	3	viable	CG10625	1	0	10	0	10	Not Lethal	0	0	0	0	0	0	0	0	0	0	0	0	No
26791	3	viable	CG1148	1	0	10	0	10	Not Lethal	0	0	0	0	0	0	0	0	0	0	0	0	No
26885	3	lethal	CG7664	1	0	2	2	4	Pupal	0	0	0	0	0	0	0	0	0	8	0	0	No
26886	3	viable	CG7664	1	0	10	0	10	Not Lethal	0	0	0	0	0	0	2	0	0	6	0	0	No
26914	3	lethal	CG8914	1	0	8	2	10	Not Lethal	0	0	1	0	0	0	0	0	0	0	0	0	No
26915	3	viable	CG8914	1	0	10	0	10	Not Lethal	0	0	0	0	0	0	0	0	0	0	0	0	No
26935	2	viable	CG8184	1	0	0	3	3	Pupal	0	1	0	0	0	0	0	0	0	8	0	0	No
27187	2	viable	CG3619	1	0	10	0	10	Not Lethal	0	1	8	0	0	0	0	0	0	0	0	0	Yes
27326	3	steril	CG10869	1	0	7	3	10	Not Lethal	0	0	0	0	0	0	0	0	0	0	0	0	No
27356	2	viable	CG5098	1	0	0	0	0	Before Pupal	1												No
27368	2	viable	CG5182	1	0	10	0	10	Not Lethal	0	0	0	0	0	0	0	0	0	0	0	0	No
27475	3	viable	CG5663	1	0	5	5	10	Not Lethal	0	0	0	0	0	0	0	0	0	0	0	0	No
27476	3	steril	CG5663	1	0	10	0	10	Not Lethal	0	0	0	0	0	0	0	0	0	0	0	0	No
27516	1	viable	CG5790	1	0	0	10	10	Not Lethal	0	0	0	0	0	0	0	0	0	0	0	0	No
27541	1	viable	CG6058	1	0	0	10	10	Not Lethal	0	0	0	0	0	0	0	0	0	0	0	0	No
27542	3	viable	CG6058	1	0	3	7	10	Not Lethal	0	0	0	0	0	0	1	0	0	0	0	0	No
27549	2	viable	CG6083	1	0	10	0	10	Not Lethal	0	0	0	0	0	0	0	0	0	0	0	0	No
27683	3	viable	CG6605	1	0	4	6	10	Not Lethal	0	0	2	0	0	0	0	0	0	0	0	2	No
27684	3	viable	CG6605	1	0	4	6	10	Not Lethal	0	0	0	0	0	0	0	3	0	0	0	2	No
27687	3	viable	CG6607	1	0	3	7	10	Pupal	0	0	0	0	0	0	4	0	4	0	0	0	No
27688	2	viable	CG6607	1	0	10	0	10	Pupal	0	0	0	0	0	0	0	0	0	2	0	3	No
27828	3	viable	CG7065	1	0	10	0	10	Not Lethal	0	0	0	0	0	0	0	0	0	0	0	0	No
27849	3	viable	CG7101	1	0	10	0	10	Not Lethal	0	0	0	0	0	0	0	0	0	0	0	0	No
27850	3	lethal	CG7101	1	0	10	0	10	Not Lethal	0	0	0	0	0	0	0	0	0	0	0	0	No
28325	3	viable	CG13990	1	0	6	4	10	Not Lethal	0	0	0	0	0	0	0	0	0	0	0	0	No
28326	3	viable	CG13990	1	0	10	0	10	Not Lethal	0	0	0	0	0	0	0	0	0	0	0	0	No
28368	2	lethal	CG4145	1	0	0	0	0	Pupal	1												No
28368	2	lethal	CG4145	1	0	4	6	10	Not Lethal	0	0	0	0	0	0	0	0	0	0	0	0	No
28369	3	viable	CG4145	1	0	3	7	10	Not Lethal	0	0	0	0	0	0	0	0	0	0	0	0	No
28378	2	viable	CG4678	1	0	10	0	10	Not Lethal	0	0	0	0	0	0	2	0	0	8	0	0	No
28379	2	viable	CG4678	1	0	10	0	10	Not Lethal	0	0	0	0	0	0	0	0	0	0	0	0	No
28438	2	viable	CG15019	1	0	5	5	10	Not Lethal	0	0	0	0	0	0	0	0	0	0	0	0	No
28618	3	lethal	CG7490	1	0	0	0	0	Before Pupal	1												No
28619	3	viable	CG7490	1	0	0	0	0	Before Pupal	1												No
28642	3	viable	CG5111	1	0	10	0	10	Not Lethal	0	0	0	0	0	0	0	0	0	0	0	0	No
28643	2	lethal	CG5111	1	0	4	6	10	Not Lethal	0	0	0	0	0	0	0	0	0	0	0	0	No
28667	3	lethal	CG9559	1	0	2	6	8	Not Lethal	0	4	0	0	0	0	0	0	0	0	1	4	No
28733	2	viable	CG9079	1	0	8	2	10	Not Lethal	0	0	0	0	0	0	0	0	0	0	0	0	No
28822	3	viable	CG2986	1	0	0	0	0	Before Pupal	1												No
28823	3	viable	CG2986	1	0	0	0	0	Before Pupal	1												No
28900	2	viable	CG8435	1	0	0	0	0	Before Pupal	1												No
28901	2	viable	CG8435	1	0	0	0	0	Pupal	1												No
28936	3	viable	CG8611	1	0	3	7	10	Not Lethal	0	0	0	0	0	0	0	0	0	0	0	0	No
28957	2	lethal	CG8818	1	0	3	7	10	Not Lethal	0	0	0	0	0	0	0	0	0	0	0	0	No
29073	2	viable	CG9201	1	0	9	1	10	Not Lethal	0	0	0	0	0	0	0	0	0	0	0	0	No
29074	2	viable	CG9201	1	0	10	0	10	Not Lethal	0	0	0	0	0	0	0	0	0	0	0	0	No
29117	3	viable	CG9709	1	0	10	0	10	Not Lethal	0	0	0	0	0	0	0	0	0	0	0	0	No
29119	2	lethal	CG9709	1	0	6	4	10	Not Lethal	0	0	0	0	0	0	0	0	0	0	0	0	No
29204	2	viable	CG15472	1	0	6	4	10	Not Lethal	0	0	0	0	0	0	0	0	0	0	0	0	No
29205	2	viable	CG15472	1	0	10	0	10	Not Lethal	0	0	0	0	0	0	0	0	0	0	0	0	No
29622	3	viable	CG2096	1	0	10	0	10	Not Lethal	0	0	0	0	0	0	0	0	0	0	0	0	No
29894	3	viable	CG15894, CG4013	1	0	0	0	0	Pupal	1												No
29895	2	viable	CG15894, CG4013	1	0	0	0	0	Pupal	1												No
30067	2	viable	CG2507	1	0	0	0	0	Before Pupal	1												No
30068	2	lethal	CG2507	1	0	0	0	0	Pupal	1												No
30124	3	viable	CG6137	1	0	10	0	10	Not Lethal	0	0	0	0	0	0	0	0	0	0	0	0	No
30125	2	viable	CG6137	1	0	10	0	10	Not Lethal	0	0	0	0	0	0	0	0	0	0	0	0	No
30145	2	?	CG6304	1	1	3	5	8	Pupal	0	0	0	0	0	0	0	0	0	0	0	0	No
30146	2	?	CG6304	1	1	1	0	1	Pupal	0	0	0	0	0	0	2	0	0	6	0	0	No
30149	3	viable	CG6311	1	0	8	2	10	Not Lethal	0	0	0	0	0	0	0	0	0	0	0	0	No
30150	3	viable	CG6311	1	0	3	7	10	Not Lethal	0	0	0	0	0	0	0	0	0	0	0	0	No
30360	2	viable	CG4867	1	0	8	2	10	Not Lethal	0	0	0	0	0	0	0	0	0	0	0	0	No
30361	2	viable	CG4867	1	0	10	0	10	Not Lethal	0	0	0	0	0	0	0	0	0	0	0	0	No
30468	1	viable	CG2932	1	0	0	10	10	Not Lethal	0	0	0	0	0	0	0	0	0	0	0	0	No
30497	3	viable	CG1836	1	0	10	0	10	Not Lethal	0	0	0	0	0	0	0	0	0	0	0	0	No
30498	3	viable	CG1836	1	0	10	0	10	Not Lethal	0	0	0	0	0	0	0	0	0	0	0	0	No
30948	2	viable	CG3672	1	0	6	4	10	Not Lethal	0	0	0	0	0	0	0	0	0	0	0	0	No
30949	2	viable	CG3672	1	0	10	0	10	Not Lethal	0	0	0	0	0	0	0	0	0	0	0	0	No
30967	3	lethal	CG13837	1	0	10	0	10	Not Lethal	0	0	0	0	0	0	0	0	0	0	0	0	No
30968	3	viable	CG13837	1	0	10	0	10	Not Lethal	0	0	0	0	0	0	0	0	0	0	0	0	No
31112	3	lethal	CG11263	1	0	10	0	10	Not Lethal	0	0	0	0	0	0	0	0	0	0	0	0	No
31113	3	lethal	CG11263	1	0	10	0	10	Pupal	0	0	0	0	0	0	0	0	0	0	0	0	No
31329	3	viable	CG10718	1	0	6	4	10	Not Lethal	0	0	0	0	0	0	0	0	0	0	0	0	No
31330	3	lethal	CG10718	1	0	8	2	10	Not Lethal	0	0	0.6	0	0	0	0	0	0	0	0	0	No
31589	2	viable	CG11901	1	0	0	0	0	Before Pupal	1												No
31697	2	lethal	CG12219	1	0	3	4	7	Not Lethal	0	0	0	0	0	0	0	0	0	0	0	0	No
31698	3	lethal	CG12219	1	0	10	0	10	Not Lethal	0	0	0	0	0	0	0	0	0	0	0	9	No
32033	3	viable	CG12831	1	0	10	0	10	Not Lethal	0	0	0	0	0	0	0	0	0	0	0	0	No
32034	3	viable	CG12831	1	0	10	0	10	Not Lethal	0	0	0	0	0	0	0	0.6	0	0	0	0	No
32082	3	viable	CG13917	1	0	2	5	7	Pupal	0	0	0	0	0	0	1	0	0	9	0	0	No
32143	2	viable	CG13088	1	0	10	0	10	Not Lethal	0	0	0	0	0	0	0	0	0	0	0	0	No
32144	3	viable	CG13088	1	0	8	2	10	Not Lethal	0	0	0	0	0	0	0	0	0	0	0	0	No
32349	2	viable	CG1503	1	0	10	0	10	Not Lethal	0	0	0	0	0	0	0	0	0	0	0	0	No
32350	3	lethal	CG1503	1	0	10	0	10	Not Lethal	0	0	0	0	0	0	0	0	0	0	0	0	No
32377	3	lethal	CG15224	1	0	0	0	0	Pupal	1												No
32378	3	steril	CG15224	1	0	0	0	0	Pupal	1												No
32421	2	viable	CG5940	1	0	10	0	10	Not Lethal	0	0	10	0	0	0	0	0	1	0	1	0	Yes
32443	3	viable	CG3431	1	0	0	0	0	Pupal	1												No
32826	3	viable	CG1703	1	0	0	0	0	Pupal	1												No
32929	3	viable	CG1743	1	0	10	0	10	Not Lethal	0	0	0	0	0	0	0	0	0	0	0	0	No
32960	2	viable	CG32666	1	0	0	0	0	Before Pupal	1												No
32961	3	lethal	CG32666	1	0	4	4	8	Not Lethal	0	0	0	0	0	0	0	0	0	0	0	0	No
33098	3	viable	CG10721	1	0	10	0	10	Not Lethal	0	0	0	0	0	0	0	0	0	0	0	0	No
33099	2	viable	CG10721	1	0	10	0	10	Not Lethal	0	0	0	0	0	0	0	0	0	0	0	0	No
33155	2	viable	CG7228	1	0	10	0	10	Not Lethal	0	0	0	0	0	0	0	0	0	0	0	0	No
33198	1	viable	CG2210	1	0	0	10	10	Not Lethal	0	0	0	0	0	0	0	0	0	0	0	0	No
33286	1	viable	CG6524	1	0	0	10	10	Not Lethal	0	0	0	0	0	0	0	0	0	0	0	0	No
33337	2	viable	CG5887	1	0	0	7	7	Pupal	0	0	0	0	0	0	0	0	0	0	0	0	No
33338	2	viable	CG5887	1	0	10	0	10	Not Lethal	0	0	0	0	0	0	0	0	0	0	0	0	No
33353	3	viable	CG6901	1	0	10	0	10	Not Lethal	0	0	0	0	0	0	0	0	0	0	0	0	No
33354	3	lethal	CG6901	1	0	10	0	10	Not Lethal	0	0	0	0	0	0	0	0	0	0	0	0	No
33458	3	lethal	CG2051	1	0	3	7	10	Not Lethal	0	0	0	0	0	0	0	0	0	0	0	0	No
33459	2	viable	CG2051	1	0	10	0	10	Not Lethal	0	0	0	0	0	0	0	0	0	0	0	0	No
33504	2	viable	CG2207	1	0	4	6	10	Not Lethal	0	0	0	0	0	0	0	0	0	0	0	0	No
33641	3	viable	CG7639	1	0	9	1	10	Not Lethal	0	0	0	0	0	0	10	0	0	0	0	0	No
33642	2	viable	CG7639	1	0	10	0	10	Not Lethal	0	0	0	0	0	0	5	0	0	0	0	0	No
34036	3	viable	CG32031	1	0	1	1	2	Pupal	0	0	0	0	0	0	1	0	4	0	0	0	No
34037	3	lethal	CG32031	1	0	2	3	5	Not Lethal	0	0	4	0	0	0	3	0	0	0	0	0	No
34119	3	viable	CG4898	1	0	1	2	3	Pupal	0	0	0	0	0	0	0	0	0	8	0	0	No
34487	3	viable	CG32260	1	0	10	0	10	Not Lethal	0	0	0	0	0	0	0	0	0	0	0	0	No
34488	3	viable	CG32260	1	0	9	1	10	Not Lethal	0	0	0	0	0	0	0	0	0	0	0	0	No
34617	3	viable	CG3431	1	0	9	1	10	Not Lethal	0	0	0	0	0	0	3	0	0	4	0	0	No
34618	3	viable	CG3431	1	0	8	2	10	Not Lethal	0	0	0	0	0	0	3	0	3	0	0	0	No
34631	2	viable	CG3491	1	0	10	0	10	Not Lethal	0	0	0	0	0	0	0	0	0	0	0	0	No
34730	3	lethal	CG3917	1	0	0	2	2	Not Lethal	0	0	0	0	0	0	0	0	0	0	0	0	No
34731	3	viable	CG3917	1	0	1	4	5	Not Lethal	0	0	0	0	0	0	1	2	0	0	0	0	No
34752	1	viable	CG17768, CG33677	1	0	0	0	0	Pupal	1												No
34752	1	viable	CG17768, CG33677	1	0	0	0	0	Pupal	1												No
34753	2	viable	CG17768, CG33677	1	0	0	0	0	Pupal	1												No
34753	2	viable	CG17768, CG33677	1	0	1	3	4	Pupal	0	0	0	0	0	0	0	0	0	10	0	0	No
34765	3	lethal	CG33969	1	0	8	2	10	Not Lethal	0	0	0	0	0	0	0	0	0.2	0	0	0	No
34839	2	viable	CG4415	1	0	5	5	10	Not Lethal	0	0	0	0	0	0	0	0	0	0	0	0	No
34839	2	viable	CG4415	1	0	10	0	10	Not Lethal	0	0	0	0	0	0	0	0	0	0	0	0	No
34841	1	viable	CG4415	1	0	0	10	10	Not Lethal	0	0	0	0	0	0	0	0	0	0	0	0	No
34907	2	viable	CG4931	1	0	3	4	7	Not Lethal	0	0	0	0	0	0	0	0	0	0	0	0	No
34908	3	viable	CG4931	1	0	2	8	10	Not Lethal	0	0	0	0	0	0	0	3	2	0	0	0	No
35029	1	viable	CG5659	1	0	0	10	10	Not Lethal	0	0	0	0	0	0	0	0	0	0	0	0	No
35132	3	viable	CG6897	1	0	2	4	6	Pupal	0	0	0	2	4	0	0	0	0	1	0	0	No
35134	3	viable	CG6897	1	0	2	8	10	Not Lethal	0	0	0	0.4	8	0	0	0	0	0	0	0	No
35611	2	lethal	CG7052	1	0	5	5	10	Not Lethal	0	0	0	0	0	0	0	0	0	0	0	0	No
35851	1	viable	CG34350	1	0	0	10	10	Not Lethal	0	0	0	0	0	0	0	0	0	0	0	0	No
35852	3	viable	CG34350	1	0	2	8	10	Not Lethal	0	0	0	0	0	0	0	0	0	0	0	0	No
35899	3	steril	CG8359	1	0	0	10	10	Not Lethal	0	0	0	0	0	0	0	0	0	0	0	0	No
35927	2	viable	CG8398	1	0	10	0	10	Not Lethal	0	0	0	0	0	0	0	0	0	0	0	0	No
35928	3	steril	CG8398	1	0	8	2	10	Not Lethal	0	0	0	0	0	0	0	0	0	0	0	0	No
35954	3	viable	CG8545	1	0	0	0	0	Pupal	1												No
36220	3	viable	CG14351	1	0	0	7	7	Pupal	0	0	0	0	0	7	0	0	0	1	0	2	No
36221	2	lethal	CG14351	1	0	0	0	0	Before Pupal	1												No
36224	3	lethal	CG16857	1	0	1	9	10	Not Lethal	0	0	0	0	0	0	0	0	0	0	0	0	No
36226	3	lethal	CG16857	1	0	3	7	10	Not Lethal	0	0	0	0	0	0	0	0	0	0	0	0	No
36421	1	viable	CG31029	1	0	0	10	10	Not Lethal	0	0	0	0	0	0	0	0	0	0	0	0	No
37287	3	viable	CG3619	1	0	10	0	10	Not Lethal	0	3	7	0	0	0	0	0	0	0	0	0	Yes
37288	3	viable	CG3619	1	0	7	3	10	Not Lethal	0	2	8	0	0	0	0	0	0	1	0	0	Yes
37461	2	viable	CG8925	1	0	6	4	10	Not Lethal	0	0	0	0	0	0	0	0	0	0	0	0	No
37583	2	viable	CG5170	1	0	8	2	10	Not Lethal	0	0	0	0	0	0	0	0	0	0	0	0	No
37791	1	viable	CG8376	1	0	0	0	0	Pupal	1												No
37838	3	viable	CG12205	1	0	10	0	10	Not Lethal	0	0	0	0	0	0	0	0	0	0	0	0	No
37839	3	viable	CG12205	1	0	10	0	10	Not Lethal	0	0	0	0	0	0	0	0	0	0	0	0	No
37965	3	viable	CG2346	1	0	10	0	10	Not Lethal	0	0	0	0	0	0	0	0	0	0	0	0	No
38010	2	viable	CG4698	1	0	4	6	10	Not Lethal	0	0	0	0	0	0	0	0	0	0	0	0	No
38011	2	lethal	CG4698	1	0	5	2	7	Not Lethal	0	0	0	0	0	0	0	0	0	0	0	0	No
38151	2	viable	CG30418	1	0	8	2	10	Not Lethal	0	0	0	0	0	0	0	0	0	0	0	0	No
38152	3	viable	CG30418	1	0	10	0	10	Not Lethal	0	0	0	0	0	0	0	0	0	0	0	0	No
38154	3	lethal	CG3589	1	0	1	6	7	Not Lethal	0	0	0	0	0	0	0	0	0	0	0	0	No
38155	1	viable	CG3589	1	0	0	10	10	Not Lethal	0	0	0	0	0	0	0	0	0	0	0	0	No
38353	2	lethal	CG10191	1	0	7	3	10	Not Lethal	0	0	0	0	0	0	0	0	0	0	0	0	No
38356	2	viable	CG10210	1	0	10	0	10	Not Lethal	0	0	0	0	0	0	0	0	0	0	0	0	No
38547	2	viable	CG11652	1	0	7	3	10	Not Lethal	0	0	0	0	0	0	2	0	0	8	0	0	No
38549	1	viable	CG11652	1	0	0	10	10	Not Lethal	0	0	0	0	0	0	0	0	0	0	0	0	No
38721	2	lethal	CG12878	1	0	0	7	7	Not Lethal	0	0	0	0	0	0	0	0	0	0	0	0	No
38722	3	viable	CG12878	1	0	4	3	7	Pupal	0	0	0	0	0	0	1	0	0	9	0	0	No
38765	2	viable	CG32572	1	0	10	0	10	Not Lethal	0	0	0	0	0	0	0	0	0	0	0	0	No
38977	2	lethal	CG31287	1	0	7	3	10	Not Lethal	0	0	0	0	0	0	0	0	0	0	0	0	No
38978	3	viable	CG31287	1	0	10	0	10	Not Lethal	0	0	0	0	0	0	0	0	0	0	0	0	No
38981	2	lethal	CG3964	1	0	0	1	1	Pupal	0	0	0	0	0	0	0	0	0	7	0	0	No
38983	2	viable	CG3964	1	0	1	1	2	Pupal	0	0	0	0	0	0	0	0	0	0	0	0	No
39084	3	viable	CG2507	1	0	0	1	1	Before Pupal	0	0	0	0	0	0	0	0	0	4	0	0	No
39094	3	viable	CG1448	1	0	2	8	10	Not Lethal	0	0	0	0	0	0	0	0	0	0	0	0	No
39095	3	viable	CG1448	1	0	8	2	10	Not Lethal	0	0	0	0	0	0	0	0	1	0	0	0	No
39476	1	viable	CG13545	1	0	0	10	10	Pupal	0	0	0	0	0	0	0	0	0	0	0	0	No
39539	1	viable	CG8799	1	0	0	10	10	Not Lethal	0	0	0	0	0	0	0	0	0	0	0	0	No
39540	3	viable	CG8799	1	0	10	0	10	Not Lethal	0	0	0	0	0	0	0	0	0	0	0	0	No
39591	1	viable	CG5659	1	0	0	10	10	Pupal	0	0	0	0	0	0	0	0	0	0	0	0	No
39622	3	viable	CG6517	1	0	10	0	10	Not Lethal	0	0	0	0	0	0	0	0	0	0	0	0	No
39688	2	viable	CG12118	1	0	4	6	10	Not Lethal	0	0	0	0	0	0	0	0	0	0	0	0	No
39698	2	viable	CG15760	1	0	10	0	10	Not Lethal	0	0	0	0	0	0	0	0	0	0	0	0	No
39714	3	viable	CG10632	1	0	4	6	10	Not Lethal	0	0	0	0	0	0	0	0	0	0	0	0	No
39881	2	viable	CG16926	1	0	10	0	10	Not Lethal	0	0	0	0	0	0	0	0	0	0	0	0	No
39882	2	viable	CG16926	1	0	10	0	10	Not Lethal	0	0	0	0	0	0	0	0	0	0	0	0	No
39909	2	viable	CG34413	1	0	10	0	10	Not Lethal	0	0	0	0	0	0	0	0	0	0	0	0	No
39910	2	viable	CG34413	1	0	5	5	10	Not Lethal	0	0	0	0	0	0	0	0	0	0	0	0	No
40211	1	viable	CG31161	1	0	0	10	10	Not Lethal	0	0	0	0	0	0	2	0	0	0	0	0	No
40212	2	viable	CG31161	1	0	10	0	10	Not Lethal	0	0	0	0	0	0	0	0	0	0	0	0	No
40218	3	viable	CG31256	1	0	0	0	0	Pupal	1												No
40219	3	lethal	CG31256	1	0	0	0	0	Pupal	1												No
40260	2	lethal	CG31404	1	0	5	5	10	Not Lethal	0	0	0	0	0	0	0	0	0	0	0	0	No
40262	2	viable	CG31404	1	0	7	3	10	Not Lethal	0	0	0	0	0	0	0	0	0	0	0	0	No
40302	3	viable	CG9171	1	0	7	3	10	Not Lethal	0	0	0	0	0	0	0	0	0	0	0	0	No
40303	2	lethal	CG9171	1	0	7	3	10	Not Lethal	0	0	0	0	0	8	0	0	0	0	0	0	No
40429	2	steril	CG7183	1	0	0	0	0	Pupal	1												No
40623	2	viable	CG30334	1	0	10	0	10	Not Lethal	0	0	0	0	0	0	0	0	0	0	0	0	No
40648	2	viable	CG5928	1	0	10	0	10	Not Lethal	0	0	0	0	0	0	0	0	0	0	0	0	No
40649	1	viable	CG5928	1	0	0	10	10	Not Lethal	0	0	0	0	0	0	0	0	0	0	0	0	No
40833	2	viable	CG11007	1	0	7	3	10	Not Lethal	0	0	0	0	0	0	0	0	0	0	0	0	No
40860	3	viable	CG3841	1	0	10	0	10	Not Lethal	0	0	0	0	0	0	0	0	0	0	0	0	No
40861	3	viable	CG3841	1	0	8	2	10	Not Lethal	0	0	0	0	0	0	0	0	0	0	0	0	No
40926	2	viable	CG31213	1	0	7	3	10	Not Lethal	0	0	0	0	0	0	0	0	0	0	0	0	No
40927	2	viable	CG31213	1	0	10	0	10	Not Lethal	0	0	0	0	0	0	0	0	0	0	0	0	No
40999	2	viable	CG5962	1	0	10	0	10	Not Lethal	0	0	0	0	0	0	0	0	0	0	0	0	No
41086	3	viable	CG11924, CG4013	1	0	5	5	10	Not Lethal	0	0	4	0	0	0	1	0	4	0	0	0	No
41087	3	lethal	CG11924, CG4013	1	0	0	0	0	Before Pupal	1												No
41090	3	viable	CG3726	1	0	9	1	10	Not Lethal	0	0	0	0	0	0	0	0	0	0	0	0	No
41091	3	lethal	CG3726	1	0	10	0	10	Not Lethal	0	0	0	0	0	8	0	0	0	0	0	0	No
41160	1	viable	CG14162	1	0	0	10	10	Not Lethal	0	0	0	0	0	0	0	0	0	0	0	0	No
41161	2	viable	CG14162	1	0	10	0	10	Not Lethal	0	0	0	0	0	0	0	0	0	0	0	0	No
41344	3	viable	CG11213	1	0	9	1	10	Not Lethal	0	0	0	0	0	0	0	0	0	0	0	0	No
41345	2	steril	CG11213	1	0	2	5	7	Not Lethal	0	0	0	0	0	0	0	0	0	0	0	0	No
41442	3	viable	CG30026	1	0	10	0	10	Not Lethal	0	0	0	0	0	0	0	0	0	0	0	0	No
41567	3	viable	CG31762	1	0	10	0	10	Not Lethal	0	0	0	0	0	0	0	0	0	0	0	0	No
41568	3	viable	CG31762	1	0	10	0	10	Not Lethal	0	0	0	0	0	0	0	0	0	0	0	0	No
41917	3	lethal	CG3339	1	0	10	0	10	Not Lethal	0	0	0	0	0	0	0	0	0	0	0	0	No
41918	3	viable	CG3339	1	0	10	0	10	Not Lethal	0	0	0	0	0	0	0	0	0	0	0	0	No
42059	2	steril	CG6420	1	0	7	3	10	Not Lethal	0	0	0	0	0	0	0	0	0	0	0	0	No
42060	2	viable	CG6420	1	0	10	0	10	Not Lethal	0	0	0	0	0	0	0	0	0	0	0	0	No
42215	2	steril	CG9541	1	0	10	0	10	Not Lethal	0	0	0	0	0	0	0	0	0	0	0	0	No
42216	2	viable	CG9541	1	0	10	0	10	Not Lethal	0	0	0	0	0	0	0	0	0	0	0	0	No
42616	3	viable	CG31146	1	0	10	0	10	Not Lethal	0	0	0	0	0	0	0	0	0	0	0	8	No
42622	2	viable	CG2791	1	0	10	0	10	Not Lethal	0	0	0	0	0	0	0	0	0	0	0	0	No
42770	3	lethal	CG34366	1	0	8	2	10	Not Lethal	0	0	0	0	0	0	0	0	0	0	0	0	No
42825	2	viable	CG2650	1	0	5	5	10	Not Lethal	0	0	0	0	0	0	0	0	0	0	0	0	No
42828	2	lethal	CG2650	1	0	5	5	10	Not Lethal	0	0	0	0	0	0	0	0	0	0	0	0	No
42848	2	viable	CG7793	1	0	8	2	10	Not Lethal	0	2	0	0	0	7	1	0	0	3	0	0	No
42849	2	lethal	CG7793	1	0	1	9	10	Not Lethal	0	0	0	0	0	0	2	0	0	3	0	0	No
42858	3	viable	CG3315	1	0	8	2	10	Not Lethal	0	0	0	0	0	0	0	0	0	0	0	0	No
42895	2	viable	CG9728	1	0	10	0	10	Not Lethal	0	0	0	0	0	0	0	0	0	0	0	0	No
42898	2	viable	CG9728	1	0	8	2	10	Not Lethal	0	0	0	0	0	0	0	0	0	0	0	0	No
42978	2	viable	CG12124	1	0	6	4	10	Not Lethal	0	0	7	0	0	0	1	0	0	6	0	0	Yes
43205	2	viable	CG7754	1	0	9	1	10	Not Lethal	0	0	0	0	0	0	0	0	0	0	0	0	No
43206	2	viable	CG7754	1	0	10	0	10	Not Lethal	0	0	0	0	0	0	0	0	0	0	0	0	No
43388	2	viable	CG32772	1	0	10	0	10	Not Lethal	0	0	0	0	0	0	0	0	0	0	0	0	No
43563	3	viable	CG34366	1	0	7	3	10	Not Lethal	0	0	0	0	0	0	0	0	0	0	0	0	No
43800	3	lethal	CG6363	1	0	0	0	0	Pupal	1												No
43802	2	viable	CG6363	1	0	7	3	10	Not Lethal	0	0	0	0	0	0	0	0	0	0	0	0	No
43911	1	viable	CG9554	1	0	0	10	10	Not Lethal	0	0	0	0	0	0	0	0	0	0	0	0	No
44038	3	viable	CG2150	1	0	10	0	10	Not Lethal	0	0	0	0	0	4	0	0	0	2	0	0	No
44060	3	viable	CG13857	1	0	10	0	10	Not Lethal	0	0	0	0	0	0	0	0	0	0	0	0	No
44061	3	lethal	CG13857	1	0	10	0	10	Not Lethal	0	0	0	0	0	0	0	0	0	0	0	0	No
44157	2	lethal	CG33969, CG5725	1	0	0	0	0	Before Pupal	1												No
44171	2	lethal	CG32335	1	0	5	5	10	Not Lethal	0	0	0	0	0	0	6	0	0	0	0	0	No
44172	3	lethal	CG32335	1	0	0	5	5	Pupal	0	0	0	0	0	0	0	0	0	0	0	0	No
44178	3	viable	CG4550	1	0	10	0	10	Not Lethal	0	0	0	0	0	0	0	0	0	0	0	0	No
44179	2	lethal	CG4550	1	0	10	0	10	Not Lethal	0	0	0	0	0	0	0	0	0	0	0	0	No
44287	2	viable	CG9033	1	0	9	1	10	Pupal	0	0	0	0	0	0	2	0	0	8	0	0	No
44288	3	viable	CG9033	1	0	10	0	10	Not Lethal	0	0	0	0	0	0	2	0	0	5	0	0	No
44374	3	lethal	CG32666	1	0	8	2	10	Not Lethal	0	2.1	0	0	0	0	0	1.2	0	0	0	0	No
44430	3	lethal	CG14967	1	0	10	0	10	Not Lethal	0	0	0	0	0	0	0	0	0	0	0	0	No
44431	3	lethal	CG14967	1	0	10	0	10	Not Lethal	0	0	0	0	0	0	0	0	0	0	0	0	No
44510	2	viable	CG1422	1	0	8	2	10	Not Lethal	0	0	0	0	0	8	0	0	0	3	0	0	No
44511	3	lethal	CG1422	1	0	6	4	10	Not Lethal	0	0	0	0	0	9	0	0	0	2	0	0	No
44586	3	viable	CG14424	1	0	10	0	10	Pupal	0	0	0	0	0	0	2	0	5	3	0	0	No
44695	3	viable	CG9591	1	0	0	0	0	Pupal	1												No
44696	3	viable	CG9591	1	0	0	1	1	Pupal	0	0	0	0	0	0	0	0	0	10	0	0	No
44702	2	viable	CG5423	1	0	10	0	10	Not Lethal	0	0	0	0	0	0	0	0	0	0	0	0	No
44767	2	viable	CG1448	1	0	6	4	10	Not Lethal	0	0	0	0	0	0	0	0	0	0	0	0	No
44872	2	viable	CG31663	1	0	10	0	10	Not Lethal	0	0	0	0	0	0	0	0	0	0	0	0	No
44911	2	viable	CG6437	1	0	10	0	10	Pupal	0	0	0	0	0	0	0	0	0	0	0	0	No
44912	2	viable	CG6437	1	0	10	0	10	Pupal	0	0	0	0	0	0	6	0	0	2	0	0	No
45044	2	viable	CG5790	1	0	10	0	10	Not Lethal	0	0	0	0	0	0	0	0	0	0	0	0	No
45045	3	viable	CG5790	1	0	10	0	10	Not Lethal	0	0	0	0	0	0	0	0	0	0	0	0	No
45190	3	viable	CG12317	1	0	10	0	10	Not Lethal	0	0	0	0	0	0	0	0	0	0	0	0	No
45191	3	viable	CG12317	1	0	10	0	10	Not Lethal	0	0	0	0	0	0	0	0	0	0	0	0	No
45192	3	viable	CG12317	1	0	10	0	10	Not Lethal	0	0	0	0	0	0	0	0	0	0	0	0	No
45193	3	viable	CG12317	1	0	10	0	10	Not Lethal	0	0	0	0	0	0	0	0	0	0	0	0	No
45275	2	viable	CG6437	1	0	10	0	10	Not Lethal	0	0	0	0	0	0	0	0	0	0	0	0	No
45372	1	viable	CG10642	1	0	0	10	10	Not Lethal	0	0	0	0	0	0	0	0	0	0	0	0	No
45373	2	viable	CG10642	1	0	10	0	10	Not Lethal	0	0	0	0	0	0	0	0	0	0	0	0	No
45380	2	viable	CG10969	1	0	10	0	10	Not Lethal	0	0	0	0	0	0	0	0	0	0	0	0	No
45570	3	viable	CG5625	1	0	10	0	10	Not Lethal	0	0	0	0	0	0	0	0	0	1	0	3	No
45601	2	viable	CG3513	1	0	8	2	10	Not Lethal	0	0	0	0	0	0	0	0	0	0	0	0	No
45603	3	lethal	CG3513	1	0	10	0	10	Not Lethal	0	0	0	0	0	0	0	0	0	0	0	0	No
46121	2	steril	CG15596	1	0	8	2	10	Not Lethal	0	0	0	0	0	0	0	0	0	0	0	0	No
46124	3	viable	CG15596	1	0	10	0	10	Not Lethal	0	0	0	0	0	0	0	0	0	0	0	0	No
46293	3	viable	CG31628	1	0	10	0	10	Not Lethal	0	0	0	0	0	0	0	0	0	0	0	0	No
46295	3	viable	CG31628	1	0	10	0	10	Not Lethal	0	0	0	0	0	0	0	0	0	0	0	0	No
46334	2	viable	CG7842	1	0	10	0	10	Not Lethal	0	0	0	0	0	0	0	0	0	0	0	0	No
46359	3	viable	CG15596	1	0	10	0	10	Not Lethal	0	0	0	0	0	0	0	0	0	0	0	0	No
46360	2	viable	CG15596	1	0	10	0	10	Not Lethal	0	0	0	0	0	0	0	0	0	0	0	0	No
46365	2	viable	CG14691	1	0	10	0	10	Not Lethal	0	0	0	0	0	0	0	0	0	0	0	0	No
46952	3	viable	CG13102	1	0	10	0	10	Not Lethal	0	0	0	0	0	0	0	0	0	0	0	0	No
46953	2	viable	CG13102	1	0	10	0	10	Not Lethal	0	0	0	0	0	0	0	0	0	0	0	0	No
47142	1	viable	CG5887	1	0	0	10	10	Pupal	0	0	0	0	0	0	0	0	0	0	0	0	No
47357	2	lethal	CG4151	1	0	10	0	10	Not Lethal	0	0	0	0	0	0	0	0	0	0	0	0	No
47362	3	viable	CG11581	1	0	10	0	10	Not Lethal	0	0	0	0	0	0	0	0	0	0	0	0	No
47667	3	viable	CG6058	1	0	10	0	10	Not Lethal	0	0	0	0	0	0	0	0	0	0	0	0	No
47668	2	lethal	CG6058	1	0	10	0	10	Not Lethal	0	0	0	0	0	0	0	0	0	0	0	0	No
47897	2	viable	CG14232	1	0	10	0	10	Not Lethal	0	0	0	0	0	0	0	0	0	1	0	0	No
47898	2	viable	CG14232	1	0	10	0	10	Not Lethal	0	0	0	0	0	0	0	0	0	0	0	0	No
47992	2	viable	CG31405	1	0	10	0	10	Not Lethal	0	0	0	0	0	0	0	0	0	0	0	0	No
48237	3	lethal	CG31762	1	0	3	7	10	Not Lethal	0	0	0	0	0	0	0	0	0	3	0	7	No
48744	3	viable	CG3513	1	0	6	4	10	Not Lethal	0	0	0	0	0	0	0	0	0	0	0	0	No
48891	2	viable	CG4396	1	0	10	0	10	Not Lethal	0	0	0	0	0	0	0	0	0	0	0	0	No
48895	2	viable	CG11924	1	0	10	0	10	Not Lethal	0	0	0	0	0	0	0	0	0	0	0	0	No
49077	3	viable	CG15629	1	0	10	0	10	Not Lethal	0	0	0	0	0	0	0	0	0	0	0	0	No
49138	2	viable	CG13415	1	0	4	6	10	Not Lethal	0	0	0	0	0	0	0	0	0	0	0	0	No
49212	3	viable	CG9541	1	0	10	0	10	Not Lethal	0	0	0	0	0	0	0	0	0	0	0	0	No
49378	3	viable	CG4916	1	0	10	0	10	Not Lethal	0	0	0	0	0	0	0	0	0	0	0	0	No
49379	2	lethal	CG4916	1	0	0	0	0	Pupal	1												No
49451	3	viable	CG34413	1	0	10	0	10	Not Lethal	0	0	0	0	0	0	0	0	0	0	0	0	No
49536	3	viable	CG2216	1	0	0	5	5	Pupal	0	0	0	0	0	0	5	0	0	5	0	0	No
49537	3	lethal	CG2216	1	0	3	6	9	Not Lethal	0	0	0	0	0	0	8	0	0	2	0	0	No
49674	2	viable	CG17768, CG33677	1	0	10	0	10	Not Lethal	0	0	0	0	0	0	0	0	0	0	0	0	No
49820	2	viable	CG13102, CG9573	1	0	10	0	10	Not Lethal	0	0	0	0	0	0	0	0	0	0	0	0	No
49821	1	viable	CG13102, CG9573	1	0	0	10	10	Not Lethal	0	0	0	0	0	0	0	0	0	0	0	0	No
50048	3	viable	CG15570	1	0	10	0	10	Not Lethal	0	0	0	0	0	0	0	0	0	0	0	0	No
50387	3	steril	CG4151	1	0	10	0	10	Not Lethal	0	0	0	0	0	0	0	0	0	0	0	0	No
50541	2	viable	CG9171	1	0	10	0	10	Not Lethal	0	0	0	0	0	0	0	0	0	0	0	0	No
50542	2	viable	CG9171	1	0	9	1	10	Not Lethal	0	0	0	0	0	0	0	0	0	0	0	0	No

## Sheet: PSG in modules
modules labeled numerically	total genes	PSG	P value	Bonferroni correction	FDR	whether Significantly enriched	hypergeometric test
M1	45	0	0.288529	13.2723	0.632017	No	0.329222
M10	115	3	0.903619	41.5665	1.01382	No	0.226287
M11	306	7	0.865574	39.8164	0.99541	No	0.149934
M12	419	5	0.0945592	4.34972	0.543716	No	0.0322263
M13	2205	43	0.110791	5.09639	0.509639	No	0.0169126
M14	1080	26	0.950885	43.7407	1.01723	No	0.0816284
M15	79	6	0.00285701	0.131422	0.131422	No	0.00944614
M16	214	2	0.151551	6.97136	0.580947	No	0.0717845
M17	119	1	0.257185	11.8305	0.788701	No	0.157444
M18	225	10	0.0489089	2.24981	0.562452	No	0.0269741
M19	84	2	0.97416	44.8114	0.995808	No	0.274522
M2	106	2	0.713171	32.8058	1.02518	No	0.254663
M20	122	3	0.986378	45.3734	0.986378	No	0.227709
M21	144	3	0.783114	36.0232	1.00065	No	0.218443
M22	94	2	0.846117	38.9214	0.997984	No	0.268976
M23	316	4	0.173038	7.95975	0.612288	No	0.0645709
M24	207	8	0.179222	8.24422	0.588873	No	0.0666503
M25	227	5	0.818822	37.6658	0.991206	No	0.173838
M26	126	0	0.0749757	3.44888	0.689777	No	0.0441983
M27	71	1	0.573711	26.3907	0.851313	No	0.308015
M28	530	7	0.0903556	4.15636	0.692726	No	0.0274992
M29	452	8	0.351711	16.1787	0.647148	No	0.0883387
M3	51	0	0.258428	11.8877	0.742981	No	0.283823
M30	412	12	0.524116	24.1093	0.803644	No	0.0973876
M31	100	3	0.713218	32.808	0.994182	No	0.214427
M32	173	4	0.915848	42.129	1.00307	No	0.197585
M33	157	2	0.342695	15.7639	0.656831	No	0.15874
M34	644	20	0.259743	11.9482	0.702834	No	0.0515325
M35	33	0	0.363593	16.7253	0.619455	No	0.44289
M36	108	3	0.816761	37.571	1.01543	No	0.222322
M37	103	0	0.107677	4.95314	0.550349	No	0.0782531
M38	67	3	0.277098	12.7465	0.637326	No	0.143009
M39	127	6	0.0928736	4.27219	0.610312	No	0.0543971
M4	48	0	0.272962	12.5563	0.660856	No	0.305683
M40	96	0	0.120484	5.54225	0.503841	No	0.0930969
M41	104	2	0.733851	33.7571	0.992857	No	0.257506
M42	49	0	0.268008	12.3283	0.684908	No	0.298215
M43	180	5	0.764303	35.1579	1.00451	No	0.171581
M44	651	27	0.00379159	0.174413	0.0872066	No	0.00243856
M45	225	4	0.519259	23.8859	0.823652	No	0.157688
M46	435	13	0.447743	20.5962	0.735577	No	0.0867286
M5	98	1	0.362012	16.6526	0.640483	No	0.218091
M6	3976	115	0.030388	1.39785	0.46595	No	0.00471282
M7	252	6	0.955016	43.9307	0.998426	No	0.163602
M8	106	1	0.317373	14.5992	0.634746	No	0.193518
M9	164	6	0.306943	14.1194	0.641789	No	0.104749
