# Supplementary material for: Integrative analysis of young genes, positively selected genes and lncRNAs in the development of Drosophila melanogaster
Source: BMC Evol Biol. 2014 Dec 4;14:241. doi: 10.1186/s12862-014-0241-9 (PMC4258281; doi:10.1186/s12862-014-0241-9)
Supplement: Additional file 24: — Young orphan genes (BLASTP with e-value 1e-3), with the results from the Bristle Screen online database and membership in the modules of co-expressed genes. [file 12862_2014_241_MOESM24_ESM.xls]

## Sheet: young_orphan_genes
Gene stable ID	FlyBase CGID gene ID	whether completely lethal
FBgn0004173	CG17934	No
FBgn0004174	CG17945	No
FBgn0011669	CG5016	No
FBgn0013672	CG34073	No
FBgn0013673	CG34072	No
FBgn0013674	CG34067	No
FBgn0013675	CG34069	No
FBgn0013676	CG34074	No
FBgn0013679	CG34092	No
FBgn0013680	CG34063	No
FBgn0013681	CG34076	No
FBgn0013683	CG34086	No
FBgn0013684	CG34083	No
FBgn0013685	CG34089	No
FBgn0020660	CG10837	No
FBgn0025612	CG3062	No
FBgn0026197	CG32172	No
FBgn0031276	CG12506	No
FBgn0031784	CG9222	No
FBgn0036419	CG13482	No
FBgn0036591	CG13050	No
FBgn0036678	CG11905	No
FBgn0036890	CG9368	No
FBgn0038107	CG17327	No
FBgn0040729	CG15126	No
FBgn0040968	CG14933	No
FBgn0046212	CG15841	Not detected expression
FBgn0052071	CG32071	No
FBgn0052582	CG32582	No
FBgn0052652	CG32652	No
FBgn0053937	CG33937	No
FBgn0058053	CG40053	No
FBgn0066084	CG30425	No
FBgn0067782	CG33488	No
FBgn0083936	CG34098	No

## Sheet: orphan genes in Bristle 
Transformant ID	Chromosome	Homozygous	CG_Number_5.7	Is_Protein_Coding	Manual_Mapping	MalesScored	FemalesScored	FliesScored	Lethality	Completely_lethal	Gain_of_bristles	Loss_of_bristles	Hair_cell_duplication	Empty_or_multiple_sockets	Colour_defects	Bristle_morphology_defects	Planar_polarity_defects	Notum_malformation_migration	Notum_malformation_death	Overproliferation	Other_phenotype	Lateral_Inhibition
7683	2	viable	CG14933	1	0	8	2	10	Not Lethal	0	0	0	0	0	0	0	0	0	0	0	0	No
15401	3	viable	CG11905	1	0	10	0	10	Not Lethal	0	0	0	0	0	0	0	0	0	0	0	0	No
19068	3	lethal	CG33937	1	0	10	0	10	Not Lethal	0	0	0	0	0	0	0	0	0	0	0	0	No
19069	3	lethal	CG33937	1	0	10	0	10	Not Lethal	0	0	0	0	0	0	0	0	0	0	0	0	No
19093	3	steril	CG17934	1	0	8	2	10	Not Lethal	0	0	0	0	0	0	2	0	0	1	0	0	No
19879	1	viable	CG12506	1	0	0	6	6	Pupal	0	0	0	0	0	0	0	0	0	0	0	0	No
21724	2	viable	CG3062	1	0	2	8	10	Not Lethal	0	0	0	0	0	0	0	0	0	0	0	0	No
23510	3	viable	CG32172	1	0	10	0	10	Not Lethal	0	0	0	0	0	0	0	0	0	0	0	0	No
23558	1	viable	CG17945	1	0	0	10	10	Not Lethal	0	0	0	0	0	0	0	0	0	0	0	0	No
23559	2	viable	CG17945	1	0	4	6	10	Not Lethal	0	0	0	0	0	0	0	0	0	0	0	0	No
27010	3	viable	CG9222	1	0	5	5	10	Not Lethal	0	0	0	0	0	0	0	0	0	0	0	0	No
29219	2	viable	CG5016	1	0	10	0	10	Not Lethal	0	0	0	0	0	0	0	0	0	0	0	0	No
29245	2	viable	CG15126	1	0	8	2	10	Not Lethal	0	0	0	0	0	0	0	0	0	0	0	0	No
29246	2	viable	CG15126	1	0	10	0	10	Not Lethal	0	0	0	0	0	0	0	0	0	0	0	0	No
29786	2	lethal	CG9368	1	0	4	6	10	Not Lethal	0	0	0	0	0	0	0	0	0	0	0	0	No
30646	3	viable	CG33488, CG4241	1	0	10	0	10	Not Lethal	0	0	0	0	0	0	0	0	0	0	0	0	No
31364	3	viable	CG10837	1	0	4	6	10	Not Lethal	0	0	0	0	0	0	0	0	0	0	0	0	No
32201	2	viable	CG13482	1	0	7	3	10	Not Lethal	0	0	0	0	0	0	0	0	0	0	0	0	No
33920	3	viable	CG14933	1	0	10	0	10	Not Lethal	0	0	0	0	0	0	0	0	0	0	0	0	No
39458	3	viable	CG15126	1	0	7	3	10	Not Lethal	0	0	0	0	0	0	0	0	0	0	0	0	No
39459	3	viable	CG15126	1	0	10	0	10	Not Lethal	0	0	0	0	0	0	0	0	0	0	0	0	No
42406	2	lethal	CG17945	1	0	10	0	10	Not Lethal	0	0	0	0	0	0	0	0	0	0	0	0	No
42407	3	viable	CG17945	1	0	10	0	10	Not Lethal	0	0	0	0	0	0	0	0	0	0	0	0	No
48127	2	lethal	CG13050	1	0	10	0	10	Not Lethal	0	0	0	0	0	0	0	0	0	0	0	0	No
50030	3	steril	CG32652	1	0	10	0	10	Not Lethal	0	0	0	0	0	0	0	0	0	0	0	0	No
50326	3	viable	CG12506	1	0	10	0	10	Not Lethal	0	0	0	0	0	0	0	0	0	0	0	0	No
50327	3	lethal	CG12506	1	0	7	3	10	Not Lethal	0	0	0	0	0	0	0	0	0	0	0	0	No

## Sheet: orphan genes in modules
moduleColor	total genes	orphan genes	P value	Bonferroni correction	FDR	whether Significantly enriched	hypergeometric test
M29	452	0	0.314013	14.4446	1.44446	No	0.368678
M13	2205	12	0.000375831	0.0172882	0.00576274	Yes	0.0011778
M14	1080	0	0.111941	5.14928	0.858214	No	0.0876256
M35	33	0	0.788412	36.2669	0.824249	No	0.930654
M25	227	0	0.478766	22.0232	1.37645	No	0.608071
M33	157	0	0.556726	25.6094	1.16406	No	0.709438
M39	127	0	0.597447	27.4826	1.14511	No	0.757737
M31	100	0	0.639653	29.424	0.919501	No	0.803924
M37	103	1	0.0994074	4.57274	0.914548	No	0.180341
M20	122	1	0.151477	6.96796	0.995423	No	0.205148
M1	45	0	0.753891	34.679	0.806488	No	0.906613
M9	164	1	0.277957	12.786	1.42067	No	0.252164
M21	144	0	0.573695	26.39	1.14739	No	0.729989
M4	48	0	0.74607	34.3192	0.817124	No	0.900698
M34	644	2	0.603833	27.7763	1.06832	No	0.247943
M23	316	0	0.401972	18.4907	1.54089	No	0.49932
M16	214	0	0.491819	22.6237	1.25687	No	0.625767
M42	49	0	0.743522	34.202	0.834196	No	0.898734
M18	225	0	0.480738	22.1139	1.30082	No	0.610762
M3	51	0	0.738512	33.9716	0.849289	No	0.89482
M24	207	0	0.499085	22.9579	1.20831	No	0.635502
M38	67	0	0.701854	32.2853	0.849613	No	0.864095
M43	180	0	0.528853	24.3273	1.21636	No	0.674445
M12	419	2	0.246651	11.3459	1.41824	No	0.16895
M27	71	0	0.693484	31.9003	0.862169	No	0.856575
M45	225	1	0.461173	21.214	1.41427	No	0.303654
M26	126	0	0.598905	27.5496	1.10199	No	0.759401
M15	79	0	0.67752	31.1659	0.86572	No	0.841725
M2	106	0	0.629722	28.9672	0.965574	No	0.79343
M46	435	1	0.954491	43.9066	0.954491	No	0.373216
M19	84	0	0.668013	30.7286	0.87796	No	0.832572
M30	412	0	0.337059	15.5047	1.40952	No	0.403194
M28	530	1	0.88545	40.7307	0.905127	No	0.369706
M32	173	0	0.537069	24.7052	1.17644	No	0.684914
M36	108	0	0.626488	28.8184	0.993739	No	0.789962
M7	252	0	0.455136	20.9363	1.49545	No	0.575396
M5	98	0	0.643043	29.58	0.896363	No	0.807452
M10	115	0	0.615447	28.3106	1.01109	No	0.777938
M22	94	0	0.649949	29.8976	0.879342	No	0.814553
M8	106	0	0.629722	28.9672	0.934426	No	0.79343
M11	306	0	0.409673	18.845	1.44961	No	0.510528
M6	3976	1	0.00258659	0.118983	0.0297457	No	0.000537256
M41	104	8	1.27419e-60	5.86128e-59	5.86128e-59	Yes	4.48364e-11
M17	119	0	0.609322	28.0288	1.0381	No	0.771147
M44	651	1	0.721403	33.1846	0.850886	No	0.348215
M40	96	2	8.20658e-05	0.00377503	0.00188751	Yes	0.0172341
