# Supplementary material for: Integrative analysis of young genes, positively selected genes and lncRNAs in the development of Drosophila melanogaster
Source: BMC Evol Biol. 2014 Dec 4;14:241. doi: 10.1186/s12862-014-0241-9 (PMC4258281; doi:10.1186/s12862-014-0241-9)
Supplement: Additional file 25: — Young orphan genes (BLASTP with e-value 1e-4), with the results from the Bristle Screen online database and membership in the modules of co-expressed genes. [file 12862_2014_241_MOESM25_ESM.xls]

## Sheet: young_orphan_genes
Gene stable ID	FlyBase CGID gene ID	whether completely lethal
FBgn0004173	CG17934	No
FBgn0004174	CG17945	No
FBgn0011669	CG5016	No
FBgn0013672	CG34073	No
FBgn0013673	CG34072	No
FBgn0013674	CG34067	No
FBgn0013675	CG34069	No
FBgn0013676	CG34074	No
FBgn0013679	CG34092	No
FBgn0013680	CG34063	No
FBgn0013681	CG34076	No
FBgn0013683	CG34086	No
FBgn0013684	CG34083	No
FBgn0013685	CG34089	No
FBgn0020660	CG10837	No
FBgn0025612	CG3062	No
FBgn0026197	CG32172	No
FBgn0028855	CG15282	No
FBgn0029725	CG2871	No
FBgn0031178	CG10918	No
FBgn0031276	CG12506	No
FBgn0031784	CG9222	No
FBgn0032284	CG7294	No
FBgn0036419	CG13482	No
FBgn0036591	CG13050	No
FBgn0036678	CG11905	No
FBgn0036890	CG9368	No
FBgn0037179	CG14453	No
FBgn0038107	CG17327	No
FBgn0040725	CG13946	No
FBgn0040729	CG15126	No
FBgn0040968	CG14933	No
FBgn0046212	CG15841	Not detected expression
FBgn0052071	CG32071	No
FBgn0052582	CG32582	No
FBgn0052652	CG32652	No
FBgn0053937	CG33937	No
FBgn0058053	CG40053	No
FBgn0066084	CG30425	No
FBgn0067782	CG33488	No
FBgn0083936	CG34098	No

## Sheet: orphan genes in Bristle 
Transformant ID	Chromosome	Homozygous	CG_Number_5.7	Is_Protein_Coding	Manual_Mapping	MalesScored	FemalesScored	FliesScored	Lethality	Completely_lethal	Gain_of_bristles	Loss_of_bristles	Hair_cell_duplication	Empty_or_multiple_sockets	Colour_defects	Bristle_morphology_defects	Planar_polarity_defects	Notum_malformation_migration	Notum_malformation_death	Overproliferation	Other_phenotype	Lateral_Inhibition
7683	2	viable	CG14933	1	0	8	2	10	Not Lethal	0	0	0	0	0	0	0	0	0	0	0	0	No
7712	1	viable	CG15282	1	0	0	10	10	Not Lethal	0	0	0	0	0	0	0	0	0	0	0	0	No
15401	3	viable	CG11905	1	0	10	0	10	Not Lethal	0	0	0	0	0	0	0	0	0	0	0	0	No
17856	2	viable	CG13946	1	0	6	4	10	Pupal	0	5	0	0	0	0	0	0	0	0	1	0	No
17858	3	viable	CG13946	1	0	9	1	10	Not Lethal	0	0	0	0	0	0	5	0	0	0	0	0	No
19068	3	lethal	CG33937	1	0	10	0	10	Not Lethal	0	0	0	0	0	0	0	0	0	0	0	0	No
19069	3	lethal	CG33937	1	0	10	0	10	Not Lethal	0	0	0	0	0	0	0	0	0	0	0	0	No
19093	3	steril	CG17934	1	0	8	2	10	Not Lethal	0	0	0	0	0	0	2	0	0	1	0	0	No
19879	1	viable	CG12506	1	0	0	6	6	Pupal	0	0	0	0	0	0	0	0	0	0	0	0	No
21724	2	viable	CG3062	1	0	2	8	10	Not Lethal	0	0	0	0	0	0	0	0	0	0	0	0	No
23190	3	viable	CG10918	1	0	7	3	10	Not Lethal	0	0	0	0	0	0	0	0	0	0	0	0	No
23510	3	viable	CG32172	1	0	10	0	10	Not Lethal	0	0	0	0	0	0	0	0	0	0	0	0	No
23558	1	viable	CG17945	1	0	0	10	10	Not Lethal	0	0	0	0	0	0	0	0	0	0	0	0	No
23559	2	viable	CG17945	1	0	4	6	10	Not Lethal	0	0	0	0	0	0	0	0	0	0	0	0	No
27010	3	viable	CG9222	1	0	5	5	10	Not Lethal	0	0	0	0	0	0	0	0	0	0	0	0	No
29219	2	viable	CG5016	1	0	10	0	10	Not Lethal	0	0	0	0	0	0	0	0	0	0	0	0	No
29245	2	viable	CG15126	1	0	8	2	10	Not Lethal	0	0	0	0	0	0	0	0	0	0	0	0	No
29246	2	viable	CG15126	1	0	10	0	10	Not Lethal	0	0	0	0	0	0	0	0	0	0	0	0	No
29786	2	lethal	CG9368	1	0	4	6	10	Not Lethal	0	0	0	0	0	0	0	0	0	0	0	0	No
30646	3	viable	CG33488, CG4241	1	0	10	0	10	Not Lethal	0	0	0	0	0	0	0	0	0	0	0	0	No
31364	3	viable	CG10837	1	0	4	6	10	Not Lethal	0	0	0	0	0	0	0	0	0	0	0	0	No
32201	2	viable	CG13482	1	0	7	3	10	Not Lethal	0	0	0	0	0	0	0	0	0	0	0	0	No
33176	2	viable	CG7294	1	0	10	0	10	Not Lethal	0	0	0	0	0	0	0	0	0	0	0	0	No
33177	3	viable	CG7294	1	0	10	0	10	Not Lethal	0	0	0	0	0	0	0	0	0	0	0	0	No
33920	3	viable	CG14933	1	0	10	0	10	Not Lethal	0	0	0	0	0	0	0	0	0	0	0	0	No
39458	3	viable	CG15126	1	0	7	3	10	Not Lethal	0	0	0	0	0	0	0	0	0	0	0	0	No
39459	3	viable	CG15126	1	0	10	0	10	Not Lethal	0	0	0	0	0	0	0	0	0	0	0	0	No
42406	2	lethal	CG17945	1	0	10	0	10	Not Lethal	0	0	0	0	0	0	0	0	0	0	0	0	No
42407	3	viable	CG17945	1	0	10	0	10	Not Lethal	0	0	0	0	0	0	0	0	0	0	0	0	No
48127	2	lethal	CG13050	1	0	10	0	10	Not Lethal	0	0	0	0	0	0	0	0	0	0	0	0	No
50030	3	steril	CG32652	1	0	10	0	10	Not Lethal	0	0	0	0	0	0	0	0	0	0	0	0	No
50326	3	viable	CG12506	1	0	10	0	10	Not Lethal	0	0	0	0	0	0	0	0	0	0	0	0	No
50327	3	lethal	CG12506	1	0	7	3	10	Not Lethal	0	0	0	0	0	0	0	0	0	0	0	0	No

## Sheet: orphan genes in modules
moduleColor	total genes	orphan genes	P value	Bonferroni correction	FDR	whether Significantly enriched	hypergeometric test
M29	452	0	0.274711	12.6367	1.40408	No	0.309082
M13	2205	14	0.000141931	0.00652885	0.00326442	Yes	0.000536906
M14	1080	0	0.0846324	3.89309	0.556156	No	0.0569887
M35	33	0	0.770938	35.4632	0.805981	No	0.91891
M25	227	0	0.442252	20.3436	1.35624	No	0.556903
M33	157	0	0.523744	24.0922	1.14725	No	0.667684
M39	127	0	0.56672	26.0691	1.13344	No	0.721489
M31	100	0	0.611513	28.1296	0.87905	No	0.773512
M37	103	2	0.000674543	0.031029	0.00775724	Yes	0.0261687
M20	122	1	0.215556	9.91557	1.23945	No	0.23034
M1	45	0	0.733768	33.7533	0.80365	No	0.891043
M9	164	1	0.366701	16.8682	1.40569	No	0.278553
M21	144	0	0.541622	24.9146	1.13248	No	0.690501
M4	48	0	0.725359	33.3665	0.813817	No	0.884206
M34	644	2	0.778193	35.7969	0.795486	No	0.26794
M23	316	3	0.0136278	0.62688	0.10448	No	0.0381469
M16	214	0	0.455816	20.9675	1.23338	No	0.576022
M42	49	0	0.722621	33.2406	0.831014	No	0.881938
M18	225	0	0.444299	20.4378	1.27736	No	0.559804
M3	51	0	0.717238	32.9929	0.845973	No	0.87742
M24	207	0	0.463382	21.3156	1.1842	No	0.586581
M38	67	0	0.677918	31.1842	0.820638	No	0.842077
M43	180	0	0.494481	22.7461	1.19716	No	0.629103
M12	419	2	0.362435	16.672	1.51564	No	0.199676
M27	71	0	0.668959	30.7721	0.831678	No	0.833461
M45	225	1	0.572216	26.3219	1.05288	No	0.327562
M26	126	0	0.568264	26.1401	1.08917	No	0.723353
M15	79	0	0.651889	29.9869	0.832969	No	0.816485
M2	106	0	0.600953	27.6438	0.921461	No	0.761644
M46	435	1	0.913982	42.0432	0.913982	No	0.370732
M19	84	0	0.641737	29.5199	0.843425	No	0.806047
M30	412	0	0.297663	13.6925	1.36925	No	0.343406
M28	530	1	0.756014	34.7767	0.808759	No	0.353665
M32	173	0	0.503093	23.1423	1.15711	No	0.640609
M36	108	0	0.597516	27.4857	0.981633	No	0.757728
M7	252	0	0.417791	19.2184	1.37274	No	0.521859
M5	98	0	0.615121	28.2956	0.857441	No	0.777507
M10	115	0	0.585794	26.9465	0.99802	No	0.744175
M22	94	0	0.622475	28.6338	0.842171	No	0.785559
M8	106	0	0.600953	27.6438	0.891736	No	0.761644
M11	306	0	0.37109	17.0701	1.31309	No	0.453343
M6	3976	1	0.000859515	0.0395377	0.00790754	No	0.000108357
M41	104	8	2.63021e-51	1.2099e-49	1.2099e-49	Yes	1.83013e-10
M17	119	0	0.5793	26.6478	1.02491	No	0.736537
M44	651	1	0.59837	27.525	0.949139	No	0.317388
M40	96	2	0.000375143	0.0172566	0.00575219	Yes	0.0231089
